# Supplementary material for: The Role of Recombination in the Origin and Evolution of Alu Subfamilies
Source: PLoS One. 2013 Jun 4;8(6):e64884. doi: 10.1371/journal.pone.0064884 (PMC3672193; doi:10.1371/journal.pone.0064884)
Supplement: Text S2 — Complete alignment of human Alu consensus sequences. (TXT) [file pone.0064884.s004.txt]

                      1        10        20        30        40        50        60
                      |        |         |         |         |         |         | 
    Consensus AluJo   GGCCGGGCGCGGTGGCTCACGCCTGTAATCCCAGCACTTTGGGAGGCCGAGGCGGGAGGA
    Consensus AluJb   GGCCGGGCGCGGTGGCTCACGCCTGTAATCCCAGCACTTTGGGAGGCCGAGGCGGGAGGA
    Consensus AluJr   GGCCGGGCGCGGTGGCTCACGCCTGTAATCCCAGCACTTTGGGAGGCCGAGGCGGGAGGA
   Consensus AluJr4   GGCCGGGCGCGGTGGCTCACGCCTGTAATCCCAGCACTTTGGGAGGCCGAGGCGGGAGGA
    Consensus AluSc   GGCCGGGCGCGGTGGCTCACGCCTGTAATCCCAGCACTTTGGGAGGCCGAGGCGGGCGGA
   Consensus AluSc5   GGCCGGGCGCGGTGGCTCACGCCTGTAATCCCAGCACTTTGGGAGGCCGAGGCGGGCGGA
   Consensus AluSc8   GGCCGGGCGCGGTGGCTCACGCCTGTAATCCCAGCACTTTGGGAGGCCGAGGCGGGCGGA
    Consensus AluSg   GGCCGGGCGCGGTGGCTCACGCCTGTAATCCCAGCACTTTGGGAGGCCGAGGCGGGCGGA
   Consensus AluSg1   RGCCGGGCGCGGTGGCTCACGCCTGTAATCCCAGCACTTTGGGAGGCCGAGGCGGGCGGA
   Consensus AluSg4   GGCCGGGCGCGGTGGCTCACGCCTGTAATCCCAGCACTTTGGGAGGCCGAGGCGGGTGGA
   Consensus AluSg7   GGCCGGGCGCGGTGGCTCACGCCTGTAATCCCAGCACTTTGGGAGGCCGAGGCGGGTGGA
    Consensus AluSp   GGCCGGGCGCGGTGGCTCACGCCTGTAATCCCAGCACTTTGGGAGGCCGAGGCGGGCGGA
    Consensus AluSq   GGCCGGGCGCGGTGGCTCACGCCTGTAATCCCAGCACTTTGGGAGGCCGAGGCGGGTGGA
  Consensus AluSq10   GGCCGGGCGCGGTGGCTCACGCCTGTAATCCCAGCACTTTGGGAGGCCGAGGCGGGTGGA
   Consensus AluSq2   GGCCGGGCGCGGTGGCTCACGCCTGTAATCCCAGCACTTTGGGAGGCCGAGGCGGGCGGA
   Consensus AluSq3   GGCCGGGCGCGGTGGCTCACGCCTGTAATCCCAGCACTTTGGGAGGCCGAGGCGGGCGGA
   Consensus AluSq4   GGCCGGGCGCGGTGGCTCACGCCTGTAATCCCAGCACTTTGGGAGGCCGAGGCGGGCGGA
    Consensus AluSx   GGCCGGGCGCGGTGGCTCACGCCTGTAATCCCAGCACTTTGGGAGGCCGAGGCGGGCGGA
   Consensus AluSx1   GGCCGGGCGCGGTGGCTCACGCCTGTAATCCCAGCACTTTGGGAGGCCGAGGCGGGCGGA
   consensus AluSx3   GGCCGGGCGCGGTGGCTCACGCCTGTAATCCCAGCACTTTGGGAGGCCGAGGCGGGCGGA
   Consensus AluSx4   GGCCGGGCGCGGTGGCTCACGCCTGTAATCCCAGCACTTTGGGAGGCCGAGGCGGGCGGA
   Consensus AluSx5   GGCCGGGCGCGGTGGCTCACGCCTGTAATCCCAGCACTTTGGGAGGCCGAGGCGGGTGGA
    Consensus AluSz   GGCCGGGCGCGGTGGCTCACGCCTGTAATCCCAGCACTTTGGGAGGCCGAGGCGGGCGGA
   Consensus AluSz6   GGCCGGGCGCGGTGGCTCACGCCTGTAATCCCAGCACTTTGGGAGGCCGAGGCGGGCGGA
     Consensus AluY   GGCCGGGCGCGGTGGCTCACGCCTGTAATCCCAGCACTTTGGGAGGCCGAGGCGGGCGGA
 Consensus AluYa1_1   GGCCGGGCGCGGTGGCTCACGCCTGTAATCCCAGCACTTTGGGAGGCCGAGGCGGGCGGA
 Consensus AluYa1_2   GGCCGGGCGCGGTGGCTCACGCCTGTAATCCCAGCACTTTGGGAGGCCGAGGCGGGCGGA
   Consensus AluYa2   GGCCGGGCGCGGTGGCTCACGCCTGTAATCCCAGCACTTTGGGAGGCCGAGGCGGGCGGA
 Consensus AluYa3_1   GGCCGGGCGCGGTGGCTCACGCCTGTAATCCCAGCACTTTGGGAGGCCGAGGCGGGCGGA
 Consensus AluYa3_2   GGCCGGGCGCGGTGGCTCACGCCTGTAATCCCAGCACTTTGGGAGGCCGAGGCGGGCGGA
 Consensus AluYa3_3   GGCCGGGCGCGGTGGCTCACGCCTGTAATCCCAGCACTTTGGGAGGCCGAGGCGGGCGGA
 Consensus AluYa3_4   GGCCGGGCGCGGTGGCTCACGCCTGTAATCCCAGCACTTTGGGAGGCCGAGGCGGGCGGA
 Consensus AluYa3_5   GGCCGGGCGCGGTGGCTCACGCCTGTAATCCCAGCACTTTGGGAGGCCGAGGCGGGCGGA
 Consensus AluYa4_1   GGCCGGGCGCGGTGGCTCACGCCTGTAATCCCAGCACTTTGGGAGGCCGAGGCGGGCGGA
 Consensus AluYa4_2   GGCCGGGCGCGGTGGCTCACGCCTGTAATCCCAGCACTTTGGGAGGCCGAGGCGGGCGGA
 Consensus AluYa4_3   GGCCGGGCGCGGTGGCTCACGCCTGTAATCCCAGCACTTTGGGAGGCCGAGGCGGGCGGA
 Consensus AluYa4_4   GGCCGGGCGCGGTGGCTCACGCCTGTAATCCCAGCACTTTGGGAGGCCGAGGCGGGCGGA
 Consensus AluYa4_5   GGCCGGGCGCGGTGGCTCACGCCTGTAATCCCAGCACTTTGGGAGGCCGAGGCGGGCGGA
   Consensus AluYa5   GGCCGGGCGCGGTGGCTCACGCCTGTAATCCCAGCACTTTGGGAGGCCGAGGCGGGCGGA
 Consensus AluYa5a1   GGCCGGGCGCGGTGGCTCACGCCTGTAATCCCAGCACTTTGGGAGGCCGAGGCGGGCGGA
 Consensus AluYa5a2   GGCCGGGCGCGGTGGCTCACGCCTGTAATCCCAGCACTTTGGGAGGCCGAGGCGGGCGGA
 Consensus AluYa5b1   GGCCGGGCGCGGTGGCTCACGCCTGTAATCCCAGCACTTTGGGAGGCCGAGGCGGGCGGA
 Consensus AluYa5b2   GGCCGGGCGCGGTGGCTCACGCCTGTAATCCCAGCACTTTGGGAGGCCGAGGCGGGCGGA
   Consensus AluYa8   GGCCGGGCGCGGTGGCTCACGCCTGTAATCCCAGCACTTTGGGAGGCCGAGGCGGGCGGA
  Consensus AluYb10   GGCCGGGCGCGGTGGCTCACGCCTGTAATCCCAGCACTTTGGGAGGCCGAGGCGGGTGGA
  Consensus AluYb11   GGCCGGGCGCGGTGGCTCACGCCTGTAATCCCAGCACTTTGGGAGGCCGAGGCGGGTGGA
 Consensus AluYb3a1   GGCCGGGCGCGGTGGCTCACGCCTGTAATCCCAGCACTTTGGGAGGCCGAGGCGGGTGGA
 Consensus AluYb3a2   GGCCGGGCGCGGTGGCTCACGCCTGTAATCCCAGCACTTTGGGAGGCCGAGGCGGGCGGA
   Consensus AluYb5   GGCCGGGCGCGGTGGCTCACGCCTGTAATCCCAGCACTTTGGGAGGCCGAGGCGGGTGGA
 Consensus AluYb6_1   GGCCGGGCGCGGTGGCTCACGCCTGTAATCCCAGCACTTTGGGAGGCCGAGGCGGGTGGA
 Consensus AluYb6_2   GGCCGGGCGCGGTGGCTCACGCCTGTAATCCCAGCACTTTGGGAGGCCGAGGCGGGTGGA
 Consensus AluYb7_1   GGCCGGGCGCGGTGGCTCACGCCTGTAATCCCAGCACTTTGGGAGGCCGAGGCGGGTGGA
 Consensus AluYb7_2   GGCCGGGCGCGGTGGCTCACGCCTGTAATCCCAGCACTTTGGGAGGCCGAGGCGGGTGGA
 Consensus AluYb7_3   GGCCGGGCGCGGTGGCTCACGCCTGTAATCCCAGCACTTTGGGAGGCCGAGGCGGGTGGA
 Consensus AluYb7_4   GGCCGGGCGCGGTGGCTCACGCCTGTAATCCCAGCACTTTGGGAGGCCGAGGCGGGTGGA
   Consensus AluYb8   GGCCGGGCGCGGTGGCTCACGCCTGTAATCCCAGCACTTTGGGAGGCCGAGGCGGGTGGA
   Consensus AluYb9   GGCCGGGCGCGGTGGCTCACGCCTGTAATCCCAGCACTTTGGGAGGCCGAGGCGGGTGGA
 Consensus AluYbc3a   GGCCGGGCGCGGTGGCTCACGCCTGTAATCCCAGCACTTTGGGAGGCCGAGGCGGGCGGA
   Consensus AluYc1   GGCCGGGCGCGGTGGCTCACGCCTGTAATCCCAGCACTTTGGGAGGCCGAGGCGGGCGGA
   Consensus AluYc2   GGCCGGGCGCGGTGGCTCACGCCTGTAATCCCAGCACTTTGGGAGGCCGAGGCGGGCGGA
   Consensus AluYc5   RGCCGGGCGCGGTGGCTCACGCCTGTAATCCCAGCACTTTGGGAGGCCGAGGCGGGCGGA
   Consensus AluYd2   GGCCGGGCGCGGTGGCTCACGCCTGTAATCCCAGCACTTTGGGAGGCCGAGGCGGGCGGA
   Consensus AluYd3   GGCCGGGCGCGGTGGCTCACGCTTGTAATCCCAGCACTTTGGGAGGCCGAGGCGGGCGGA
 Consensus AluYd3a1   GGCCGGGCGCGGTGGCTCACGCTTGTAATCCCAGCACTTTGGGAGGCCGAGGCGGGCGGA
   Consensus AluYd8   GGCCGGGCGCGGTGGCTCACGCCTGTAATCCCAGCACTTTGGGAGGCCGAGGCGGGCGGA
   Consensus AluYe2   GGCCGGGCGCGGTGGCTCACGCCTGTAATCCCAGCACTTTGGGAGGCCGAGGCGGGCGGA
   Consensus AluYe4   GGCCGGGCGCGGTGGCTCACGCCTGTAATCCCAGCACTTTGGGAGGCCGAGGCGGGCGGA
   Consensus AluYe5   GGCCGGGCGCGGTGGCTCACGCCTGTAATCCCAGCACTTTGGGAGGCCGAGGCGGGCGGA
   Consensus AluYe6   GGCCGGGCGCGGTGGCTCACGCCTGTAATCCCAGCACTTTGGGAGGCCGAGGCGGGCGGA
   Consensus AluYf1   GGCCGGGCGCGGTGGCTCACGCCTGTAATCCCAGCACTTTGGGAGGCCGAGGCGGGCGGA
   Consensus AluYf2   GGCCGGGCGCGGTGGCTCACGCCTGTAATCCCAGCACTTTGGGAGGCCGAGGCGGGCGGA
   Consensus AluYf5   GGCCGGGCGCGGTGGCTCACGCCTGTAATCCCAGCACTTTGGGAGGCCGAGGCGGGCGGA
 Consensus AluYg5b3   GGCCGGGCGCGGTGGCTCACGCCTGTAATCCCAGCACTTTGGGAGGCCGAGACGGGCGGA
   Consensus AluYg6   GGCCGGGCGCGGTGGCTCACGCCTGTAATCCCAGCACTTTGGGAGGCCGAGACGGGCGGA
 Consensus AluYg6a2   GGCCGGGCGCGGTGGCTCACGCCTGTAATCCCAGCACTTTGGGAGGCCGAGACGGGCGGA
   Consensus AluYh3   GGCCGGGCGCGGTGGCTCACGCCTGTAATCCCAGCACTTTGGGAGGCAGAGGCGGGCGGA
 Consensus AluYh3a1   GGCCGGGCGCGGTGGCTCACGCCTGTAATCCCAGCACTTTGGGAGGCAGAGGCGGGCGGA
 Consensus AluYh3a3   GGCCGGGCGCGGTGGCTCACGCCTGTAATCCCAGCACTTTGGGAGGCAGAGGCGGGCGGA
   Consensus AluYh7   GGCCGGGCGCGGTGGCTCACGCCTGTAATCCCAGCACTTTGGGAGGCAGAGGCGGGCGGA
   Consensus AluYh9   GGCCGGGCGCGGTGGCTCACGCCTGTAATCCCAGCACTTTGGGAGGCAGAGGCGGGCGGA
   Consensus AluYi6   GGCCGGGCGCGGTGGCTCACGCTTGTAATCCCAGCACTTTGGGAGGCCGAGGCGGGCGGA
   Consensus AluYj3   GGCCGGGCGCGGTGGCTCACGCCTGTAATCCCAGCACTTTGGGAGGCCGAGGCGGGCGGA
   Consensus AluYj4   GGCCGGGCGCGGTGGCTCGCGCCTGTAATCCCAGCACTTTGGGAGGCCGAGGCGGGCGGA
  Consensus AluYk11   GGCTGGGCGCGGTGGCTCACGCCTGTAATCCCAGCACTTTGGGAGGCCGAGGCGGGCGGA
  Consensus AluYk12   GGCCGGGCGCGGTGGCTCACGCCTGTAATCCCAGCACTTTGGGAGGCCGAGGCGGGCGGA
  Consensus AluYk13   GGCCGGGCGTGGTGGCTCACGCCTGTAATCCCAGCACTTTGGGAGGCCGAGGCGGGTGGA

    Consensus AluJo   TTGCTTGAGCCCAGGAGTTCGAGACCAGCCTGGGCAACATAGCGAGACCCCGTCTCTACA
    Consensus AluJb   TCACTTGAGCCCAGGAGTTCGAGACCAGCCTGGGCAACATGGTGAAACCCCGTCTCTACA
    Consensus AluJr   TCGCTTGAGGCCAGGAGTTCGAGACCAGCCTGGGCAACATAGCGAGACCCCGTCTCTACA
   Consensus AluJr4   TCGCTTGAGGCCAGGAGTTCGAGACCAGCCTGGGCAACATAGCGAGACCCCGTCTCTACA
    Consensus AluSc   TCAC--GAGGTCAAGAGATCGAGACCATCCTGGCCAACATGGTGAAACCCCGTCTCTACT
   Consensus AluSc5   TCAC--GAGGTCAGGAGATCGAGACCATCCTGGCCAACATGGTGAAACCCCGTCTCTACT
   Consensus AluSc8   TCAC--GAGGTCAGGAGATCGAGACCATCCTGGCTAACACGGTGAAACCCCGTCTCTACT
    Consensus AluSg   TCAC--GAGGTCAGGAGTTCGAGACCAGCCTGGCCAACATGGTGAAACCCCGTCTCTACT
   Consensus AluSg1   TCAC--GAGGTCAGGAGTTCGAGACCAGCCTGGCCAAGATGGTGAAACCCCGTCTCTACT
   Consensus AluSg4   TCAC--GAGGTCAGGAGTTCGAGACCAGCCTGGCCAAGATGGTGAAACCCCGTCTCTACT
   Consensus AluSg7   TCAC--GAGGTCAGGAGTTCAAGACCAGCCTGGCCAAGATGGTGAAACCCCGTCTCTACT
    Consensus AluSp   TCACCTGAGGTCGGGAGTTCGAGACCAGCCTGACCAACATGGAGAAACCCCGTCTCTACT
    Consensus AluSq   TCACCTGAGGTCAGGAGTTCGAGACCAGCCTGGCCAACATGGTGAAACCCCGTCTCTACT
  Consensus AluSq10   TCACCTGAGGTCAGGAGTTCTAGACCAGCCTGGCCAACATGGTGAAACCCCGTCTCTACT
   Consensus AluSq2   TCACCTGAGGTCAGGAGTTCGAGACCAGCCTGGCCAACATGGTGAAACCCCGTCTCTACT
   Consensus AluSq3   TCACCTGAGGTCAGGAGTTCGAGACCAGCCTGGCCAACATGGTGAAACCCCGTCTCTACT
   Consensus AluSq4   TCAC-TGAGGTCAGGAGTTCGAGACCAGCCTGGCCAACATGGTGAAACCCCGTCTCTACT
    Consensus AluSx   TCACCTGAGGTCAGGAGTTCGAGACCAGCCTGGCCAACATGGTGAAACCCCGTCTCTACT
   Consensus AluSx1   TCACCTGAGGTCAGGAGTTCGAGACCAGCCTGGCCAACATGGTGAAACCCCGTCTCTACT
   consensus AluSx3   TCAC--GAGGTCAGGAGTTCGAGACCAGCCTGGCCAACATGGTGAAACCCCGTCTCTACT
   Consensus AluSx4   TCAC-TGAGGTCAGGAGTTCGAGACCAGCCTGGCCAATATGGTGAAACCCCGTCTCTACT
   Consensus AluSx5   TCGCCTGAGCTCAGGAGTTCGAGACCACCCTGGGCAACATGGTGAAACCCCGTCTCTACT
    Consensus AluSz   TCACTTGAGGTCAGGAGTTCGAGACCAGCCTGGCCAACATGGTGAAACCCCGTCTCTACT
   Consensus AluSz6   TCACTTGAGGCCAGGAGTTCGAGACCAGCCTGGCCAACATGGCAAAACCCCGTCTCTACT
     Consensus AluY   TCAC--GAGGTCAGGAGATCGAGACCATCCTGGCTAACACGGTGAAACCCCGTCTCTACT
 Consensus AluYa1_1   TCAC--GAGGTCAGGAGATCGAGACCATCCTGGCTAACACGGTGAAACCCCGTCTCTACT
 Consensus AluYa1_2   TCAC--GAGGTCAGGAGATCGAGACCATCCTGGCTAACACGGTGAAACCCCGTCTCTACT
   Consensus AluYa2   TCAC--GAGGTCAGGAGATCGAGACCATCCTGGCTAACACGGTGAAACCCCGTCTCTACT
 Consensus AluYa3_1   TCAC--GAGGTCAGGAGATCGAGACCATCCCGGCTAAAACGGTGAAACCCCGTCTCTACT
 Consensus AluYa3_2   TCAC--GAGGTCAGGAGATCGAGACCATCCCGGCTAACACGGTGAAACCCCGTCTCTACT
 Consensus AluYa3_3   TCAC--GAGGTCAGGAGATCGAGACCATCCCGGCTAAAACGGTGAAACCCCGTCTCTACT
 Consensus AluYa3_4   TCAC--GAGGTCAGGAGATCGAGACCATCCTGGCTAACACGGTGAAACCCCGTCTCTACT
 Consensus AluYa3_5   TCAC--GAGGTCAGGAGATCGAGACCATCCTGGCTAAAACGGTGAAACCCCGTCTCTACT
 Consensus AluYa4_1   TCAC--GAGGTCAGGAGATCGAGACCATCCCGGCTAACACGGTGAAACCCCGTCTCTACT
 Consensus AluYa4_2   TCAC--GAGGTCAGGAGATCGAGACCATCCCGGCTAAAACGGTGAAACCCCGTCTCTACT
 Consensus AluYa4_3   TCAC--GAGGTCAGGAGATCGAGACCATCCCGGCTAAAACGGTGAAACCCCGTCTCTACT
 Consensus AluYa4_4   TCAC--GAGGTCAGGAGATCGAGACCATCCTGGCTAAAACGGTGAAACCCCGTCTCTACT
 Consensus AluYa4_5   TCAC--GAGGTCAGGAGATCGAGACCATCCCGGCTAAAACGGTGAAACCCCGTCTCTACT
   Consensus AluYa5   TCAC--GAGGTCAGGAGATCGAGACCATCCCGGCTAAAACGGTGAAACCCCGTCTCTACT
 Consensus AluYa5a1   TCAC--GAGGTCAGGAGATCGAGGCCATCCCGGCTAAAACGGTGAAACCCCGTCTCTACT
 Consensus AluYa5a2   TCAC--GAGGTCAAGAGATCGAGACCATCCCCGCTAAAACGGTGAAACCCCGTCTCTACT
 Consensus AluYa5b1   TCAC--GAGGTCAGGAGATCGAGACCATCCCGGCTAAAACGGTGAAACCCCGTCTCTACT
 Consensus AluYa5b2   TCAC--GAGGTCAGGAGATCGAGACCAACCCGGCTAAAACGGTGAAACCCCGTCTCTACT
   Consensus AluYa8   TCAC--GAGGTCAGGAGATCGAGACCATCCCGGCTAAAACGGTGAAACCCCGTCTCTACT
  Consensus AluYb10   TCAT--GAGGTCAGGAGATCGAGACCATCCTGGCTAACAAGGTGAAACCCCGTCTCTACT
  Consensus AluYb11   TCAT--GAGGTCAGGAGATCGAGACCATCCTGGCTAACAAGGTGAAACCCCGTCTCTACT
 Consensus AluYb3a1   TCAC--GAGGTCAGGAGATCGAGACCATCCTGGCTAACACGGTGAAACCCCGTCTCTACT
 Consensus AluYb3a2   TCAC--GAGGTCAGGAGATCGAGACCATCCTGGCTAACACGGTGAAACCCCGTCTCTACT
   Consensus AluYb5   TCAT--GAGGTCAGGAGATCGAGACCATCCTGGCTAACAAGGTGAAACCCCGTCTCTACT
 Consensus AluYb6_1   TCAT--GAGGTCAGGAGATCGAGACCATCCTGGCTAACAAGGTGAAACCCCGTCTCTACT
 Consensus AluYb6_2   TCAT--GAGGTCAGGAGATCGAGACCATCCTGGCTAACAAGGTGAAACCCCGTCTCTACT
 Consensus AluYb7_1   TCAT--GAGGTCAGGAGATCGAGACCATCCTGGCTAACAAGGTGAAACCCCGTCTCTACT
 Consensus AluYb7_2   TCAT--GAGGTCAGGAGATCGAGACCATCCTGGCTAACAAGGTGAAACCCCGTCTCTACT
 Consensus AluYb7_3   TCAC--GAGGTCAGGAGATCGAGACCATCCTGGCTAACAAGGTGAAACCCCGTCTCTACT
 Consensus AluYb7_4   TCAT--GAGGTCAGGAGATCGAGACCATCCTGGCTAACAAGGTGAAACCCCGTCTCTACT
   Consensus AluYb8   TCAT--GAGGTCAGGAGATCGAGACCATCCTGGCTAACAAGGTGAAACCCCGTCTCTACT
   Consensus AluYb9   TCAT--GAGGTCAGGAGATCGAGACCATCCTGGCTAACAAGGTGAAACCCCGTCTCTACT
 Consensus AluYbc3a   TCAC--GAGGTCAGGAGATCGAGACCATCCTGGCTAACACGGTGAAACCCCGTCTCTACT
   Consensus AluYc1   TCAC--GAGGTCAGGAGATCGAGACCATCCTGGCTAACACGGTGAAACCCCGTCTCTACT
   Consensus AluYc2   TCAC--GAGGTCAGGAGATCGAGACCATCCTGGCTAACAAGGTGAAACCCCGTCTCTACT
   Consensus AluYc5   TCAC--GAGGTCAGGAGATCGAGACC------------ACGGTGAAACCCCGTCTCTACT
   Consensus AluYd2   TCAC--GAGGTCAGGAGATCGAGACC------------ACGGTGAAACCCCGTCTCTACT
   Consensus AluYd3   TCAC--GAGGTCAGGAGATCGAGACC------------ACGGTGAAACCCCGTCTCTACT
 Consensus AluYd3a1   TCAC--GAGGTCAGGAGATCGAGACC------------ACGGTGAAACCCCGTCTCTACT
   Consensus AluYd8   TCAC--GAGGTCAGGAGATCGAGACC------------ACGGTGAAACCCCGTCTCTACT
   Consensus AluYe2   TCAC--GAGGTCAGGAGATCGAGACCATCCTGGCTAACACGGTGAAACCCCGTCTCTACT
   Consensus AluYe4   TCAC--GAGGTCAGGAGATCGAGACCATCCTGGCTAACACGGTGAAACCCCGTCTCTACT
   Consensus AluYe5   TCAC--GAGGTCAGGAGATCGAGACCATCCTGGCTAACACGGTGAAACCCCGTCTCTACT
   Consensus AluYe6   TCAC--GAGGTCAGGAGATCGAGACCATCCTGGCTAACACGGTGAAACCCCGTCTCTACT
   Consensus AluYf1   TCAC--GAGGTCAGGAGATCGAGACCATCCTGGCTAACACGGTGAAACCCCGTCTCTACT
   Consensus AluYf2   TCAC--GAGGTCAGGAGATCGAGACCATCCTGGCTAACACAGTGAAACCCCGTCTCTACT
   Consensus AluYf5   TCAC--GAGGTCAGGAGATCGAGACCATCCTGGCTAACACGGTGAAACCCCGTCTCTACT
 Consensus AluYg5b3   TCAC--GAGGTCAGGAGATCGAGACCATCCTGGCTGACACGGAGAAACCCCGTCTCTACT
   Consensus AluYg6   TCAC--GAGGTCAGGAGATCGAGACCATCCTGGCTAACACGGTGAAACCCCGTCTCTACT
 Consensus AluYg6a2   TCAC--GAGGTCAGGAGATCGAGACCATCCTGGCTAACACGGAGAAACCCCGTCTCTACT
   Consensus AluYh3   TCAT--GAGGTCAGGAGATCGAGACCATCCTGGCTAACACGGTGAAACCCCGCCTCTACT
 Consensus AluYh3a1   TCAT--GAGGTCAGGAGATCGAGACCATCCTGGCTAACACAGTGAAACCCCGCCTCTACT
 Consensus AluYh3a3   TCAT--GAGGTCAGGAGATCGAGACCATCCTGGCTAACACAGTGAAACCCCGCCTCTACT
   Consensus AluYh7   TCAT--GAGGTCAGGAGATCGAGACCATCCTGGCTAACGCGGTGAAACCCCGCCTCTACT
   Consensus AluYh9   TCAT--GAGGTCAGGAGATCGAGACCATCCTGGCTAACGCGGTGAAACCCCGCCTCTACT
   Consensus AluYi6   TCAC--GAGGTCAGGAGATCGAGACCATCCTGGCTAACACGGTGAAACCCCGTCTCTACT
   Consensus AluYj3   TCAC--GAGGTCAGGAGATCGAGACCATCCTGGCTAACACGGTGAAACCCCGTCTCTACT
   Consensus AluYj4   TCAC--GAGGTCAGGAGATCGAGACCATCCTGGCTAACACGGTGAAACCCCGTCTCTACT
  Consensus AluYk11   TCAC--AAGGTCAGGAGATCGAGACCATCTTGGCTAACACGGTGAAACCCCGTCTCTACT
  Consensus AluYk12   TCAC--GAGGTCAGGAGATCGAGACCATCCTGGCTAACACGGTGAAACCCCGTCTCTACT
  Consensus AluYk13   TCAT--GAGGTCAGGAGATCGAGACCATCCTGGCTAACACAGTGAAACCCCGTCTCTACT

    Consensus AluJo   AAAAA-TACAAAAA--TTAGCCGGGCGTGGTGGCGCGCGCCTGTAGTCCCAGCTACTCGG
    Consensus AluJb   AAAAA-TACAAAAA--TTAGCCGGGCGTGGTGGCGCGCGCCTGTAGTCCCAGCTACTCGG
    Consensus AluJr   AAAAA-TATAAAAA--TTAGCCGGGCGTGGTGGCGCGCGCCTGTAGTCCCAGCTACTCGG
   Consensus AluJr4   AAAAA-TNTAAAAA--TTAGCCGGGCGTGGTGGCGCGCGCCTGTAGTCCTAGCTACTCGG
    Consensus AluSc   AAAAA-TACAAAAA--TTAGCTGGGCGTGGTGGCGCGCGCCTGTAGTCCCAGCTACTCGG
   Consensus AluSc5   AAAAA-TACAAAAA--TTAGCTGGGCGTGGTGGCGCGTGCCTGTAATCCCAGCTACTCGG
   Consensus AluSc8   AAAAA-TACAAAAAA-TTAGCCGGGCGTGGTGGCACGCGCCTGTAGTCCCAGCTACTCGG
    Consensus AluSg   AAAAA-TACAAAAA--TTAGCCGGGCGTGGTGGCGCGCGCCTGTAATCCCAGCTACTCGG
   Consensus AluSg1   AAAAA-TACAAAAA--TTAGCCGGGCGTGGTGGCGCGGGCCTGTAATCCCAGCTACTCGG
   Consensus AluSg4   AAAAA-TACAAAAA--TTAGCCGGGCGCGGTGGCGGGCGCCTGTAATCCCAGCTACTCGG
   Consensus AluSg7   AAAAA-TACAAAAA--TTAGCCGGGCGTGGTGGCGGGCGCCTGTAATCCCAGCTACTCGG
    Consensus AluSp   AAAAA-TACAAAAA--TTAGCCGGGCGTGGTGGCGCATGCCTGTAATCCCAGCTACTCGG
    Consensus AluSq   AAAAA-TACAAAAA--TTAGCCGGGCGTGGTGGCGGGCGCCTGTAATCCCAGCTACTCGG
  Consensus AluSq10   AAAAA-TACAAAAA--TTAGCCGGGCGTGGTGGCAGGCGCCTGTAATCCCAGCTACTCGG
   Consensus AluSq2   AAAAA-TACAAAAA--TTAGCCGGGCGTGGTGGCGGGCGCCTGTAATCCCAGCTACTCGG
   Consensus AluSq3   AAAAA-TACAAAAA--TTAGCCGGGCGTGGTGGCAGGCGCCTGTAATCCCAGCTACTCGG
   Consensus AluSq4   AAAAA-TACAAAAA--TTAGCCGGGCGTGGTGGCGGGCGCCTGTAATCCCAGCTACTCGG
    Consensus AluSx   AAAAA-TACAAAAA--TTAGCCGGGCGTGGTGGCGCGCGCCTGTAATCCCAGCTACTCGG
   Consensus AluSx1   AAAAA-TACAAAAA--TTAGCCGGGCGTGGTGGCGGGCGCCTGTAATCCCAGCTACTCGG
   consensus AluSx3   AAAAA-TACAAAAAA-TTAGCCGGGCGTGGTGGCGCGCGCCTGTAGTCCCAGCTACTCGG
   Consensus AluSx4   AAAAA-TACAAAAA--TTAGCCGGGCGTGGTGGCGCGCGCCTGTAGTCCCAGCTACTCGG
   Consensus AluSx5   AAAAA-TACAAAAA--TTAGCCGGGCGTGGTGGCGCGCGCCTGTAGTCCCAGCTACTCGG
    Consensus AluSz   AAAAA-TACAAAAA--TTAGCCGGGCGTGGTGGCGCGCGCCTGTAATCCCAGCTACTCGG
   Consensus AluSz6   AAAAA-TACAAAAA--TTAGCCGGGCGTGGTGGCGCGCGCCTGTAATCCCAGCTACTCGG
     Consensus AluY   AAAAA-TACAAAAAA-TTAGCCGGGCGTGGTGGCGGGCGCCTGTAGTCCCAGCTACTCGG
 Consensus AluYa1_1   AAAAA-TACAAAAAA-TTAGCCGGGCGTAGTGGCGGGCGCCTGTAGTCCCAGCTACTCGG
 Consensus AluYa1_2   AAAAA-TACAAAAAA-TTAGCCGGGCGTGGTGGCGGGCGCCTGTAGTCCCAGCTACTCGG
   Consensus AluYa2   AAAAA-TACAAAAAA-TTAGCCGGGCGTAGTGGCGGGCGCCTGTAGTCCCAGCTACTTGG
 Consensus AluYa3_1   AAAAA-TACAAAAAA-TTAGCCGGGCGTAGTGGCGGGCGCCTGTAGTCCCAGCTACTCGG
 Consensus AluYa3_2   AAAAA-TACAAAAAA-TTAGCCGGGCGTGGTGGCGGGCGCCTGTAGTCCCAGCTACTTGG
 Consensus AluYa3_3   AAAAA-TACAAAAAA-TTAGCCGGGCGTGGTGGCGGGCGCCTGTAGTCCCAGCTACTCGG
 Consensus AluYa3_4   AAAAA-TACAAAAAA-TTAGCCGGGCGTAGTGGCGGGCGCCTGTAGTCCCAGCTACTTGG
 Consensus AluYa3_5   AAAAA-TACAAAAAA-TTAGCCGGGCGTAGTGGCGGGCGCCTGTAGTCCCAGCTACTTGG
 Consensus AluYa4_1   AAAAA-TACAAAAAA-TTAGCCGGGCGTAGTGGCGGGCGCCTGTAGTCCCAGCTACTTGG
 Consensus AluYa4_2   AAAAA-TACAAAAAA-TTAGCCGGGCGTAGTGGCGGGCGCCTGTAGTCCCAGCTACTCGG
 Consensus AluYa4_3   AAAAA-TACAAAAAA-TTAGCCGGGCGTGGTGGCGGGCGCCTGTAGTCCCAGCTACTTGG
 Consensus AluYa4_4   AAAAA-TACAAAAAA-TTAGCCGGGCGTAGTGGCGGGCGCCTGTAGTCCCAGCTACTTGG
 Consensus AluYa4_5   AAAAA-TACAAAAAA-TTAGCCGGGCGTAGTGGCGGGCGCCTGTAGTCCCAGCTACTTGG
   Consensus AluYa5   AAAAA-TACAAAAAA-TTAGCCGGGCGTAGTGGCGGGCGCCTGTAGTCCCAGCTACTTGG
 Consensus AluYa5a1   AAAAA-TACAAAAAA-TTAGCCGGGCGTAGTGGCGGGCGCCTGTAGTCCCAGCTACTTGG
 Consensus AluYa5a2   AAAAA-TACAAAAAAATTAGCCGGGCGTAGTGGCGGGCGCCTGTAGTCCCAGCTACTTGG
 Consensus AluYa5b1   AAAAA-TACAAAAAA-TTAGCCGGGCGTAGTGGCGGGCGCCTGTGGTCCCAGCTACTTGG
 Consensus AluYa5b2   AAAAA-TACAAAAAA-TTAGCCGGGCGTAGTGGCGGGCGCCTGTAGTCCCAGCTACTTGG
   Consensus AluYa8   AAAAC-TACAAAAA--ATAGCCGGGCGTAGTGGCGGGCGCCTGTAGTCCTAGCTACTTGG
  Consensus AluYb10   AAAAA-TACAAAAAA-TTAGCCGGGCGCGGTGGCGGGCGCCTGTAGTCCCAGCTACTGGG
  Consensus AluYb11   AAAAA-TACAAAAAA-TTAGCCGGGCGCGGTGGCGGGCGCCTGTAGTCCCAGCTACTGGG
 Consensus AluYb3a1   AAAAA-TACAAAAAA-TTAGCCGGGCGTGGTGGCGGGCGCCTGTAGTCCCAGCTACTCGG
 Consensus AluYb3a2   AAAAA-TACAAAAAA-TTAGCCGGGCGCGGTGGCGGGCGCCTGTAGTCCCAGCTACTCGG
   Consensus AluYb5   AAAAA-TACAAAAAA-TTAGCCGGGCGCGGTGGCGGGCGCCTGTAGTCCCAGCTACTCGG
 Consensus AluYb6_1   AAAAA-TACAAAAAA-TTAGCCGGGCGTGGTGGCGGGCGCCTGTAGTCCCAGCTACTCGG
 Consensus AluYb6_2   AAAAA-TACAAAAAA-TTAGCCGGGCGCGGTGGCGGGCGCCTGTAGTCCCAGCTACTCGG
 Consensus AluYb7_1   AAAAA-TACAAAAAA-TTAGCCGGGCGCGGTGGCGGGCGCCTGTAGTCCCAGCTACTCGG
 Consensus AluYb7_2   AAAAA-TACAAAAAA-TTAGCCGGGCGTGGTGGCGGGCGCCTGTAGTCCCAGCTACTCGG
 Consensus AluYb7_3   AAAAA-TACAAAAAA-TTAGCCGGGCGCGGTGGCGGGCGCCTGTAGTCCCAGCTACTCGG
 Consensus AluYb7_4   AAAAA-TACAAAAAA-TTAGCCGGGCGCGGTGGCGGGCGCCTGTAGTCCCAGCTACTCGG
   Consensus AluYb8   AAAAA-TACAAAAAA-TTAGCCGGGCGCGGTGGCGGGCGCCTGTAGTCCCAGCTACTCGG
   Consensus AluYb9   AAAAA-TACAAAAAA-TTAGCCGGGCGCGGTGGCGGGCGCCTGTAGTCCCAGCTACTGGG
 Consensus AluYbc3a   AAAAA-TACAAAAAAATTAGCCGGGCGTGGTAGCGGGCGCCTGTAGTCCCAGCTACTCGG
   Consensus AluYc1   AAAAA-TACAAAAAA-TTAGCCGGGCGTGGTAGCGGGCGCCTGTAGTCCCAGCTACTCGG
   Consensus AluYc2   AAAAA-TACAAAAAA-TTAGCCGGGCGTGGTAGCGGGCGCCTGTAGTCCCAGCTACTCGG
   Consensus AluYc5   AAAAA-TACAAAAAA-TTAGCCGGGCGCAGTGGCGGGCGCCTGTAGTCCCAGCTACTCGG
   Consensus AluYd2   AAAAA-TACAAAAAA-TTAGCCGGGCGCGGTGGCGGGCGCCTGTAGTCCCAGCTACTCGG
   Consensus AluYd3   AAAAA-TACAAAAAA-TTAGCCGGGCGCGGTGGCGGGCGCCTGTAGTCCCAGCTACTCGG
 Consensus AluYd3a1   AAAAA-TACAAAAAA-TTAGCCGGGCGCGGTGGCGGGCGCCTGTAGTCCCAGCTACTCGG
   Consensus AluYd8   AAAAA-TACAAAAAA-TTAGCCGGGCGCAGTGGCGGGCGCCTGTAGTCCCAGCTACTCGG
   Consensus AluYe2   AAAAA-TACAAAAAA-TTAGCCGGGCGAGGTGGCGGGCGCCTGTAGTCCCAGCTACTCGG
   Consensus AluYe4   AAAAA-TACAAAAAA-TTAGCCGGGCGAGGTGGCGGGCGCCTGTAGTCCCAGCTACTCGG
   Consensus AluYe5   AAAAA-TACAAAAAA-TTAGCCGGGCGAGGTGGCGGGCGCCTGTAGTCCCAGCTACTCGG
   Consensus AluYe6   AAAAA-TACAAAAAA-TTAGCCGGGCGAGGTGGCGGGCGCCTGTAGTCCCAGCTACTCGG
   Consensus AluYf1   AAAAA-TACAAAAAA-TTAGCCGGGCGTGGTGGCGGGCGCCTGTAGTCCCAGCTACGCGG
   Consensus AluYf2   AAAAAACACAAAAAAATTAGCCGGGCGTGGTGGCGGGCGCCTGTAGTCCCAGCTACGCGG
   Consensus AluYf5   AAAAA-TACAAAAAA-TTAGCCGGGCGAGGTGGCGGGCGCCTGTAGTCCCAGCTACGCGG
 Consensus AluYg5b3   AAAAA-TACAAAAAA-TTAGCCGGGCATGGTGGCGAGCGCCTGTAGTCCCAGCTACTCGG
   Consensus AluYg6   AAAAA-TACAAAAAA-TTAGCCGGGCATGGTGGCGCGCGCCTGTAGTCCCAGCTACACGG
 Consensus AluYg6a2   AAAAA-TACAAAAAA-TTAGCCGGGCATGGTGGCGCGTGCCTGTAGTCCCAGCTACACAG
   Consensus AluYh3   AAAAA-TACAAAAAA-TTAGCCGGGCGTGGTGGCGGGCGCCTGTAGTCCCAGCTACTCGG
 Consensus AluYh3a1   AAAAA-TACAAAAAA-TTAGCCGGGCGTGGTGGCGGGCGCCTGTAGTCCCAGCTACTCGG
 Consensus AluYh3a3   AAAAA-TACAAAAAA-TTAGCCAGGCGTGGTGGCGGGCGCCTGTAGTCCCAGCTACTCGG
   Consensus AluYh7   AAAAA-TACAAAAAA-TTAGCCGGGCGTGGTGGCGGGCGCCTGTGGTCCCGGCTACTCGG
   Consensus AluYh9   AAAAA-TACAAAAAA-TTAGCCGGGCGTGGTGGCGGGCGCCTGTGGTCCCGGCTACTCGG
   Consensus AluYi6   AAAAA-TACAAAAAAATTAGCCGGGCGTGATGGCGGGCGCCTGTAGTCCCAGCTACTCGG
   Consensus AluYj3   AAAAA-TGCAAAAAA-TTAGCCGGGCGTGGTGGCGGGCGCCTGTAGTCCCAGCTGCTCGG
   Consensus AluYj4   AAAAA-TGCAAAAAA-TTAGCCGGGCGTGGTGGCGGGCGCCTGTAGTCCCAGCTGCTCGG
  Consensus AluYk11   AAAAA-TACAAAAAA-TTAGCCGGGCGCGGTGGCGGGCGCCTGTAGTCCCAGCTACTCGG
  Consensus AluYk12   AAAAA-TACAAAAAA-TTAGCCGGGCGTGGTGGTGGGCGCCTGTAATCCCAGCTACTCGG
  Consensus AluYk13   AAAAA-TACAAAAAA-TTAGCCGGGAGCGGTGGCGGGCTCCTGTAGTCCCAGCTACTTGA

    Consensus AluJo   -GAGGCTGAGGCAGGAGGATCGCTT-GAGCCC-AGGAGTTCGAGGCTGCAGTGAGCTATG
    Consensus AluJb   -GAGGCTGAGGCAGGAGGATCGCTT-GAGCCC-GGGAGGTCGAGGCTGCAGTGAGCCGTG
    Consensus AluJr   -GAGGCTGAGGCGGGAGGATCGCTT-GAGCCC-AGGAGTTCGAGGCTGCAGTGAGCTATG
   Consensus AluJr4   -GAGGCTGAGGCAGGAGGATCGCTT-GAGCCC-AGGAGTTCGAGGTTACAGTGAGCTATG
    Consensus AluSc   -GAGGCTGAGGCAGGAGAATCGCTT-GAACCC-GGGAGGCGGAGGTTGCAGTGAGCCGAG
   Consensus AluSc5   -GAGGCTGAGGCAGGAGAATCGCTT-GAACCA-GGGAGTCGGAGGTTGCAGTGAGCCGAG
   Consensus AluSc8   -GAGGCTGAGGCAGGAGAATCGCTT-GAACCC-GGGAGGCGGAGGTTGCAGTGAGCCGAG
    Consensus AluSg   -GAGGCTGAGGCAGGAGAATCGCTT-GAACCC-GGGAGGCGGAGGTTGCAGTGAGCCGAG
   Consensus AluSg1   -GAGGCTGAGGCA-GAGAATCGCTT-GAACCC-GGGAGGCGGAGGTTGCAGTGAGCCGAG
   Consensus AluSg4   -GAGGCTGAGGCAGGAGAATCGCTT-GAACCC-GGGAGGCGGAGGTTGCAGTGAGCCGAG
   Consensus AluSg7   -GAGGCTGAGGCA-GAGAATTGCTT-GAACCC-GGGAGGCGGAGGTTGCAGTGAGCCGAG
    Consensus AluSp   -GAGGCTGAGGCAGGAGAATCGCTT-GAACCC-GGGAGGCGGAGGTTGCGGTGAGCCGAG
    Consensus AluSq   -GAGGCTGAGGCAGGAGAATCGCTT-GAACCC-GGGAGGCGGAGGTTGCAGTGAGCCGAG
  Consensus AluSq10   -GGGGCCGAGGCAGGAGAATCGCTT-GAACCC-GGGAGGCGGAGGTTGCAGTGAGCCGAG
   Consensus AluSq2   -GAGGCTGAGGCAGGAGAATCGCTT-GAACCC-GGGAGGCGGAGGTTGCAGTGAGCCGAG
   Consensus AluSq3   -GAGGCTGAGGCAGGAGAATCGCTT-GAACCC-GGGAGGCGGAGGTTGCAGTGAGCCGAG
   Consensus AluSq4   -GAGGCTGAGGCAGGAGAATCGCTT-GAAACC-GGAAGGCGGAGGTTGCAGTGAGCCGAG
    Consensus AluSx   -GAGGCTGAGGCAGGAGAATCGCTT-GAACCC-GGGAGGCGGAGGTTGCAGTGAGCCGAG
   Consensus AluSx1   -GAGGCTGAGGCAGGAGAATCGCTT-GAACCC-GGGAGGCGGAGGTTGCAGTGAGCCGAG
   consensus AluSx3   -GAGGCTGAGGCAGGAGAATCGCTT-GAACCC-GGGAGGCGGAGGTTGCAGTGAGCCGAG
   Consensus AluSx4   -GAGGCTGAGGCAGAAGAATCGCTT-GAACCC-GGGAGGCGGAGGTTGCAGTGAGCCGAG
   Consensus AluSx5   -GAGGCTGAGGCACGAGAATCGCTT-GAGCCC-GGGAGGCGGAGGTTGCAGTGAGCCGAG
    Consensus AluSz   -GAGGCTGAGGCAGGAGAATCGCTT-GAACCC-GGGAGGCGGAGGTTGCAGTGAGCCGAG
   Consensus AluSz6   -GAGGCTGAGGCACGAGAATCGCTT-GAACCC-GGGAGGCGGAGGTTGCAGTGAGCCGAG
     Consensus AluY   -GAGGCTGAGGCAGGAGAATGGCGT-GAACCC-GGGAGGCGGAGCTTGCAGTGAGCCGAG
 Consensus AluYa1_1   -GAGGCTGAGGCAGGAGAATGGCGT-GAACCC-GGGAGGCGGAGCTTGCAGTGAGCCGAG
 Consensus AluYa1_2   -GAGGCTGAGGCAGGAGAATGGCGT-GAACCC-GGGAGGCGGAGCTTGCAGTGAGCCGAG
   Consensus AluYa2   -GAGGCTGAGGCAGGAGAATGGCGT-GAACCC-GGGAGGCGGAGCTTGCAGTGAGCCGAG
 Consensus AluYa3_1   -GAGGCTGAGGCAGGAGAATGGCGT-GAACCC-GGGAGGCGGAGCTTGCAGTGAGCCGAG
 Consensus AluYa3_2   -GAGGCTGAGGCAGGAGAATGGCGT-GAACCC-GGGAGGCGGAGCTTGCAGTGAGCCGAG
 Consensus AluYa3_3   -GAGGCTGAGGCAGGAGAATGGCGT-GAACCC-GGGAGGCGGAGCTTGCAGTGAGCCGAG
 Consensus AluYa3_4   -GAGGCTGAGGCAGGAGAATGGCGT-GAACCC-GGGAGGCGGAGCTTGCAGTGAGCCGAG
 Consensus AluYa3_5   -GAGGCTGAGGCAGGAGAATGGCGT-GAACCC-GGGAGGCGGAGCTTGCAGTGAGCCGAG
 Consensus AluYa4_1   -GAGGCTGAGGCAGGAGAATGGCGT-GAACCC-GGGAGGCGGAGCTTGCAGTGAGCCGAG
 Consensus AluYa4_2   -GAGGCTGAGGCAGGAGAATGGCGT-GAACCC-GGGAGGCGGAGCTTGCAGTGAGCCGAG
 Consensus AluYa4_3   -GAGGCTGAGGCAGGAGAATGGCGT-GAACCC-GGGAGGCGGAGCTTGCAGTGAGCCGAG
 Consensus AluYa4_4   -GAGGCTGAGGCAGGAGAATGGCGT-GAACCC-GGGAGGCGGAGCTTGCAGTGAGCCGAG
 Consensus AluYa4_5   -GAGGCTGAGGCAGGAGAATGGCGT-GAACCC-GGGAGGCGGAGCTTGCAGTGAGCCGAG
   Consensus AluYa5   -GAGGCTGAGGCAGGAGAATGGCGT-GAACCC-GGGAGGCGGAGCTTGCAGTGAGCCGAG
 Consensus AluYa5a1   -GAGGCTGAGGCAGGAGAATGGCGT-GAACCC-GGGAGGCGGAGCTTGCAGTGAGCCGAG
 Consensus AluYa5a2   -GAGGCTGAGGCAGGAGAATGGCGT-GAACCC-GGGAGGCGGAGCTTGCAGTGAGCCGAG
 Consensus AluYa5b1   -GAGGCTGAGGCAGGAGAATGGCGT-GAACCC-GGGAGGCGGAGCTTGCAGTGAGCCGAG
 Consensus AluYa5b2   -GAGGCTGAGGCAGGAGAATGGCGT-GAACCC-GGGAGGCGGAGCTTGCAGTGAGCCGAG
   Consensus AluYa8   -GAGGCTGAGGCAGGAGAATGGCGT-GAACCC-GGGAGGCGGAGCTTGCAGTGAGCCGAG
  Consensus AluYb10   -GAGGCTGAGGCAGGAGAATGGCGT-GAACCC-GGGAAGCGGAGCTTGCAGTGAGCCGAG
  Consensus AluYb11   -GAGGCTGAGGCAGGAGAATGGCGTTGAACCC-GGGAAGCGGAGCTTGCAGTGAGCCGAG
 Consensus AluYb3a1   -GAGGCTGAGGCAGGAGAATGGCGT-GAACCC-GGGAGGCGGAGCTTGCAGTGAGCCGAG
 Consensus AluYb3a2   -GAGGCTGAGGCAGGAGAATGGCGT-GAACCC-GGGAGGCGGAGCTTGCAGTGAGCCGAG
   Consensus AluYb5   -GAGGCTGAGGCAGGAGAATGGCGT-GAACCC-GGGAGGCGGAGCTTGCAGTGAGCCGAG
 Consensus AluYb6_1   -GAGGCTGAGGCAGGAGAATGGCGT-GAACCC-GGGAGGCGGAGCTTGCAGTGAGCCGAG
 Consensus AluYb6_2   -GAGGCTGAGGCAGGAGAATGGCGT-GAACCC-GGGAAGCGGAGCTTGCAGTGAGCCGAG
 Consensus AluYb7_1   -GAGGCTGAGGCAGGAGAATGGCGT-GAACCC-GGGAAGCGGAGCTTGCAGTGAGCCGAG
 Consensus AluYb7_2   -GAGGCTGAGGCAGGAGAATGGCGT-GAACCC-GGGAAGCGGAGCTTGCAGTGAGCCGAG
 Consensus AluYb7_3   -GAGGCTGAGGCAGGAGAATGGCGT-GAACCC-GGGAAGCGGAGCTTGCAGTGAGCCGAG
 Consensus AluYb7_4   -GAGGCTGAGGCAGGAGAATGGCGT-GAACCC-GGGAGGCGGAGCTTGCAGTGAGCCGAG
   Consensus AluYb8   -GAGGCTGAGGCAGGAGAATGGCGT-GAACCC-GGGAAGCGGAGCTTGCAGTGAGCCGAG
   Consensus AluYb9   -GAGGCTGAGGCAGGAGAATGGCGT-GAACCC-GGGAAGCGGAGCTTGCAGTGAGCCGAG
 Consensus AluYbc3a   -GAGGCTGAGGCAGGAGAATGGCGT-GAACCC-GGGAGGCGGAGCTTGCAGTGAGCCAAG
   Consensus AluYc1   -GAGGCTGAGGCAGGAGAATGGCGT-GAACCC-GGGAGGCGGAGCTTGCAGTGAGCCGAG
   Consensus AluYc2   -GAGGCTGAGGCAGGAGAATGGCGT-GAACCC-GGGAGGCGGAGCTTGCAGTGAGCCGAG
   Consensus AluYc5   -GAGGCTGAGGCAGGAGAATGGCGT-GAACCC-GGAAGGCGGAGCTTGCAGTGAGCGGAG
   Consensus AluYd2   -GAGGCTGAGGCAGGAGAATGGCGT-GAACCC-GGGAGGCGGAGCTTGCAGTGAGCCGAG
   Consensus AluYd3   -GAGGCTGAGGCAGGAGAATGGCGT-GAACCC-GGGAGGCGGAGCTTGCAGTGAGCCGAG
 Consensus AluYd3a1   AGAGGCTGAGGCAGGAGAATGGCGT-GAACCC-GGGAGGCGGAGCTTGCAGTGAGCCGAG
   Consensus AluYd8   -GAGGCTGAGGCAGGAGAATGGCGT-GAACCC-GGAAGGCGGAGCTTGCAGTGAGCGGAG
   Consensus AluYe2   -GAGGCTGAGGCAGGAGAATGGCGT-GAACCC-GGGAGGCGGAGCTTGCAGTGAGCCGAG
   Consensus AluYe4   -GAGGCTGAGGCAGGAGAATGGCGT-GAACCCCGGGGGGCGGAGCCTGCAGTGAGCCGAG
   Consensus AluYe5   -GAGGCTGAGGCAGGAGAATGGCGT-GAACCCCGGGGGGCGGAGCCTGCAGTGAGCCGAG
   Consensus AluYe6   -GAGGCTGAGGCAGGAGAATGGCGT-GAACCCCGGGGGGCGGAGCCTGCAGTGAGCCGAG
   Consensus AluYf1   -GAGGCTGAGGCAGGAGAATGGCGT-GAACCC-GGGAGGCGGAGCTTGCAGTGAGCCGAG
   Consensus AluYf2   -GAGGCTGAGGCAGGAGAATGGCGT-GAACCC-GGGAGGCGGAGCTTGCAGTGAGCCGAG
   Consensus AluYf5   -GAGGCTGAGGCAGGAGAATGGCGT-GAACCCCGGGGGGCGGAGCCTGCAGTGAGCCGAG
 Consensus AluYg5b3   -GAGGCTGAGGCAGGAGAATGGCGT-GAACCC-GGGAGGCGGAGCTTGCAGTGAGTCGAG
   Consensus AluYg6   -GAGGCTGAGGCAGGAGAATGGCGT-GAACCC-GGGAGGCGGAGCTTGCAGTGAGTCGAG
 Consensus AluYg6a2   -GAGGCTGAGGCAGGAGAATGGCGT-GAACCC-GGGAGGCGGAGCTTGCAGTGAGTCGAG
   Consensus AluYh3   -GAGGCTGAGGCAGGAGAATGGCGT-GAACCC-GGGAGGCGGAGCTTGCAGTGAGCCGAG
 Consensus AluYh3a1   -GAGGCTGAGGCAGGAGAATGGCGT-GAACCC-GGGAGGCGGAGCTTGCAGTGAGCCGAG
 Consensus AluYh3a3   -GAGGCTGAGGCAGGAGAATGGCGT-GAACCC-GGGAGGCGGAGCTTGCAGTGAGCCGAG
   Consensus AluYh7   -GAGGCTGAGGCAGGAGAATGGCGT-GAACCC-GGGAGGCGGAGCTTGCAGTGAGCCGAG
   Consensus AluYh9   -GAGGCTGAGGCAGGAGAATGGCGT-GAACCC-GGGAGGCGGAGCTTGCAGTGAGCTGAG
   Consensus AluYi6   -GAGGCTGAGGCAGGAGAATGGCGT-GAACCC-GGGAGGCGGAGCTTGCAGTGAGCCGAG
   Consensus AluYj3   -GAGGCTGAGGCAGGAGAATGGCGT-GAACCC-GGGAGGCGGAGCTTGCAGTGAGCCGAG
   Consensus AluYj4   -GAGGCTGAGGCAGGAGAATGGCGT-GAACCC-GGGAGGCGGAGCTTGCAGTGAGCCGAG
  Consensus AluYk11   -GAGGCTGAGGCAGGAGAATGGCGT-GAACCT-GGGAGGCGGAGCTTGCAGTGAGCCGAG
  Consensus AluYk12   -GAGGCTGAGGCAGGAGAATGGCAT-GAACCC-AAGAGGCGGAGCTTGCAGTGAGCCGGG
  Consensus AluYk13   -GAGGCTGAGGCAGGAGAATGGCGT-GAACCC-AGGAGGCGGAGCTTGCAGTGAGCCGAG

    Consensus AluJo   ATCGCGCCACT-------GCACTCCAGCCTGGGCGACA-GAGCGAGACCCTGTCTC
    Consensus AluJb   ATCGCGCCACT-------GCACTCCAGCCTGGGCGACA-GAGCGAGACCCTGTCTC
    Consensus AluJr   ATCGCGCCACT-------GCACTCCAGCCTGGGCGACA-GAGCGAGACCCTGTCTC
   Consensus AluJr4   ATCGCGCCACT-------GCACTCCAGCCTGGGCGACA-GAGCGAGACCCTGTCTC
    Consensus AluSc   ATCGCGCCACT-------GCACTCCAGCCTGG-CGACA-GAGCGAGACTCCGTCTC
   Consensus AluSc5   ATCGCGCCACT-------GCACTCCAGCCTGG-CGACA-GAGCGAGACTCCGTCTC
   Consensus AluSc8   ATCGCGCCACT-------GCACTCCAGCCTGGGCGACA-GAGCGAGACTCCGTCTC
    Consensus AluSg   ATCGCGCCACT-------GCACTCCAGCCTGGGCGACA-GAGCGAGACTCCGTCTC
   Consensus AluSg1   ATCGCGCCACT-------GCACTCCAGCCTGGGCGACA-GAGCGAGACTCCGTCTC
   Consensus AluSg4   ATCGCGCCACT-------GCACTCCAGCCTGGGCGACA-GAGCGAGACTCCGTCTC
   Consensus AluSg7   ATCGCGCCACT-------GCACTCCAGCCTGGGCGACA-GAGCGAGACTCCGTCTC
    Consensus AluSp   ATCGCGCCATT-------GCACTCCAGCCTGGGCAACAAGAGCGAAACTCCGTCTC
    Consensus AluSq   ATCGCGCCACT-------GCACTCCAGCCTGGGCAACAAGAGCGAAACTCCGTCTC
  Consensus AluSq10   ATCGCGCCATC-------GCACTCCAGCCTGGGGGACAAGAGCGAGACTTCGTCTC
   Consensus AluSq2   ATCGCGCCATT-------GCACTCCAGCCTGGGCGACAAGAGCGAAACTCCGTCTC
   Consensus AluSq3   ATCGCGCCATT-------GCACTCCAGCCTGGGGGACAAGAGCGAGACTTCGTCTC
   Consensus AluSq4   ATCGCGCCACT-------GCACTCCAGCCTGGGCAACAAGAGCGAAACTCCGTCTC
    Consensus AluSx   ATCGCGCCACT-------GCACTCCAGCCTGGGCGACA-GAGCGAGACTCCGTCTC
   Consensus AluSx1   ATCGCGCCACT-------GCACTCCAGCCTGGGCGACA-GAGCGAGACTCCGTCTC
   consensus AluSx3   ATCGCGCCACT-------GCACTCCAGCCTGGGCGACA-GAGCGAGACTCCGTCTC
   Consensus AluSx4   ATCGCGCCACT-------GCACTCCAGCCTGGGCGACA-GAGCGAGACTCCGTCTC
   Consensus AluSx5   ATCGCGCCACT-------GCACTCCAGCTTGGGCTACA-GAGTGAGACTCTGTCTC
    Consensus AluSz   ATCGCGCCACT-------GCACTCCAGCCTGGGCGACA-GAGCGAGACTCCGTCTC
   Consensus AluSz6   ATCGCGCCACT-------GCACTCCAGCCTGGGCGACA-GAGCGAGACTCTGTCTC
     Consensus AluY   ATCGCGCCACT-------GCACTCCAGCCTGGGCGACA-GAGCGAGACTCCGTCTC
 Consensus AluYa1_1   ATCGCGCCACT-------GCACTCCAGCCTGGGCGACA-GAGCGAGACTCCGTCTC
 Consensus AluYa1_2   ATCCCGCCACT-------GCACTCCAGCCTGGGCGACA-GAGCGAGACTCCGTCTC
   Consensus AluYa2   ATCGCGCCACT-------GCACTCCAGCCTGGGCGACA-GAGCGAGACTCCGTCTC
 Consensus AluYa3_1   ATCGCGCCACT-------GCACTCCAGCCTGGGCGACA-GAGCGAGACTCCGTCTC
 Consensus AluYa3_2   ATCCCGCCACT-------GCACTCCAGCCTGGGCGACA-GAGCGAGACTCCGTCTC
 Consensus AluYa3_3   ATCCCGCCACT-------GCACTCCAGCCTGGGCGACA-GAGCGAGACTCCGTCTC
 Consensus AluYa3_4   ATCCCGCCACT-------GCACTCCAGCCTGGGCGACA-GAGCGAGACTCCGTCTC
 Consensus AluYa3_5   ATCGCGCCACT-------GCACTCCAGCCTGGGCGACA-GAGCGAGACTCCGTCTC
 Consensus AluYa4_1   ATCCCGCCACT-------GCACTCCAGCCTGGGCGACA-GAGCGAGACTCCGTCTC
 Consensus AluYa4_2   ATCCCGCCACT-------GCACTCCAGCCTGGGCGACA-GAGCGAGACTCCGTCTC
 Consensus AluYa4_3   ATCCCGCCACT-------GCACTCCAGCCTGGGCGACA-GAGCGAGACTCCGTCTC
 Consensus AluYa4_4   ATCCCGCCACT-------GCACTCCAGCCTGGGCGACA-GAGCGAGACTCCGTCTC
 Consensus AluYa4_5   ATCGCGCCACT-------GCACTCCAGCCTGGGCGACA-GAGCGAGACTCCGTCTC
   Consensus AluYa5   ATCCCGCCACT-------GCACTCCAGCCTGGGCGACA-GAGCGAGACTCCGTCTC
 Consensus AluYa5a1   ATCCCGCCACT-------GCACTCCAGCCTGGGCGACA-GAGCGAGACTCCGTCTC
 Consensus AluYa5a2   ATCCCGCCACT-------GCACTCCAGCCTGGGCGACA-GAGCGAGACTCCGTCTC
 Consensus AluYa5b1   ATCCCGCCACT-------GCACTCCAGCCTGGGCGACA-GAGCGAGACTCCGTCTC
 Consensus AluYa5b2   ATCCCGCCACT-------GCACTCCAGCCTGGGCGACA-GAGCGAGACTCCGTCTC
   Consensus AluYa8   ATCCCGCCACT-------GCACTCCAGCCTGGGCGACA-GAGCGAGACTCCGTCTC
  Consensus AluYb10   ATTGCGCCACTGCAGTCCGCAGTCCAGCCTGGGCGACA-GAGCGAGACTCCGTCTC
  Consensus AluYb11   ATTGCGCCACTGCAGTCCGCAGTCCAGCCTGGGCGACA-GAGCGAGACTCCGTCTC
 Consensus AluYb3a1   ATTGCGCCACT-------GCAGTCCAGCCTGGGCGACA-GAGCGAGACTCCGTCTC
 Consensus AluYb3a2   ATAGCGCCACT-------GCAGTCCGGCCTGGGCGAAA-GAGCGAGACTCCGTCTC
   Consensus AluYb5   ATTGCGCCACT-------GCACTCCAGCCTGGGCGACA-GAGCGAGACTCCGTCTC
 Consensus AluYb6_1   ATTGCGCCACTGCAGTCCGCAGTCCGGCCTGGGCGACA-GAGCGAGACTCCGTCTC
 Consensus AluYb6_2   ATTGCGCCACT-------GCACTCCAGCCTGGGCGACA-GAGCGAGACTCCGTCTC
 Consensus AluYb7_1   ATCGCGCCACTGCAGTCCGCAGTCCGGCCTGGGCGACA-GAGCGAGACTCCGTCTC
 Consensus AluYb7_2   ATTGCGCCACTGCAGTCCGCAGTCCGGCCTGGGCGACA-GAGCGAGACTCCGTCTC
 Consensus AluYb7_3   ATTGCGCCACTGCAGTCCGCAGTCCGGCCTGGGCGACA-GAGCGAGACTCCGTCTC
 Consensus AluYb7_4   ATTGCGCCACTGCAGTCCGCAGTCCGGCCTGGGCGACA-GAGCGAGACTCCGTCTC
   Consensus AluYb8   ATTGCGCCACTGCAGTCCGCAGTCCGGCCTGGGCGACA-GAGCGAGACTCCGTCTC
   Consensus AluYb9   ATTGCGCCACTGCAGTCCGCAGTCCGGCCTGGGCGACA-GAGCGAGACTCCGTCTC
 Consensus AluYbc3a   ATAGCGCCACT-------GCAGTCCAGCCTGGGCGAAA-GAGCGAGACTCCGTCTC
   Consensus AluYc1   ATCGCGCCACT-------GCACTCCAGCCTGGGCGACA-GAGCGAGACTCCGTCTC
   Consensus AluYc2   ATCGCGCCACT-------GCACTCCAGCCTGGGCGACA-GAGCGAGACTCCGTCTC
   Consensus AluYc5   ATCGCGCCACA-------GCACTCCCGCCTGGGCGACA-GAGCGAGACTCCGTCTC
   Consensus AluYd2   ATCGCGCCACT-------GCACTCCAGCCTGGGCGACA-GAGCGAGACTCCGTCTC
   Consensus AluYd3   ATCGCGCCACT-------GCACTCCAGCCTGGGCGACA-GAGCGAGACTCCGTCTC
 Consensus AluYd3a1   ATCGCGCCACT-------GCACTCCAGCCTGGGCGACA-GAGCGAGACTCCGTCTC
   Consensus AluYd8   ATCGCGCCACA-------GCACTCCCGCCTGGGCGACA-GAACGAGACTCCGTCTC
   Consensus AluYe2   ATCGCGCCACT-------GCACTCCAGCCTGGGCGACA---GCGAGACTCCGTCTC
   Consensus AluYe4   ATCGCGCCACT-------GCACTCCAGCCTGGGCGACA-GAGCGAGACTCCGTCTC
   Consensus AluYe5   ATCGCGCCACT-------GCACTCCAGCCTGGGCGACA---GCGAGACTCCGTCTC
   Consensus AluYe6   ATCGCGCCACT-------GCACTCCAACCTGGGCGACA---GCGAGACTCCGTCTC
   Consensus AluYf1   ATCGCGCCACT-------GCACTCCAGCCTGGGCGACA-GAGCGAGACTCCGTCTC
   Consensus AluYf2   ATCGCGCCACT-------GCACTCCAGCCTGGGCGACA-GAGCGAGACTCCGTCTC
   Consensus AluYf5   ATCGCGCCACT-------GCACTCCAGCCTGGGCGACA---GCGAGACTCCGTCTC
 Consensus AluYg5b3   ATCGCGCCACT-------GCGCTCCAGCCTGGGCGACA-GAGCGAAACTCCGTCTC
   Consensus AluYg6   ATCGCGCCACT-------GCACTCCAGCCTGGGCGACA-GAGCGAAACTCCGTCTC
 Consensus AluYg6a2   ATCGCGCCACT-------GCACTCCAGCCTGGGCGACA-GAGCGAAACTCCGTCTC
   Consensus AluYh3   ATCGCGCCACT-------GCACTCCAGCCTGGGCGACA-GAGCGAGACTCCGTCTC
 Consensus AluYh3a1   ATCGCGCCACT-------GCACTCCAGCCTGGGCGACA-GAGCGAGACTCCGTCTC
 Consensus AluYh3a3   ATCCCGCC--------------------------GACA-GAGCGAGACTCCGTCTC
   Consensus AluYh7   GTCGCGCCACT-------GCACTCCAGCCTGGGCGACA-GAGCGAGACTCCGTCTC
   Consensus AluYh9   GTCGCGCCACT-------GCACCCCAGCCTGGGCGACA-GAGCGAGACTCCGTCTC
   Consensus AluYi6   ATTGCGCCACT-------GCACTCCCGCCTGGGCCACA-GAGCGAGACTCCGTCTC
   Consensus AluYj3   ATCGTGCCACT-------GCACTCCAGCCTGGGCGACA-GAGCGAGACTCCGTCTC
   Consensus AluYj4   ATCGTGCCACT-------GCACTCCAGCCTGGGCGACA-GAGCGAGACTCCGTCTC
  Consensus AluYk11   ATTGCGCCACT-------GCAATCCGGCCTGGGCTAAA-GAGCGGGACTCCGTCTC
  Consensus AluYk12   ATAGCGCCACT-------GCAGTCCAGCTTGGGCGAAA-GAGTGAGACTCCGTCTC
  Consensus AluYk13   ATCGCGCCACT-------GCACTCCAGCCTGGGCGACA-GAGCCAGACGCTGTCTC
