# Supplementary material for: The Role of Recombination in the Origin and Evolution of Alu Subfamilies
Source: PLoS One. 2013 Jun 4;8(6):e64884. doi: 10.1371/journal.pone.0064884 (PMC3672193; doi:10.1371/journal.pone.0064884)
Supplement: Dataset S1 — Database of all polymorphic positions detected in the complete list of human consensus Alus. Position numbering was performed accordingly to AluJo. Major subfamily-specific mutations are coloured blue (sites 120, 194, 214 and 215) and green (site 219) and are specific of AluJ and AluY, respectively. Other subfamily-specific mutations are coloured grey. (XLSX) [file pone.0064884.s005.xlsx]

## Sheet: Sheet1
	4	10	19	23	48	52	57	62	63	64	65	66	67	70	71	73	74	78	81	84	87	88	89	90	91	92	93	94	95	96	97	98	99	100	101	103	104	106	113	120	125	125.1	126	127	128	133.1	133.2	134	135
AluJo	C	C	A	C	C	G	A	T	G	C	T	T	G	C	C	A	G	T	G	A	A	G	C	C	T	G	G	G	C	A	A	C	A	T	A	C	G	G	T	A	A	-	T	A	C	-	-	T	G
AluJb	C	C	A	C	C	G	A	C	A	C	T	T	G	C	C	A	G	T	G	A	A	G	C	C	T	G	G	G	C	A	A	C	A	T	G	T	G	A	T	A	A	-	T	A	C	-	-	T	G
AluJr	C	C	A	C	C	G	A	C	G	C	T	T	G	G	C	A	G	T	G	A	A	G	C	C	T	G	G	G	C	A	A	C	A	T	A	C	G	G	T	A	A	-	T	A	T	-	-	T	G
AluJr4	C	C	A	C	C	G	A	C	G	C	T	T	G	G	C	A	G	T	G	A	A	G	C	C	T	G	G	G	C	A	A	C	A	T	A	C	G	G	T	A	A	-	T	N	T	-	-	T	G
AluSc	C	C	A	C	C	G	C	C	A	C	-	-	G	G	T	A	A	A	G	A	A	T	C	C	T	G	G	C	C	A	A	C	A	T	G	T	G	A	T	T	A	-	T	A	C	-	-	T	G
AluSc5	C	C	A	C	C	G	C	C	A	C	-	-	G	G	T	A	G	A	G	A	A	T	C	C	T	G	G	C	C	A	A	C	A	T	G	T	G	A	T	T	A	-	T	A	C	-	-	T	G
AluSc8	C	C	A	C	C	G	C	C	A	C	-	-	G	G	T	A	G	A	G	A	A	T	C	C	T	G	G	C	T	A	A	C	A	C	G	T	G	A	T	T	A	-	T	A	C	A	-	T	G
AluSg	C	C	A	C	C	G	C	C	A	C	-	-	G	G	T	A	G	T	G	A	A	G	C	C	T	G	G	C	C	A	A	C	A	T	G	T	G	A	T	T	A	-	T	A	C	-	-	T	G
AluSg1	C	C	A	C	C	G	C	C	A	C	-	-	G	G	T	A	G	T	G	A	A	G	C	C	T	G	G	C	C	A	A	G	A	T	G	T	G	A	T	T	A	-	T	A	C	-	-	T	G
AluSg4	C	C	A	C	C	G	T	C	A	C	-	-	G	G	T	A	G	T	G	A	A	G	C	C	T	G	G	C	C	A	A	G	A	T	G	T	G	A	T	T	A	-	T	A	C	-	-	T	G
AluSg7	C	C	A	C	C	G	T	C	A	C	-	-	G	G	T	A	G	T	A	A	A	G	C	C	T	G	G	C	C	A	A	G	A	T	G	T	G	A	T	T	A	-	T	A	C	-	-	T	G
AluSp	C	C	A	C	C	G	C	C	A	C	C	T	G	G	T	G	G	T	G	A	A	G	C	C	T	G	A	C	C	A	A	C	A	T	G	A	G	A	T	T	A	-	T	A	C	-	-	T	G
AluSq	C	C	A	C	C	G	T	C	A	C	C	T	G	G	T	A	G	T	G	A	A	G	C	C	T	G	G	C	C	A	A	C	A	T	G	T	G	A	T	T	A	-	T	A	C	-	-	T	G
AluSq10	C	C	A	C	C	G	T	C	A	C	C	T	G	G	T	A	G	T	T	A	A	G	C	C	T	G	G	C	C	A	A	C	A	T	G	T	G	A	T	T	A	-	T	A	C	-	-	T	G
AluSq2	C	C	A	C	C	G	C	C	A	C	C	T	G	G	T	A	G	T	G	A	A	G	C	C	T	G	G	C	C	A	A	C	A	T	G	T	G	A	T	T	A	-	T	A	C	-	-	T	G
AluSq3	C	C	A	C	C	G	C	C	A	C	C	T	G	G	T	A	G	T	G	A	A	G	C	C	T	G	G	C	C	A	A	C	A	T	G	T	G	A	T	T	A	-	T	A	C	-	-	T	G
AluSq4	C	C	A	C	C	G	C	C	A	C	-	T	G	G	T	A	G	T	G	A	A	G	C	C	T	G	G	C	C	A	A	C	A	T	G	T	G	A	T	T	A	-	T	A	C	-	-	T	G
AluSx	C	C	A	C	C	G	C	C	A	C	C	T	G	G	T	A	G	T	G	A	A	G	C	C	T	G	G	C	C	A	A	C	A	T	G	T	G	A	T	T	A	-	T	A	C	-	-	T	G
AluSx1	C	C	A	C	C	G	C	C	A	C	C	T	G	G	T	A	G	T	G	A	A	G	C	C	T	G	G	C	C	A	A	C	A	T	G	T	G	A	T	T	A	-	T	A	C	-	-	T	G
AluSx3	C	C	A	C	C	G	C	C	A	C	-	-	G	G	T	A	G	T	G	A	A	G	C	C	T	G	G	C	C	A	A	C	A	T	G	T	G	A	T	T	A	-	T	A	C	A	-	T	G
AluSx4	C	C	A	C	C	G	C	C	A	C	-	T	G	G	T	A	G	T	G	A	A	G	C	C	T	G	G	C	C	A	A	T	A	T	G	T	G	A	T	T	A	-	T	A	C	-	-	T	G
AluSx5	C	C	A	C	C	G	T	C	G	C	C	T	G	C	T	A	G	T	G	A	A	C	C	C	T	G	G	G	C	A	A	C	A	T	G	T	G	A	T	T	A	-	T	A	C	-	-	T	G
AluSz	C	C	A	C	C	G	C	C	A	C	T	T	G	G	T	A	G	T	G	A	A	G	C	C	T	G	G	C	C	A	A	C	A	T	G	T	G	A	T	T	A	-	T	A	C	-	-	T	G
AluSz6	C	C	A	C	C	G	C	C	A	C	T	T	G	G	C	A	G	T	G	A	A	G	C	C	T	G	G	C	C	A	A	C	A	T	G	C	A	A	T	T	A	-	T	A	C	-	-	T	G
AluY	C	C	A	C	C	G	C	C	A	C	-	-	G	G	T	A	G	A	G	A	A	T	C	C	T	G	G	C	T	A	A	C	A	C	G	T	G	A	T	T	A	-	T	A	C	A	-	T	G
AluYa1_1	C	C	A	C	C	G	C	C	A	C	-	-	G	G	T	A	G	A	G	A	A	T	C	C	T	G	G	C	T	A	A	C	A	C	G	T	G	A	T	T	A	-	T	A	C	A	-	T	G
AluYa1_2	C	C	A	C	C	G	C	C	A	C	-	-	G	G	T	A	G	A	G	A	A	T	C	C	T	G	G	C	T	A	A	C	A	C	G	T	G	A	T	T	A	-	T	A	C	A	-	T	G
AluYa2	C	C	A	C	C	G	C	C	A	C	-	-	G	G	T	A	G	A	G	A	A	T	C	C	T	G	G	C	T	A	A	C	A	C	G	T	G	A	T	T	A	-	T	A	C	A	-	T	G
AluYa3_1	C	C	A	C	C	G	C	C	A	C	-	-	G	G	T	A	G	A	G	A	A	T	C	C	C	G	G	C	T	A	A	A	A	C	G	T	G	A	T	T	A	-	T	A	C	A	-	T	G
AluYa3_2	C	C	A	C	C	G	C	C	A	C	-	-	G	G	T	A	G	A	G	A	A	T	C	C	C	G	G	C	T	A	A	C	A	C	G	T	G	A	T	T	A	-	T	A	C	A	-	T	G
AluYa3_3	C	C	A	C	C	G	C	C	A	C	-	-	G	G	T	A	G	A	G	A	A	T	C	C	C	G	G	C	T	A	A	A	A	C	G	T	G	A	T	T	A	-	T	A	C	A	-	T	G
AluYa3_4	C	C	A	C	C	G	C	C	A	C	-	-	G	G	T	A	G	A	G	A	A	T	C	C	T	G	G	C	T	A	A	C	A	C	G	T	G	A	T	T	A	-	T	A	C	A	-	T	G
AluYa3_5	C	C	A	C	C	G	C	C	A	C	-	-	G	G	T	A	G	A	G	A	A	T	C	C	T	G	G	C	T	A	A	A	A	C	G	T	G	A	T	T	A	-	T	A	C	A	-	T	G
AluYa4_1	C	C	A	C	C	G	C	C	A	C	-	-	G	G	T	A	G	A	G	A	A	T	C	C	C	G	G	C	T	A	A	C	A	C	G	T	G	A	T	T	A	-	T	A	C	A	-	T	G
AluYa4_2	C	C	A	C	C	G	C	C	A	C	-	-	G	G	T	A	G	A	G	A	A	T	C	C	C	G	G	C	T	A	A	A	A	C	G	T	G	A	T	T	A	-	T	A	C	A	-	T	G
AluYa4_3	C	C	A	C	C	G	C	C	A	C	-	-	G	G	T	A	G	A	G	A	A	T	C	C	C	G	G	C	T	A	A	A	A	C	G	T	G	A	T	T	A	-	T	A	C	A	-	T	G
AluYa4_4	C	C	A	C	C	G	C	C	A	C	-	-	G	G	T	A	G	A	G	A	A	T	C	C	T	G	G	C	T	A	A	A	A	C	G	T	G	A	T	T	A	-	T	A	C	A	-	T	G
AluYa4_5	C	C	A	C	C	G	C	C	A	C	-	-	G	G	T	A	G	A	G	A	A	T	C	C	C	G	G	C	T	A	A	A	A	C	G	T	G	A	T	T	A	-	T	A	C	A	-	T	G
AluYa5	C	C	A	C	C	G	C	C	A	C	-	-	G	G	T	A	G	A	G	A	A	T	C	C	C	G	G	C	T	A	A	A	A	C	G	T	G	A	T	T	A	-	T	A	C	A	-	T	G
AluYa5a1	C	C	A	C	C	G	C	C	A	C	-	-	G	G	T	A	G	A	G	G	A	T	C	C	C	G	G	C	T	A	A	A	A	C	G	T	G	A	T	T	A	-	T	A	C	A	-	T	G
AluYa5a2	C	C	A	C	C	G	C	C	A	C	-	-	G	G	T	A	A	A	G	A	A	T	C	C	C	C	G	C	T	A	A	A	A	C	G	T	G	A	T	T	A	-	T	A	C	A	A	T	G
AluYa5b1	C	C	A	C	C	G	C	C	A	C	-	-	G	G	T	A	G	A	G	A	A	T	C	C	C	G	G	C	T	A	A	A	A	C	G	T	G	A	T	T	A	-	T	A	C	A	-	T	G
AluYa5b2	C	C	A	C	C	G	C	C	A	C	-	-	G	G	T	A	G	A	G	A	A	A	C	C	C	G	G	C	T	A	A	A	A	C	G	T	G	A	T	T	A	-	T	A	C	A	-	T	G
AluYa8	C	C	A	C	C	G	C	C	A	C	-	-	G	G	T	A	G	A	G	A	A	T	C	C	C	G	G	C	T	A	A	A	A	C	G	T	G	A	T	T	C	-	T	A	C	-	-	A	G
AluYb10	C	C	A	C	C	G	T	C	A	T	-	-	G	G	T	A	G	A	G	A	A	T	C	C	T	G	G	C	T	A	A	C	A	A	G	T	G	A	T	T	A	-	T	A	C	A	-	T	G
AluYb11	C	C	A	C	C	G	T	C	A	T	-	-	G	G	T	A	G	A	G	A	A	T	C	C	T	G	G	C	T	A	A	C	A	A	G	T	G	A	T	T	A	-	T	A	C	A	-	T	G
AluYb3a1	C	C	A	C	C	G	T	C	A	C	-	-	G	G	T	A	G	A	G	A	A	T	C	C	T	G	G	C	T	A	A	C	A	C	G	T	G	A	T	T	A	-	T	A	C	A	-	T	G
AluYb3a2	C	C	A	C	C	G	C	C	A	C	-	-	G	G	T	A	G	A	G	A	A	T	C	C	T	G	G	C	T	A	A	C	A	C	G	T	G	A	T	T	A	-	T	A	C	A	-	T	G
AluYb5	C	C	A	C	C	G	T	C	A	T	-	-	G	G	T	A	G	A	G	A	A	T	C	C	T	G	G	C	T	A	A	C	A	A	G	T	G	A	T	T	A	-	T	A	C	A	-	T	G
AluYb6_1	C	C	A	C	C	G	T	C	A	T	-	-	G	G	T	A	G	A	G	A	A	T	C	C	T	G	G	C	T	A	A	C	A	A	G	T	G	A	T	T	A	-	T	A	C	A	-	T	G
AluYb6_2	C	C	A	C	C	G	T	C	A	T	-	-	G	G	T	A	G	A	G	A	A	T	C	C	T	G	G	C	T	A	A	C	A	A	G	T	G	A	T	T	A	-	T	A	C	A	-	T	G
AluYb7_1	C	C	A	C	C	G	T	C	A	T	-	-	G	G	T	A	G	A	G	A	A	T	C	C	T	G	G	C	T	A	A	C	A	A	G	T	G	A	T	T	A	-	T	A	C	A	-	T	G
AluYb7_2	C	C	A	C	C	G	T	C	A	T	-	-	G	G	T	A	G	A	G	A	A	T	C	C	T	G	G	C	T	A	A	C	A	A	G	T	G	A	T	T	A	-	T	A	C	A	-	T	G
AluYb7_3	C	C	A	C	C	G	T	C	A	C	-	-	G	G	T	A	G	A	G	A	A	T	C	C	T	G	G	C	T	A	A	C	A	A	G	T	G	A	T	T	A	-	T	A	C	A	-	T	G
AluYb7_4	C	C	A	C	C	G	T	C	A	T	-	-	G	G	T	A	G	A	G	A	A	T	C	C	T	G	G	C	T	A	A	C	A	A	G	T	G	A	T	T	A	-	T	A	C	A	-	T	G
AluYb8	C	C	A	C	C	G	T	C	A	T	-	-	G	G	T	A	G	A	G	A	A	T	C	C	T	G	G	C	T	A	A	C	A	A	G	T	G	A	T	T	A	-	T	A	C	A	-	T	G
AluYb9	C	C	A	C	C	G	T	C	A	T	-	-	G	G	T	A	G	A	G	A	A	T	C	C	T	G	G	C	T	A	A	C	A	A	G	T	G	A	T	T	A	-	T	A	C	A	-	T	G
AluYbc3a	C	C	A	C	C	G	C	C	A	C	-	-	G	G	T	A	G	A	G	A	A	T	C	C	T	G	G	C	T	A	A	C	A	C	G	T	G	A	T	T	A	-	T	A	C	A	A	T	G
AluYc1	C	C	A	C	C	G	C	C	A	C	-	-	G	G	T	A	G	A	G	A	A	T	C	C	T	G	G	C	T	A	A	C	A	C	G	T	G	A	T	T	A	-	T	A	C	A	-	T	G
AluYc2	C	C	A	C	C	G	C	C	A	C	-	-	G	G	T	A	G	A	G	A	A	T	C	C	T	G	G	C	T	A	A	C	A	A	G	T	G	A	T	T	A	-	T	A	C	A	-	T	G
AluYc5	C	C	A	C	C	G	C	C	A	C	-	-	G	G	T	A	G	A	G	A	-	-	-	-	-	-	-	-	-	-	-	-	A	C	G	T	G	A	T	T	A	-	T	A	C	A	-	T	G
AluYd2	C	C	A	C	C	G	C	C	A	C	-	-	G	G	T	A	G	A	G	A	-	-	-	-	-	-	-	-	-	-	-	-	A	C	G	T	G	A	T	T	A	-	T	A	C	A	-	T	G
AluYd3	C	C	A	T	C	G	C	C	A	C	-	-	G	G	T	A	G	A	G	A	-	-	-	-	-	-	-	-	-	-	-	-	A	C	G	T	G	A	T	T	A	-	T	A	C	A	-	T	G
AluYd3a1	C	C	A	T	C	G	C	C	A	C	-	-	G	G	T	A	G	A	G	A	-	-	-	-	-	-	-	-	-	-	-	-	A	C	G	T	G	A	T	T	A	-	T	A	C	A	-	T	G
AluYd8	C	C	A	C	C	G	C	C	A	C	-	-	G	G	T	A	G	A	G	A	-	-	-	-	-	-	-	-	-	-	-	-	A	C	G	T	G	A	T	T	A	-	T	A	C	A	-	T	G
AluYe2	C	C	A	C	C	G	C	C	A	C	-	-	G	G	T	A	G	A	G	A	A	T	C	C	T	G	G	C	T	A	A	C	A	C	G	T	G	A	T	T	A	-	T	A	C	A	-	T	G
AluYe4	C	C	A	C	C	G	C	C	A	C	-	-	G	G	T	A	G	A	G	A	A	T	C	C	T	G	G	C	T	A	A	C	A	C	G	T	G	A	T	T	A	-	T	A	C	A	-	T	G
AluYe5	C	C	A	C	C	G	C	C	A	C	-	-	G	G	T	A	G	A	G	A	A	T	C	C	T	G	G	C	T	A	A	C	A	C	G	T	G	A	T	T	A	-	T	A	C	A	-	T	G
AluYe6	C	C	A	C	C	G	C	C	A	C	-	-	G	G	T	A	G	A	G	A	A	T	C	C	T	G	G	C	T	A	A	C	A	C	G	T	G	A	T	T	A	-	T	A	C	A	-	T	G
AluYf1	C	C	A	C	C	G	C	C	A	C	-	-	G	G	T	A	G	A	G	A	A	T	C	C	T	G	G	C	T	A	A	C	A	C	G	T	G	A	T	T	A	-	T	A	C	A	-	T	G
AluYf2	C	C	A	C	C	G	C	C	A	C	-	-	G	G	T	A	G	A	G	A	A	T	C	C	T	G	G	C	T	A	A	C	A	C	A	T	G	A	T	T	A	A	C	A	C	A	A	T	G
AluYf5	C	C	A	C	C	G	C	C	A	C	-	-	G	G	T	A	G	A	G	A	A	T	C	C	T	G	G	C	T	A	A	C	A	C	G	T	G	A	T	T	A	-	T	A	C	A	-	T	G
AluYg5b3	C	C	A	C	C	A	C	C	A	C	-	-	G	G	T	A	G	A	G	A	A	T	C	C	T	G	G	C	T	G	A	C	A	C	G	A	G	A	T	T	A	-	T	A	C	A	-	T	G
AluYg6	C	C	A	C	C	A	C	C	A	C	-	-	G	G	T	A	G	A	G	A	A	T	C	C	T	G	G	C	T	A	A	C	A	C	G	T	G	A	T	T	A	-	T	A	C	A	-	T	G
AluYg6a2	C	C	A	C	C	A	C	C	A	C	-	-	G	G	T	A	G	A	G	A	A	T	C	C	T	G	G	C	T	A	A	C	A	C	G	A	G	A	T	T	A	-	T	A	C	A	-	T	G
AluYh3	C	C	A	C	A	G	C	C	A	T	-	-	G	G	T	A	G	A	G	A	A	T	C	C	T	G	G	C	T	A	A	C	A	C	G	T	G	A	C	T	A	-	T	A	C	A	-	T	G
AluYh3a1	C	C	A	C	A	G	C	C	A	T	-	-	G	G	T	A	G	A	G	A	A	T	C	C	T	G	G	C	T	A	A	C	A	C	A	T	G	A	C	T	A	-	T	A	C	A	-	T	G
AluYgh3a3	C	C	A	C	A	G	C	C	A	T	-	-	G	G	T	A	G	A	G	A	A	T	C	C	T	G	G	C	T	A	A	C	A	C	A	T	G	A	C	T	A	-	T	A	C	A	-	T	A
AluYh7	C	C	A	C	A	G	C	C	A	T	-	-	G	G	T	A	G	A	G	A	A	T	C	C	T	G	G	C	T	A	A	C	G	C	G	T	G	A	C	T	A	-	T	A	C	A	-	T	G
AluYh9	C	C	A	C	A	G	C	C	A	T	-	-	G	G	T	A	G	A	G	A	A	T	C	C	T	G	G	C	T	A	A	C	G	C	G	T	G	A	C	T	A	-	T	A	C	A	-	T	G
AluYi6	C	C	A	T	C	G	C	C	A	C	-	-	G	G	T	A	G	A	G	A	A	T	C	C	T	G	G	C	T	A	A	C	A	C	G	T	G	A	T	T	A	-	T	A	C	A	A	T	G
AluYj3	C	C	A	C	C	G	C	C	A	C	-	-	G	G	T	A	G	A	G	A	A	T	C	C	T	G	G	C	T	A	A	C	A	C	G	T	G	A	T	T	A	-	T	G	C	A	-	T	G
AluYj4	C	C	G	C	C	G	C	C	A	C	-	-	G	G	T	A	G	A	G	A	A	T	C	C	T	G	G	C	T	A	A	C	A	C	G	T	G	A	T	T	A	-	T	G	C	A	-	T	G
AluYk11	T	C	A	C	C	G	C	C	A	C	-	-	A	G	T	A	G	A	G	A	A	T	C	T	T	G	G	C	T	A	A	C	A	C	G	T	G	A	T	T	A	-	T	A	C	A	-	T	G
AluYk12	C	C	A	C	C	G	C	C	A	C	-	-	G	G	T	A	G	A	G	A	A	T	C	C	T	G	G	C	T	A	A	C	A	C	G	T	G	A	T	T	A	-	T	A	C	A	-	T	G
AluYk13	C	T	A	C	C	G	T	C	A	T	-	-	G	G	T	A	G	A	G	A	A	T	C	C	T	G	G	C	T	A	A	C	A	C	A	T	G	A	T	T	A	-	T	A	C	A	-	T	G
		Specific-subfamily mutation
[truncated: 96 more columns]
