# Supplementary material for: The Role of Recombination in the Origin and Evolution of Alu Subfamilies
Source: PLoS One. 2013 Jun 4;8(6):e64884. doi: 10.1371/journal.pone.0064884 (PMC3672193; doi:10.1371/journal.pone.0064884)
Supplement: Dataset S2 — Human sequences that match each indel allele retrieved from whole genome searches. (XLS) [file pone.0064884.s006.xls]

## Sheet: 65-66 ins
GenBank ID	Sequence
gi|10433783|dbj|AK022397.1|	GGCCGAGGCGGGCGGATCACCTGAGGTCAGGAGTTCGAGACC
gi|10437853|dbj|AK025354.1|	GGCCGAGGCGGGCGGATCACCTGAGGTCAGGAGTTCGAGACC
gi|10440729|gb|AC009403.5|	GGCCGAGGCGGGCGGATCACCTGAGGTCAGGAGTTCGAGACC
gi|10440729|gb|AC009403.5| 10	GGCTGAGGTGGGTGGATCACCTGAGGTCAGGAGTTCAAGACC
gi|10440729|gb|AC009403.5| 11	GGCCAAGGCAGGTGGATCACTTGAGGTCAGGAGTTCGAGACC
gi|10440729|gb|AC009403.5| 12	GGCCAAGGCGGGCAGATCACTTGAGGTCAGGAGTTCAAGACC
gi|10440729|gb|AC009403.5| 14	GGTCGAGGCGGGCAGATCACTAGAGGTCAGGAGTTTGAGACC
gi|10440729|gb|AC009403.5| 15	GGCCAAGACAGGTGGATCACCTGAGGTCAGGAGTTCAAGACC
gi|10440729|gb|AC009403.5| 16	GGCTGAGGCAGGTGGATCACTTGAGGTCAGGAGTTTGAGACC
gi|10440729|gb|AC009403.5| 3	GGCCGAGGCGGGCAGATCACCTGAGGTCAGGAGTTCAAGACC
gi|10440729|gb|AC009403.5| 4	GGCCGAGGCGGGCAGATCACCTGAGGTCAGGAGTTCCAGACC
gi|10440729|gb|AC009403.5| 5	GGCCAAGGCGGGTGGATCACCTGAGGTCAGGAGTTCAAGACC
gi|10440729|gb|AC009403.5| 6	GGCCAAGGCGGGCGGATCACTTGAGGTCAGGAGTTTGAGACC
gi|10440729|gb|AC009403.5| 7	GGCCAAGACGGGTGGATCACCTGAGGTCAGGAGTTTGAGACC
gi|10440729|gb|AC009403.5| 8	GGCCGAGGCAGGCGGATCACCCGGGGTCAGGAGTTCAAGACC
gi|10645609|gb|AC019046.4|AC019046	GGCCGAGGCGGGCGGATCACCTGAGGTCAGGAGTTCGAGACC
gi|10645609|gb|AC019046.4|AC019046 2	GGCCAAGGTGGGCGGATCACCTGAGGTCAGGAGTTCGAGACC
gi|10645609|gb|AC019046.4|AC019046 3	GGCCGAGGTGGGTGGATCACCTGAGGTCAGGAGTTTGAGACC
gi|10645609|gb|AC019046.4|AC019046 5	GGCCGAGGCAGGTGGATCTCTTGAGGTCAGGAGTTCGAGACC
gi|10881087|gb|AC083870.2|AC083870	GGCCGAGGCGGGCGGATCACCTGAGGTCAGGAGTTCGAGACC
gi|10881087|gb|AC083870.2|AC083870 10	GGCCAAGGCGGGTGGATCACTTGAGGTCAGGAATTCGAGACC
gi|10881087|gb|AC083870.2|AC083870 11	GGCCGAGGCAGGCAGATCACTTGAGGTCAGGAGTTCAAGACC
gi|10881087|gb|AC083870.2|AC083870 12	GGCCAAGGCGGGTGGATCACCTGAGGTCAGAAGTTTGAGACC
gi|10881087|gb|AC083870.2|AC083870 15	GGCAGAGGCAGGAGGATCACCTGAGGTCAGGAGTTACAGACC
gi|10881087|gb|AC083870.2|AC083870 17	GGCTGAGGCGGGTGGATCACCTGAGGTTGGGAGTTCAAGACC
gi|10881087|gb|AC083870.2|AC083870 18	GGCCGAGGCAGGCAAATCACTTGAGGTCAGGAGTTCAAGACC
gi|10881087|gb|AC083870.2|AC083870 2	GGCCGAGGCGGGTGGATCACCTGAGGTCAGGAGTTTGAGACC
gi|10881087|gb|AC083870.2|AC083870 3	GGCCAAGGTGGGTGGATCACTTGAGGTCAGGAGTTCGAGACC
gi|10881087|gb|AC083870.2|AC083870 4	GGCTGAGCCAGGTGGATCACCTGAGGTCAGGAGTTCGAGACC
gi|10881087|gb|AC083870.2|AC083870 5	GGCTGAGGTTGGCGGATCACCTGAGTTCAGGAGTTCGAGACC
gi|10881087|gb|AC083870.2|AC083870 6	GGCCAAGGTGGATGGATCACCTGAGGTCAGGAGTTCGAGACC
gi|10881087|gb|AC083870.2|AC083870 7	GGCCGAGGTGGGCAGATCACTTGAGGTCAGGAGTTTGAGACC
gi|10881087|gb|AC083870.2|AC083870 8	GGCAGATGTGGGCAGATCACCTGAGGTCAGGAGTTCGAGACC
gi|10881087|gb|AC083870.2|AC083870 9	GGCCGAGGTGGATGGATCACCTGAGGTCAGGAGTTCTAGACC
gi|10998842|gb|AF314058.1|AF314058	GGCCGAGGCGGGCGGATCACCTGAGGTCAGGAGTTCGAGACC
gi|10998842|gb|AF314058.1|AF314058 10	GGCCGAGGCAGGTGGATCACCTGAGGTCAGGAGTTCTGGACC
gi|10998842|gb|AF314058.1|AF314058 11	GGCCAAGGCGGGTGGATCACCTAAGGTCAGGAGTTCAAGACC
gi|10998842|gb|AF314058.1|AF314058 12	GGCCAAGGTGGGTGGATCACCTGAGGTCAGGTGTTCGAGACC
gi|10998842|gb|AF314058.1|AF314058 13	GGCTGAGGCGGGTGGATCACTTGAAGTCAGGAGTTCGAGACC
gi|10998842|gb|AF314058.1|AF314058 14	GGCTGAGGCAGGCAGATCACTTGAGGTCAGGAGTTCGAGACC
gi|10998842|gb|AF314058.1|AF314058 15	GGCTGAGGTGGGCAGATCACCTGAGGTCAGGAGTTCGAAACC
gi|10998842|gb|AF314058.1|AF314058 16	GGCCAAGGCGGGCAGATCACTTGAGGTCAGGAGATCGAGACC
gi|10998842|gb|AF314058.1|AF314058 18	GGTCGAGGTGGGTGGATCACCTGAGGTCAGGAGTTTGAGACC
gi|10998842|gb|AF314058.1|AF314058 19	GGCTGAGGCGGGCAGATCACTTGAGGTTAGGAGTTCGAGACC
gi|10998842|gb|AF314058.1|AF314058 2	GGCCAAGGCGGGCAGATCACCTGAGGTCAGGAGTTCGAGACC
gi|10998842|gb|AF314058.1|AF314058 20	GGCCGAGGCGGCTGGATCACTTGAGATCAGGAGTTCGAGACC
gi|10998842|gb|AF314058.1|AF314058 21	GGCCGAGGCAGATGGATCACCTGAGGTCAGGAGTTCAAGACC
gi|10998842|gb|AF314058.1|AF314058 25	GGCCGAGGTGGGTGGACCACGTAAGGTCAGGAGTTCGAGACC
gi|10998842|gb|AF314058.1|AF314058 26	GGCCAAGGTGGATGGATCACCTGATGTCAGGAGTTCGAGACC
gi|10998842|gb|AF314058.1|AF314058 27	GGCCGAGGTGGGCAGATCACTTGAGGTCAGGAGTTTGAAACC
gi|10998842|gb|AF314058.1|AF314058 28	GGCGGAGGCAGGCAGATCACTTGAGGTCAGGAGTTCAAGACC
gi|10998842|gb|AF314058.1|AF314058 29	GGCCGAGGTGGGCGGATCGCATGAGATCAGGAGTTTGAGACC
gi|10998842|gb|AF314058.1|AF314058 3	GGCCGAGGTGGGTGGATCACCTGAGGTCAGGAGTTCGAGACC
gi|10998842|gb|AF314058.1|AF314058 4	GGCCGAGGCGGGCGGATCACTTGAGGTCAGGAGTTCAAGACC
gi|10998842|gb|AF314058.1|AF314058 6	GGCCGAGGTGGGAGGATCACCTGAGGTCAGGAGTTTGAGACC
gi|10998842|gb|AF314058.1|AF314058 7	GGCCAAGGCGGGCAGATCACTTGAGGTCAGGAGTTCGAGACC
gi|10998842|gb|AF314058.1|AF314058 9	GGCCGAGGCAGGTGGATCACTTGAGGTCAGGAGTTCAAGACC
gi|11067202|gb|AC009778.11|AC009778	GGCCGAGGCGGGCGGATCACCTGAGGTCAGGAGTTCGAGACC
gi|11067202|gb|AC009778.11|AC009778 2	GGCCGAGGTGGGTGAATCACCTGAGGTCATGAGTTCAAGACC
gi|11067202|gb|AC009778.11|AC009778 3	GGCCAAGGTGGTCAGATCACCTGAGGTCGGGAGTTCGAGACC
gi|11067336|gb|AC013434.8|AC013434	GGCCGAGGCGGGCGGATCACCTGAGGTCAGGAGTTCGAGACC
gi|11067336|gb|AC013434.8|AC013434 12	GGCCAAGGTGGGCAGATCACCTGAGGTCAGAAGTTCGAGACC
gi|11067336|gb|AC013434.8|AC013434 13	GGCCAAGGCGGGTGGATCATCTGAGGTTAGGAGTTCGAGACC
gi|11067336|gb|AC013434.8|AC013434 14	GGGCGAGGTGGGCGGATCACCTGAGATCAGGAGTTCAAGACC
gi|11067336|gb|AC013434.8|AC013434 15	GGTCGAGGTGGGCAGATCACCTGAGGTCAGGAGTTTGAGACC
gi|11067336|gb|AC013434.8|AC013434 16	GGCCTAGGCAGGTGGATCACCTGAGGTCAGGAGTTCAAGACC
gi|11067336|gb|AC013434.8|AC013434 17	GGCCGAGGCAGGTGGATCAACTGAGGTCAGGAGTTCAAGACC
gi|11067336|gb|AC013434.8|AC013434 18	GGCCAAGGCAGGAGGATCACCTGAGGTCAGGAGTTCAAGACC
gi|11067336|gb|AC013434.8|AC013434 19	GGCCGAGGTGAGCGAATCACCTGAGGTTAGGAGTTCGAGACC
gi|11067336|gb|AC013434.8|AC013434 2	GGCCAAGGCGGGTGGATCACCTGAGGTCAGGAGTTCGAGACC
gi|11067336|gb|AC013434.8|AC013434 20	GGCTGAGGCAGGCGGATCACCTGAGGTTAGGAGCTCGAGACC
gi|11067336|gb|AC013434.8|AC013434 21	GGCCAAGGTGGGTGGATCACCTGAGGTCAGGAGTTCGACACC
gi|11067336|gb|AC013434.8|AC013434 22	GGCCGAGGCGGGCAGATCACTTGAGGTCAGGAGTTTCAGACC
gi|11067336|gb|AC013434.8|AC013434 25	GGCCGAGGTAGGGAGATCACCTGAGGCCAGGAGTTCGAGACC
gi|11067336|gb|AC013434.8|AC013434 26	GGCTGAGGCGGGCGGATCACTTGAGGTCAACAATTCGAGACC
gi|11067336|gb|AC013434.8|AC013434 27	GGCTGAGGCGGGAGGATCACTTGAGATTAGGAGTTCGAGACC
gi|11067336|gb|AC013434.8|AC013434 28	GGCCCAGGTGGGCGGATCACCTGAGGTCGGGGGTTTGAGACC
gi|11067336|gb|AC013434.8|AC013434 3	GGCCGAGGCGGGCAGATCACCTGAGGTCAGGAGTTTGAGACC
gi|11067336|gb|AC013434.8|AC013434 6	GGCCGAGGCAGGTGGATCACCTGAGGTCAGGAGTTCAAGACC
gi|11067336|gb|AC013434.8|AC013434 7	GGCCGAGGTGGGTGAATCACCTGAGGTCAGGAGTTCGAGACC
gi|11067336|gb|AC013434.8|AC013434 8	GGCTGAGGCGGGCAGATCACCTGAGGTCAGGAGTTTGAGACC
gi|11067336|gb|AC013434.8|AC013434 9	GGCCAAGGCGGGGGGATCACCTGAGGTCAGGAGTTCTAGACC
gi|11120989|emb|AL138726.12|	GGCCGAGGCGGGCGGATCACCTGAGGTCAGGAGTTCGAGACC
gi|11120989|emb|AL138726.12| 2	GGCCGAGGCGGGTGGATCACCTGAGGTCAGGAGTTCGAGACC
gi|11120989|emb|AL138726.12| 3	GGCCGAGGCGGGTAGATCACTTGAGGTCAGGAGTTCGAGACC
gi|11120989|emb|AL138726.12| 4	GGCCGAGGCGGGCGGATCACGTGAGGTCAGGAGTTCATGACC
gi|11121019|emb|AL162505.20|	GGCCGAGGCGGGCGGATCACCTGAGGTCAGGAGTTCGAGACC
gi|11121019|emb|AL162505.20| 10	GGCCGAGGTGGGCAGATGACCTGAGGTCAGGAGTTCGAGACC
gi|11121019|emb|AL162505.20| 13	GGCCAAAGCGGGTGGATCACCTGAGGTTAGGAGTTCGAGACC
gi|11121019|emb|AL162505.20| 15	GGCCGAGGCAGGTGGATCACCTGAGGTCAAGAGTTCAAGACC
gi|11121019|emb|AL162505.20| 16	GGCCGAGGCAGGTAGATCACTTGAGGTCAGGAGTTCGAGACC
gi|11121019|emb|AL162505.20| 17	GGCTGAGGCAGGTGGATCACCTGAGGTCAGGAGTTTGAGACC
gi|11121019|emb|AL162505.20| 18	GGCCGAGGCGGGTGAATCACTGGAGGTCAGGAGTTCGAGACC
gi|11121019|emb|AL162505.20| 2	GGCCGAGGCGGGTGGATCACCTGAGGTCAAGAGTTCGAGACC
gi|11121019|emb|AL162505.20| 22	GGCCAAGGCGGGTAGATCACCTGAGGTCCAGAGTTCGAGACC
gi|11121019|emb|AL162505.20| 23	GGCTGAGGCCGGCAGATCACCTGAGGTCGGGAGTTTGAGACC
gi|11121019|emb|AL162505.20| 24	GGCCGAGGTGGGTGGATCATTTGAGGTCAGGAGTTTGAGACC
gi|11121019|emb|AL162505.20| 25	GGCCAAAGCAGGTGGATCACCTGAGGTCAGGAGTTCGAGGCC
gi|11121019|emb|AL162505.20| 26	GGCTGAGGCGAGTGGATCACCTGAGGTCGGGAGTTTGAGACC
gi|11121019|emb|AL162505.20| 27	GGCCAAGATGGGCAGATCACCTGAGATCAGGAGTTCGAGACC
gi|11121019|emb|AL162505.20| 28	GGCCAAGGCAGGTGGATCACTTGAGGTCAGGAGTTCAAGACC
gi|11121019|emb|AL162505.20| 29	GGCCAAGGCAGGAAGATCACCTGAGGTCGGGAGTTCGAGACC
gi|11121019|emb|AL162505.20| 3	GGCCAAGGCGGGCGGATCACTTGAGGTCAGGAGTTCGAGACC
gi|11121019|emb|AL162505.20| 4	GGCCGAGGCAGGCGGATCACCTGAGGTCGGGAGTTCGAGACC
gi|11121019|emb|AL162505.20| 7	GGCCAAGGCAGGTGGATCACCTGAGGTCAGGAGTTCGAGACC
gi|11121019|emb|AL162505.20| 8	GGCCGAGGTGGGTGGATCACCTGAGGTCAGGAGTTCGTGACC
gi|11121019|emb|AL162505.20| 9	GGCTGAGACGGGCGGATCACCTGAGGTCAGGAGTTTGAGACC
gi|11139893|emb|AL139383.14|	GGCCGAGGCGGGCGGATCACCTGAGGTCAGGAGTTCGAGACC
gi|11139893|emb|AL139383.14| 13	GGCCGAGGTGGGCTGACCATTTGAGGTCAGGAGTTCGAGACC
gi|11139893|emb|AL139383.14| 14	GGTCGAGGCAGGCAGATCACCTGAGGACAGGAGTTCAAGACC
gi|11139893|emb|AL139383.14| 15	GGCCGAGGCAGGCAGATCACCTGAGGTCAAAAGTTCAAGACC
gi|11139893|emb|AL139383.14| 3	GGCCGAGGTGGGAGGATCACCTGAGGTCAGGAGTTCAAGACC
gi|11139893|emb|AL139383.14| 4	GGCCGAGGTGGGCGGATCACTTGAGTTCAGGAGTTCGAGACC
gi|11139893|emb|AL139383.14| 5	GGCCAAGGCGGGTGGATCACCTGAGGTCAGGAATTCGAGACC
gi|11139893|emb|AL139383.14| 7	GGCCAAGGCAGGCAGATCACCTGAGGTCAGGAGGTCGAGACC
gi|11139893|emb|AL139383.14| 8	GGCTGAGGCGGGCAGATCACCTGAGGTCAGGAGTTTGAAACC
gi|11139893|emb|AL139383.14| 9	GGCCGAGGTGGGTGGATCACTTGAGGTCAGGAGTTCAAGACC
gi|11181798|gb|AC009362.8|AC009362	GGCCGAGGCGGGCGGATCACCTGAGGTCAGGAGTTCGAGACC
gi|11181798|gb|AC009362.8|AC009362 10	GGCCGAGGCAGGTGGATCACCTGAGGTCAGGAGTTCAAGACC
gi|11181798|gb|AC009362.8|AC009362 11	GGCTGAGGTGGGTGGATCACCTGAGGTCAGGAGTTCGAAACC
gi|11181798|gb|AC009362.8|AC009362 12	GGCTGAGGTGGGTGGATCACCTGATGTCAGGAGTTCGAGACC
gi|11181798|gb|AC009362.8|AC009362 13	GGCCGAGGCAGGCAGATCACTTGAGGTCAGGAGTTTGAGACC
gi|11181798|gb|AC009362.8|AC009362 14	GGCCGAGGCAGATGGATCACTTGAGGTCAGGAGTTCGAGACC
gi|11181798|gb|AC009362.8|AC009362 15	GGCCGAGGAGGGTGGATCACCTGAGGTTGGGAGTTCGAGACC
gi|11181798|gb|AC009362.8|AC009362 16	GGCCGAGGTGGGCGGATCACTTGAGGCCAGGAGTTCCAGACC
gi|11181798|gb|AC009362.8|AC009362 18	GGCCAAGGTGGGCAGATCACCTGAGGTCAGAAGTTCGAGACC
gi|11181798|gb|AC009362.8|AC009362 2	GGCCGAGGTGGGCGGATCACCTGAGGTCAGGAGTTCGGGACC
gi|11181798|gb|AC009362.8|AC009362 22	GGCCAAGGCAGGTGGATCACGTGAGGTCAGGAGTTTGAGACC
gi|11181798|gb|AC009362.8|AC009362 23	GGCTGAGGCGGGTGGCTCACCAGAGGTCAGGAGTTCAAGACC
gi|11181798|gb|AC009362.8|AC009362 24	GGCCAAGGCAGGTGAATCACCTGAGGTCAGGAGTTCAAGACC
gi|11181798|gb|AC009362.8|AC009362 25	GGCCGAGGCAGGTGGATTACCTGAGGTCAGGAATTTGAGACC
gi|11181798|gb|AC009362.8|AC009362 3	GGCTGAGGCGGGTGGATCACCTGAGGTCAGGAGTTCGAGACC
gi|11181798|gb|AC009362.8|AC009362 4	GGCCGAGGCAGGCGGATCACCTGAGGTCAGGAGTTCAAGACC
gi|11181798|gb|AC009362.8|AC009362 6	GGCCGAGGCAGGTGGATCACCTGAGGTCAGGAGTTTGAGACC
gi|11181798|gb|AC009362.8|AC009362 7	GGCCGAGGTGGGTGGATCACCTGAGGTCAGGAGTTTGAGACC
gi|11181798|gb|AC009362.8|AC009362 8	GGCCGAGGCAGGTGGATCACCTGAGGTCAGGAGTTCGACACC
gi|11181798|gb|AC009362.8|AC009362 9	GGCTGAGGCAGGCAGATCACCTGAGGTCAGGAGTTCGAGACC
gi|11386322|gb|AC025594.5|AC025594	GGCCGAGGCGGGCGGATCACCTGAGGTCAGGAGTTCGAGACC
gi|11386322|gb|AC025594.5|AC025594 10	GGCCAAGGCGGGTGGATCGCCTGAGGTCAGGAGCTCGAGACC
gi|11386322|gb|AC025594.5|AC025594 11	GGCCAAGGCGGGTAGATCACCTGAGGTCAGGAGTTTGAGACC
gi|11386322|gb|AC025594.5|AC025594 12	GGCCGAGGCAGGCAGATCACTTGAGGTCAGGAGTTTGAGACC
gi|11386322|gb|AC025594.5|AC025594 13	GGCCAAGGTGGGCGGATCACCTGAGGCCAGGAGTTTGAGACC
gi|11386322|gb|AC025594.5|AC025594 14	GGCCGAGGCGGGTGGATCACTTGAGGTCAGGAATTTGAGACC
gi|11386322|gb|AC025594.5|AC025594 16	GGCTGAGGCAGGTGGATGACCTGAGGTCAGGAGATCGAGACC
gi|11386322|gb|AC025594.5|AC025594 17	GGCCAAGGCGTGCAGATCACTTGAGGTCAGGAGTTCAAGACC
gi|11386322|gb|AC025594.5|AC025594 18	GGCTGAGGCGGGCAGATTACTTGTGGTCAGGAGTTCGAGACC
gi|11386322|gb|AC025594.5|AC025594 19	GGCCAAGGTGGGCGGATTGCCTGAGGTCAGGAGTTTGAGACC
gi|11386322|gb|AC025594.5|AC025594 2	GGCCGAGGTGGGCGGATCACCTGAGGTCGGGAGTTCGAGACC
gi|11386322|gb|AC025594.5|AC025594 3	GGCTGAGGCGGGTGGATCACCTGAGGTCAGGAGTTCGAGACC
gi|11386322|gb|AC025594.5|AC025594 4	GGCCGAGGCGGGTGGATCACTTGAGGTCAGGAGTTTGAGACC
gi|11386322|gb|AC025594.5|AC025594 5	GGCTGAGGCGGGCAGATCACCTAAGGTCAGGAGTTCGAGACC
gi|11386322|gb|AC025594.5|AC025594 6	GGCCGAGGTGGGCAGATCACCTGAGGTCAGGAGTTTGAGACC
gi|11386322|gb|AC025594.5|AC025594 7	GGCTGAGGTGGGCAGATCACTTGAGGTCAGGAGTTCGAGACC
gi|11386322|gb|AC025594.5|AC025594 8	GGCTGAGGCGTGCAGATCACCTGAGGTCGGGAGTTCGAGACC
gi|11386322|gb|AC025594.5|AC025594 9	GGCTGAGGCAGGTGGATCACCTGAGGTCAGGAGTTTGAGACC
gi|11386329|gb|AC018738.4|	GGCCGAGGCGGGCGGATCACCTGAGGTCAGGAGTTCGAGACC
gi|11386329|gb|AC018738.4| 10	GGCCGAGGCAGGTGGATCACCTGAGGTCAGGAGTTCAAGACC
gi|11386329|gb|AC018738.4| 11	GGCTGAGGTGGGTGGATCACCTGAGGTCAGGAGTTCGAGACC
gi|11386329|gb|AC018738.4| 12	GGCCGAGGCAGGCAGATCACTTGAGGTCAGGAGTTCGAGACC
gi|11386329|gb|AC018738.4| 13	GGCCAAGGCAGGCGGATCACTTGAGGTCAGGAGTTCGAGACC
gi|11386329|gb|AC018738.4| 15	GGCCGAGGCAGGTGGATCACCTGAGGTCGGGAGTTCAAGACC
gi|11386329|gb|AC018738.4| 16	GGCCGAGGCGGGCAGATCACTTGAGGCCAGGAGTTGGAGACC
gi|11386329|gb|AC018738.4| 17	GGCTGAGGCAGGCGGATTACCTGAGGTCAGGAGTTTGAGACC
gi|11386329|gb|AC018738.4| 18	GGCTGAGGCGGGAGGATCACCTGAGGTCGGGAGTTCGCGACC
gi|11386329|gb|AC018738.4| 19	GGCCGAGGTGGGCGGATCACCTGAGGTCGGGAGTTCACGACC
gi|11386329|gb|AC018738.4| 2	GGCCAAGGCTGGCGGATCACCTGAGGTCAGGAGTTCGAGACC
gi|11386329|gb|AC018738.4| 20	GGCTGAGGCAAGTGGATCACCTGAGGTCAGGAGTTCGAGACC
gi|11386329|gb|AC018738.4| 21	GGCCGAGGCGGGTAGATCACTTAAGGTCAGGAGTTCGAGACC
gi|11386329|gb|AC018738.4| 22	GGCCAAGGCGGGCAGATCACTTGAGGTCAGGAGTTTGAGACC
gi|11386329|gb|AC018738.4| 23	GGCCAAGGTGGGCGGATTATCTGAGGTCAGGAGTTCGAGACC
gi|11386329|gb|AC018738.4| 24	GGCTGAGGCGGGCAGATCACTTGAGGTCAGGAGTTCAAGACC
gi|11386329|gb|AC018738.4| 29	GGCCAAGGCAGGTAGATCACTTGAGGTCAGGAGTTCGAGACC
gi|11386329|gb|AC018738.4| 3	GGCTGAGGCGGGCGGATCACCCGAGGTCAGGAGTTCGAGACC
gi|11386329|gb|AC018738.4| 30	GGCCAAGGCAGGTGGATCACCTGAGGTCAGCAGTTCAAGACC
gi|11386329|gb|AC018738.4| 32	GGCTGAGGTGGGCAGATCATCTGAGGTCAGGAGTTCAAGACC
gi|11386329|gb|AC018738.4| 33	GGCCGAGGCAGGCAGATTACTTGAGGTCAGGAGTTTGAGACC
gi|11386329|gb|AC018738.4| 34	GGCCGAGGCAGGCAAATCACTTGAGGTCAGGAGTTCAAGACC
gi|11386329|gb|AC018738.4| 35	GGCCAAGGTGGGCAGATCACCTGAGGTTGGGAGTTCGAGACC
gi|11386329|gb|AC018738.4| 36	GGCTGAGATGGGCGGATCACCTGAGGTCAGTAGTTCAAGACC
gi|11386329|gb|AC018738.4| 37	GGCTGAGGCAGGTGGATCACTTGAGGCCAGGAGTTCGAGACC
gi|11386329|gb|AC018738.4| 4	GGCTGAGGTGGGCGGATCACCTGAGGTCAGGAGTTCGAGACC
gi|11386329|gb|AC018738.4| 5	GGCCGAGGCAGGTGGATCACCTGAGGTCAGGAGTTCGAGACC
gi|11386329|gb|AC018738.4| 6	GGCCGAGGCAGGTGGATCACCTGAGGTCAGGAGTTCAAGACC
gi|11386329|gb|AC018738.4| 7	GGCTGAGGCAGGCGGATCACCTGAGGTCAGGAGTTTGAGACC
gi|11386329|gb|AC018738.4| 8	GGCCAAGGTGGGCGGATCACCTGAGGTCAGGAGTTCCAGACC
gi|11386329|gb|AC018738.4| 9	GGCCGAGGTGGGTGGATCACTTGAGGTCAGGAGTTCGAGACC
gi|115511412|emb|CU151839.1|	GGCCGAGGCGGGCGGATCACCTGAGGTCAGGAGTTCGAGACC
gi|115511412|emb|CU151839.1| 10	GGCCGAGGCTGGTGGATCACCTGAGGTCAGGAGTTCAAGACC
gi|115511412|emb|CU151839.1| 11	GGCCAAGGCGGGCAGATCACCTGAGGTCAGGAGTTCAAGACC
gi|115511412|emb|CU151839.1| 12	GGCCGAGGTGGGCAGATCACCTGAGGTCAGGAATTCGAGACC
gi|115511412|emb|CU151839.1| 13	GGCCGAGGAGGGTAGATCACCTGAGGTCAGGAGTTCGAGACC
gi|115511412|emb|CU151839.1| 14	GGCCGAGACAGGCGGATCACTTGAGGTCAGGAGTTCGAGACC
gi|115511412|emb|CU151839.1| 15	GGCCGAGGCAGGCAGATCGCCTGAGGTCAGGAGTTCGAGACC
gi|115511412|emb|CU151839.1| 16	GGCCGAGGCGGGTGGATCAGCTGAGGTCAGGAGTTCGAGGCC
gi|115511412|emb|CU151839.1| 17	GGCTGAGGCGGGTGGATCACCTGAGGTCGGGAGTTCGAGACC
gi|115511412|emb|CU151839.1| 2	GGCTGAGGCGGGCAGATCACCTGAGGTCAGGAGTTCGAGACC
gi|115511412|emb|CU151839.1| 21	GGGCGAAGCGGGTGGATCACCTGAGGTCTGGAGTTCGAGACC
gi|115511412|emb|CU151839.1| 22	GGCCAAGGTGGGCAAATCACCTGAGGTCAGGAGTTCGAGACC
gi|115511412|emb|CU151839.1| 23	GGCTGAGGCAGGTGGATCACCTGAGGTCGGGAGTTCGAGACC
gi|115511412|emb|CU151839.1| 24	GGCCAAGGCGGGTGGATCACCTGAGGTCCAGAGTTCGAGACC
gi|115511412|emb|CU151839.1| 25	GGCTGAGGCGGGCAGATCACCTGAGGCCGGGAGTTCGAGACC
gi|115511412|emb|CU151839.1| 26	GGCCGAGGCGGGCAGATCATCTGAGGTCGGGAGTTCAAGACC
gi|115511412|emb|CU151839.1| 27	GGCCAAGGCGGGGAGATCACTTGAGGTCAGGAGTTCGAGACC
gi|115511412|emb|CU151839.1| 29	GGCCAAGGTGGGTGGATCACCTGAGGTCAGGAGTTCAAGACC
gi|115511412|emb|CU151839.1| 3	GGCCGAGGCGGGCAGATCACCTGAGGTCAGGAATTCGAGACC
gi|115511412|emb|CU151839.1| 30	GGCTGAGGTGGGCAGATCACCTGAGGTCAGGAGTTCAAGACC
gi|115511412|emb|CU151839.1| 31	GGCCAAGGTGGGTGGATCACCTGAGGTCAGGAGTTTGAGACC
gi|115511412|emb|CU151839.1| 33	GGCTGAGGCTGGCAGATCACCTGAGGTCAGGAGTTTGAGACC
gi|115511412|emb|CU151839.1| 34	GGCTGAGGTGGGCAGATCACCTGAGGTCGGGAGTTCGAGACC
gi|115511412|emb|CU151839.1| 35	GGCCGAGGCAGACAGATCACTTGAGGTCAGGAGTTCGAGACC
gi|115511412|emb|CU151839.1| 36	GGCCGAGGTGGGTGGATCACTTGAGGTCAGGAGTTCAAGACC
gi|115511412|emb|CU151839.1| 46	GGCCGAGGCGGGTGGATCACCTAAAGCCAGGAGTTCAAGACC
gi|115511412|emb|CU151839.1| 47	GGCCAACGCGGGTGGATCACATGAAGTCAGGAGTTCGAGACC
gi|115511412|emb|CU151839.1| 48	GGCCAAGACGGGCAGATCACTTGAGGTCAGGAGTTCAAGACC
gi|115511412|emb|CU151839.1| 49	GGCCGAGGCAGGTGGATCACTTGAAGTCAGGAGTTCAAGACC
gi|115511412|emb|CU151839.1| 5	GGCCGAGGCGGGAGGATCACCTGAGGTCGGGAGTTCGAGACC
gi|115511412|emb|CU151839.1| 50	GGCTGAGGCAGGTGGATCACCTTAGGTCGGGAGTTCGAGACC
gi|115511412|emb|CU151839.1| 51	GGCCAAGGCGGGGGGATCACCTGAACTCAGGAGTTTGAGACC
gi|115511412|emb|CU151839.1| 52	GGCCAAGGCGGGTGGATCACCTGAGACCAGGAGTTTGAGACC
gi|115511412|emb|CU151839.1| 53	GGCCAAGGTGGGCGGATCACATGAGGTCGGGAGTTCAAGACC
gi|115511412|emb|CU151839.1| 54	GGCCAAGGCGAGAAGATCACCTGAGGTCAGGAGCTCGAGACC
gi|115511412|emb|CU151839.1| 55	GGCCAAGGTGGGTGGATCACTTGAGGTCAGGAGTTCAAGACC
gi|115511412|emb|CU151839.1| 56	GGCCGAGGCGGGTGGATCACTTGAGGCCAGAAGTTTGAGACC
gi|115511412|emb|CU151839.1| 57	GGCTGAGGCAGGTGGATCATCTGAGGTCAGCAGTTCGAGACC
gi|115511412|emb|CU151839.1| 58	GGCCAAGGCTGGCGGATCACCTGAGGTCCGAAGTTTGAGACC
gi|115511412|emb|CU151839.1| 59	GGCCAAGGCAGGCGGATCACTTGAGGTCAGGACTTTGAGACC
gi|115511412|emb|CU151839.1| 60	GGCTGAAGTGGGTGGATCACCTGAGGTCAGGAGTTCAAGACC
gi|115511412|emb|CU151839.1| 7	GGCTGAGGTGGGTGGATCACCTGAGGTCAGGAGTTCGAGACC
gi|115511412|emb|CU151839.1| 8	GGCCGAGGCAGGTGGATCACCTGAGGTCGGGAGTTCGAGACC
gi|115511412|emb|CU151839.1| 9	GGCCAAGGTGGGTGGATCACCTGAGGTCAGGAGTTCGAGACC
gi|11561810|emb|AL021578.4|	GGCCGAGGCGGGCGGATCACCTGAGGTCAGGAGTTCGAGACC
gi|11561810|emb|AL021578.4| 11	GGCCAAGGCGGGCAGATCACTTGAGGTCAGGAGATCGAGACC
gi|11561810|emb|AL021578.4| 12	GGCTGAGGTGGGCAGATCACCTGAGGTCAGGAGTTCGAAACC
gi|11561810|emb|AL021578.4| 13	GGCTGAGGCAGGCAGATCACTTGAGGTCAGGAGTTCGAGACC
gi|11561810|emb|AL021578.4| 14	GGCTGAGGCGGGTGGATCACTTGAAGTCAGGAGTTCGAGACC
gi|11561810|emb|AL021578.4| 15	GGCCAAGGTGGGTGGATCACCTGAGGTCAGGTGTTCGAGACC
gi|11561810|emb|AL021578.4| 16	GGCCAAGGCGGGTGGATCACCTAAGGTCAGGAGTTCAAGACC
gi|11561810|emb|AL021578.4| 17	GGCCGAGGCAGGTGGATCACCTGAGGTCAGGAGTTCTGGACC
gi|11561810|emb|AL021578.4| 18	GGCCGAGGAGGGCAGATCACCTGAGGTCGGGTGTTCGAGACC
gi|11561810|emb|AL021578.4| 2	GGCCGAGGCGGGCGGATCACTTGAGGTCAGGAGTTCAAGACC
gi|11561810|emb|AL021578.4| 22	GGCGGAGGCAGGCAGATCACTTGAGGTCAGGAGTTCAAGACC
gi|11561810|emb|AL021578.4| 23	GGCCGAGGTGGGCAGATCACTTGAGGTCAGGAGTTTGAAACC
gi|11561810|emb|AL021578.4| 4	GGCCAAGGCGGGCAGATCACTTGAGGTCAGGAGTTCGAGACC
gi|11561810|emb|AL021578.4| 5	GGCCGAGGTGGGAGGATCACCTGAGGTCAGGAGTTTGAGACC
gi|11561810|emb|AL021578.4| 7	GGCCGAGGCGGCTGGATCACTTGAGATCAGGAGTTCGAGACC
gi|11561810|emb|AL021578.4| 8	GGCTGAGGCGGGCAGATCACTTGAGGTTAGGAGTTCGAGACC
gi|11561810|emb|AL021578.4| 9	GGTCGAGGTGGGTGGATCACCTGAGGTCAGGAGTTTGAGACC
gi|11611174|emb|AL356017.3|	GGCCGAGGCGGGCGGATCACCTGAGGTCAGGAGTTCGAGACC
gi|11611174|emb|AL356017.3| 2	GGCCGAGGCAGGTGGATCACCTGAGGTCAGGAGTTCGAGACC
gi|11611174|emb|AL356017.3| 4	GGCTGAGGTGGGTGGATCACCTGAGGTCAGGAGTTCAAGACC
gi|11611174|emb|AL356017.3| 5	GGCTGAAGTGGGCAGATCACTTGAGGTCAGGAGTTCGAGACC
gi|11611174|emb|AL356017.3| 6	GGCCAAGGCAGGAGGATCACTTGAGGCCAGGAGTTCGAGACC
gi|11611367|emb|AL359846.11|	GGCCGAGGCGGGCGGATCACCTGAGGTCAGGAGTTCGAGACC
gi|11611367|emb|AL359846.11| 10	GGCCAAGGCAGGTGGATCACCTGAGGTCAGGAGTTTAAGACC
gi|11611367|emb|AL359846.11| 11	GGCTGAGCCGAGAGGATCACCTGAGGTCAGGAGTTCAAGACC
gi|11611367|emb|AL359846.11| 3	GGCTGAGGCGGGCGGATCACCTGAGGTCAGGAGTTAGAGACC
gi|11611367|emb|AL359846.11| 4	GGCCGAGGCGGGCGGATCACCTGTGGTCAGGAGTTTGAGACC
gi|11611367|emb|AL359846.11| 6	GGCCAAGGCGCGCAGATCACCTGAGGTCAGGAGTTCAAGACC
gi|11611367|emb|AL359846.11| 7	GGCCAAGGTGGGTGGATCACCTGAGGTCAGGAGTTCAAGACC
gi|11611367|emb|AL359846.11| 8	GGCTGAGGCTGGTAGATCACCTGAGGTCAGGAGTTCGTGACC
gi|11611367|emb|AL359846.11| 9	GGCCGAGATGGGCAGATCACCTGAGGTCCGGAGTTCCAGACC
gi|11640553|gb|AE000521.1|HUTCRAD	GGCCGAGGCGGGCGGATCACCTGAGGTCAGGAGTTCGAGACC
gi|11640553|gb|AE000521.1|HUTCRAD 10	GGCCGAGGCGGGCGGATCACTTGAGGTCAGGAGTTTGAGACC
gi|11640553|gb|AE000521.1|HUTCRAD 11	GGCCGAGGCAGGTGGATCACCTGAGGTCAGGAGTTCGAGACC
gi|11640553|gb|AE000521.1|HUTCRAD 14	GGCTGAGGCAGGCGGACCACCTGAGGTCAGGAGTTCGAGACC
gi|11640553|gb|AE000521.1|HUTCRAD 15	GGCCAAGGCGGGTGGATCACCTGAGGTCGGGAGTTCGAGACC
gi|11640553|gb|AE000521.1|HUTCRAD 16	GGCTGAGGCAAGCGGATCACCTGAGGTCAGGAGTTCGAGACC
gi|11640553|gb|AE000521.1|HUTCRAD 17	GGCCAAGGCAGGTGGATCACCTGAGGTCAGGAGTTCGAGACC
gi|11640553|gb|AE000521.1|HUTCRAD 18	GGCCAAGGCGGGTGGATCACCTGAGATCAGGAGTTCGAGACC
gi|11640553|gb|AE000521.1|HUTCRAD 19	GGCCAAGGCGGGTGGATCACCTGAGATCAGGAGTTCGAGACC
gi|11640553|gb|AE000521.1|HUTCRAD 2	GGCCAAGGCGGGCGGATCACCTGAGGTCAGGAGTTCGAGACC
gi|11640553|gb|AE000521.1|HUTCRAD 20	GGCTGAGGCTGGCAGATCACCTGAGGTCAGGAGTTCGAGACC
gi|11640553|gb|AE000521.1|HUTCRAD 21	GGCTGAGGCTGGCAGATCACCTGAGGTCAGGAGTTCGAGACC
gi|11640553|gb|AE000521.1|HUTCRAD 22	GGCCGAGGCGGGTAGATCACTTGAGGTCAGGAGTTCGAGACC
gi|11640553|gb|AE000521.1|HUTCRAD 23	GGCCGAGGTGGGCAGATCACTTGAGGTCAGGAGTTCGAGACC
gi|11640553|gb|AE000521.1|HUTCRAD 24	GGCCAAGGTGGGCGGATCACCTGAGGTCAGGAGTTCAAGACC
gi|11640553|gb|AE000521.1|HUTCRAD 25	GGCCAAGGCAGGTGGATCACCTGAGGTCAGGAGTTCGAGACC
gi|11640553|gb|AE000521.1|HUTCRAD 26	GGCCAAGGTGGGCGGATCACCTGAGGTCGGGAGTTCGAGACC
gi|11640553|gb|AE000521.1|HUTCRAD 27	GGCTGAAGCGGGTGGATCACCTGAGGTCAGGAGTTCGAGACC
gi|11640553|gb|AE000521.1|HUTCRAD 28	GGCTGAGGCGGGCAGATCACCTGAGGTCAGGAGTTTGAGACC
gi|11640553|gb|AE000521.1|HUTCRAD 3	GGCCGAGGCAGGTGGATCACCTGAGGTCAGGAGTTCGAGACC
gi|11640553|gb|AE000521.1|HUTCRAD 32	GGCTGAAGCGAGTGGATCACCTGAGGTCAGGAGTTCGAGACC
gi|11640553|gb|AE000521.1|HUTCRAD 35	GGCCGAGGCGGGTGGATCACATGACGTCAGGAGTTCAAGACC
gi|11640553|gb|AE000521.1|HUTCRAD 36	GGCTGAGGAGGGCAGATCACCTGAGGTCAGGAGTTTGAGACC
gi|11640553|gb|AE000521.1|HUTCRAD 37	GGCCAAGGCAGGCAGATCACCTGAGGTCAGGAGTTCAAGACC
gi|11640553|gb|AE000521.1|HUTCRAD 38	GGCCAAGGTAGGTGGATCACCTGAGGTCAGGAGTTCGAGACC
gi|11640553|gb|AE000521.1|HUTCRAD 4	GGCCAAGGCGGGTGGATCACCTGAGGTCAGGAGTTCGAGACC
gi|11640553|gb|AE000521.1|HUTCRAD 40	GGCCAAGGTGGGTGGATCACCTGAGGTCAGGAGTTCAAGACC
gi|11640553|gb|AE000521.1|HUTCRAD 41	GGCTGAGGCAGGTGGGTCACCTGAGGTCAGGAGTTCGAGACC
gi|11640553|gb|AE000521.1|HUTCRAD 42	GGCCAAGGCGGCTGGATCACCTGAGGTCAGGAGTTTGAGACC
gi|11640553|gb|AE000521.1|HUTCRAD 43	GGCTGAGGCGGCCGGATCACCTTAGGTCAGGAGTTCAAGACC
gi|11640553|gb|AE000521.1|HUTCRAD 44	GGCTGAGGTGGGTGGATCACCTGAGGTCAGGAGTTCAAGACC
gi|11640553|gb|AE000521.1|HUTCRAD 45	GGCCGAGGCAGGCAGATCACTTGAGGTCAGGAGTTCAAGACC
gi|11640553|gb|AE000521.1|HUTCRAD 5	GGCCGAGGTGGGCGGATCACCTGAGGTCGGGAGTTCGAGACC
gi|11640553|gb|AE000521.1|HUTCRAD 54	GGCCAAGGCAGGTGGATCACCTGAGGTCAGGAGTTCAGGACC
gi|11640553|gb|AE000521.1|HUTCRAD 55	GGCCAAGGTGGGTGGATCACTTGAGGTGAGGAGTTCGAGACC
gi|11640553|gb|AE000521.1|HUTCRAD 56	GGCCGAGGTTGGCAGATCACCTGAGGTCGGGAGTTTGAGACC
gi|11640553|gb|AE000521.1|HUTCRAD 57	GGCCAAGGCAGGTGGATTACCTGAGGTCAGGAGTTCAAGACC
gi|11640553|gb|AE000521.1|HUTCRAD 58	GGCCAAGGCAGGCAGATCACTTGAGGTCAGGAGTTTGAGACC
gi|11640553|gb|AE000521.1|HUTCRAD 59	GGCCAAGGCTGGTGGATCACCTGATGTCAGGAGTTTGAGACC
gi|11640553|gb|AE000521.1|HUTCRAD 6	GGCCGAGGCGGGTGGATCATCTGAGGTCAGGAGTTCGAGACC
gi|11640553|gb|AE000521.1|HUTCRAD 60	GGCCGAGGCGCACAGACTACCTGAGGTCAGGAGTTCGAGACC
gi|11640553|gb|AE000521.1|HUTCRAD 61	GGCCAAGGTGGGTGCATCACTTGAGGTCAGGAGTTCGAGACC
gi|11640553|gb|AE000521.1|HUTCRAD 62	GGCCAAGGCAGTCGGATCACCTGAGGTCAGAAGTTCAAGACC
gi|11640553|gb|AE000521.1|HUTCRAD 63	GGCCGAGGTGGGTGGATCCCTTGAGGTCAGGAGTTGGAGACC
gi|11640553|gb|AE000521.1|HUTCRAD 64	GGCCAAGGCAGGCAGATCACTTGAGGTCAGGAGTTTGAGACC
gi|11640553|gb|AE000521.1|HUTCRAD 65	GGCAGAGGCGGGTAGATCACCTGAGGTCCAGAGTTCGAGACC
gi|11640553|gb|AE000521.1|HUTCRAD 66	GGCTGAGGTGGGTGGATTACCTGAGGTCAGGAGTTTGAGACC
gi|11640553|gb|AE000521.1|HUTCRAD 67	GGCTGAAGCGGGTGGATCACCTGAGGTCAGGAGTTCAAGGCC
gi|11640553|gb|AE000521.1|HUTCRAD 68	GGCTGAGGTGGGTGGATCACTTGAGGTCAGGAGTTCGAAACC
gi|11640553|gb|AE000521.1|HUTCRAD 69	GGCCGAGGTGGGTGGATCACGTGAGGTCAGGAATTCAAGACC
gi|11640553|gb|AE000521.1|HUTCRAD 7	GGCCGAGGCGGGCAGATCACCTGAGGTCAGGAGTTCAAGACC
gi|11640553|gb|AE000521.1|HUTCRAD 70	GGCTGAGGCAGGCAGATCACCTGAGGTCTGGAGTTCAAGACC
gi|11640553|gb|AE000521.1|HUTCRAD 71	GGCCGAGGTGGGCGGATCACTTGAGGTCAGCAGTCTGAGACC
gi|11640553|gb|AE000521.1|HUTCRAD 72	GGCTGAGGCAGGCATATCACCCGAGGTCAGGAGTTCGAGACC
gi|11640553|gb|AE000521.1|HUTCRAD 73	GGCTGAGGCAGGCGATTCGCCTGAGGTCAGGAGTTCGAGACC
gi|11640553|gb|AE000521.1|HUTCRAD 74	GGCTGAGGTGGGCAAATCACCTGAGGTCAGGAGTTTGAGACC
gi|11640553|gb|AE000521.1|HUTCRAD 8	GGCCGAGGCGAGCGGATCACTTGAGGTCAGGAGTTCGAGACC
gi|11640553|gb|AE000521.1|HUTCRAD 9	GGCCGAGGCGGGTGGATCACCTGAGGTCAGGAGTTTGAGACC
gi|11656348|emb|AL359235.3|	GGCCGAGGCGGGCGGATCACCTGAGGTCAGGAGTTCGAGACC
gi|11656348|emb|AL359235.3| 10	GGCCGAGGCGGGCAGATGACCTGAAGTCAGGCGTTCGAGACC
gi|11656348|emb|AL359235.3| 13	GGCCGAGGCAGGTGGACCACCTGAGGTTGGGAGTTCGAGACC
gi|11656348|emb|AL359235.3| 14	GGCCAAGGCAGGCAGATCACTTGAGGCCAGGAGTTCGAGACC
gi|11656348|emb|AL359235.3| 16	GGCCAAGGCGGGTGGATTGCCTGAGGTCAGGAGTTTGAGACC
gi|11656348|emb|AL359235.3| 17	GGCCAAGGCAGGTGGATCACCTGAGGTCAGGAGTTCACGACC
gi|11656348|emb|AL359235.3| 18	GGCAGAGGAGGGCGGATTACTTGAGGTCAGGAATTCGAGACC
gi|11656348|emb|AL359235.3| 19	GGTCGAGGTGGGCAGATCAGCTGAGGTCAGGAGTTCAAGACC
gi|11656348|emb|AL359235.3| 2	GGCCGAGGCAGGTGAATCACCTGAGGTCAGGAGTTCGAGACC
gi|11656348|emb|AL359235.3| 3	GGCCAAGGCAGGCGGATCACTTGAGGTCAGGAGTTCGAGACC
gi|11656348|emb|AL359235.3| 4	GGCTGAGGTGGGTGGATCACCTGAGGTCAGGAGTTCGAGACC
gi|11656348|emb|AL359235.3| 5	GGCCGAGGCGGGTGGATCACCTGCGGTCAGGAGTTGGAGACC
gi|11656348|emb|AL359235.3| 6	GGCTGAGGCGGGTAGATCACTTGAGGTCAGGAGTTCGAGACC
gi|11656348|emb|AL359235.3| 7	GGCCAAGGTGGGCAGATCACCTGAGGTCAGGAGTTTGAGACC
gi|11656348|emb|AL359235.3| 8	GGCTGAAGTGGGCTGATCACCTGAGGTCAGGAGTTCGAGACC
gi|11656348|emb|AL359235.3| 9	GGCTGGGGTGGCCGGATCACCTGAGGTCAGGAGTTCGAGACC
gi|11693406|gb|AC013553.14|	GGCCGAGGCGGGCGGATCACCTGAGGTCAGGAGTTCGAGACC
gi|11693406|gb|AC013553.14| 10	GGCCGAGGCGGGTGGATCACCTGAGGTCAGGAATTCGTGACC
gi|11693406|gb|AC013553.14| 11	GGCCAAGGCGGGTGGATCACCTGAGGTCAAGAGTTCGAGACC
gi|11693406|gb|AC013553.14| 12	GGCCGAGGCAGGTGGATCACTTGAGGTCAGGAGTTCGAGACC
gi|11693406|gb|AC013553.14| 13	GGCCGAGGTGGGTGGATCACCTGAGGTCAGGAGTTCAAGACC
gi|11693406|gb|AC013553.14| 14	GGCCAAGGTGGGTGGATCACCTGAGGTCAGGAGTTCGAGACC
gi|11693406|gb|AC013553.14| 15	GGCCGAGGCAGGCGGATCACCTGAGGTCGGGAGCTCGAGACC
gi|11693406|gb|AC013553.14| 16	GGCTGAGGCGGGTGGATCACCTGAGGTCAGGAGTTCGAAACC
gi|11693406|gb|AC013553.14| 17	GGCCGAGGAGGGCTGATCACTTGAGGTCAGGAGTTCGAGACC
gi|11693406|gb|AC013553.14| 2	GGCCGAGGCGGGCGGATCACCTGTGGTCAGGAGTTCGAGACC
gi|11693406|gb|AC013553.14| 20	GGCCAAGGCAGGCAGATCACCTGAGGTCGGGAGTTCGAGACC
gi|11693406|gb|AC013553.14| 21	GGCTGAGGCGGGTGGATCACCTGAGGTCGGGAATTCGAGACC
gi|11693406|gb|AC013553.14| 22	GGCCGAGGCGGGCGGATCACTTGAGATCGGGAGTTTGAGACC
gi|11693406|gb|AC013553.14| 23	GGCCAAGGCAGGCAGATCACCTGAGGTCAGGAGTTCAAGACC
gi|11693406|gb|AC013553.14| 24	GGCCAAAGCAGGTGGATCACCTGAGGTCAGGAGTTCGAGACC
gi|11693406|gb|AC013553.14| 25	GGCTGAGGCAGGTGGATCACCTGAGTTCAGGAGTTCGAGACC
gi|11693406|gb|AC013553.14| 26	GGCCAAGGCAGGTGTATCACCTGAGGTCAGGAGTTCGAGACC
gi|11693406|gb|AC013553.14| 27	GGCCGAGGCGGGCGGATCACTTGAGATCAGGCATTCGAGACC
gi|11693406|gb|AC013553.14| 28	GGCCAAGGCAGGTGGATCACCTGAGGTAAGGAGTTCGAGACC
gi|11693406|gb|AC013553.14| 29	GGCTGAGGCAGGCAGATCACCTGAGATCAGGAGTTCGAGACC
gi|11693406|gb|AC013553.14| 3	GGCCGAGGCAGGCCGATCACCTGAGGTCAGGAGTTCGAGACC
gi|11693406|gb|AC013553.14| 30	GGCCGAGGCAGGTGGATCACTTGAGGCCAGGAGTTCGAGACC
gi|11693406|gb|AC013553.14| 31	GGCTGAGGCAGGCGGATCACCTGAGGTCAGGAATTTGAGACC
gi|11693406|gb|AC013553.14| 36	GGCTGAGGCAGGTGGATCACCTGAGGATAGGAGTTCGAGACC
gi|11693406|gb|AC013553.14| 37	GGCTGAGGCAGGTGGATCACTTGAGGTCAGGAGTTTGAGACC
gi|11693406|gb|AC013553.14| 38	GGCCGAGGCGGGCGGATCATTTGAGACCAGGAGTTTGAGACC
gi|11693406|gb|AC013553.14| 4	GGCCGAGGTGGGCGGATCACCTGAGGTCAGGAGTTCAAGACC
gi|11693406|gb|AC013553.14| 40	GGCCAAGGTGGGCAAATCACTTGAGGTCAGGAGTTCGAGACC
gi|11693406|gb|AC013553.14| 41	GGCTGAGGCGGGTAGATTACCTGAGGTCAGGAGTTTGAGACC
gi|11693406|gb|AC013553.14| 42	GGCTGAGGCAGGCAGATCACCTGAGGTTAGGAGTTTGAGACC
gi|11693406|gb|AC013553.14| 43	GGCTGAGGCGGGTGGATCACCTGAAGTCAGCAGTTCAAGACC
gi|11693406|gb|AC013553.14| 44	GGCCAAGGCGGGTGGATCACCTGAGGTTGGGAGTTTGAGACC
gi|11693406|gb|AC013553.14| 45	GGCCAAGGCAGGTGAATCACCTGAGGTCAGGAATTCGAGACC
gi|11693406|gb|AC013553.14| 5	GGCCAAGGCGGGCGGATCACCTGAGGTCAGGAGTTCGGGACC
gi|11693406|gb|AC013553.14| 6	GGCTGAGGCGGGTGGATCACCTGAGGTCAGGAGTTCGAGACC
gi|11693406|gb|AC013553.14| 7	GGCCGAGGCGGGGGGATCACTTGAGGTCAGGAGTTCGAGACC
gi|11693406|gb|AC013553.14| 8	GGCCGAGGCGGGTGGATCACCTGAGGTCAGGAGTTTGAGACC
gi|117557634|gb|AC067815.6|	GGCCGAGGCGGGCGGATCACCTGAGGTCAGGAGTTCGAGACC
gi|117557634|gb|AC067815.6| 10	GGCCGAGGCACGCGGATCACCTGAGGTCAGGAGTTTGAGGCC
gi|117557634|gb|AC067815.6| 11	GGCTGAGGTGGGCGGATCACCTGAGGTCAGAAGTTCAAGACC
gi|117557634|gb|AC067815.6| 12	GGCCAAGACGGGTGGATCATCTGAGGTCAGGAGTTCGAGACC
gi|117557634|gb|AC067815.6| 13	GGCCGAGGCGGGGGGATCACTTGAGGTCAGGAGTTTCAGACC
gi|117557634|gb|AC067815.6| 14	GGTCGAGGTGGGTGGATCACCTGAGGTCGGGAGTTCGAGACC
gi|117557634|gb|AC067815.6| 15	GGCCAAGGCAGGCAGATCACCTGAGGTCAGGAGTTTGAGACC
gi|117557634|gb|AC067815.6| 16	GGCCAAGGTGGGCGGATCACTTGAGGTCAAGAGTTCGAGACC
gi|117557634|gb|AC067815.6| 17	GGCTGAGGCAGGCAGATCACCTGAGGTCAGGAGTTCAAGACC
gi|117557634|gb|AC067815.6| 19	GGCCAAGGTGGGTGGATCACTTGAGGTCAGGAGTTCAAGACC
gi|117557634|gb|AC067815.6| 2	GGCTGAGGCGGGTGGATCACCTGAGGTCAGGAGTTCGAGACC
gi|117557634|gb|AC067815.6| 20	GGCTGAGGTGGGTGGATCACTTGAGGTCAGGAGTTTGAGACC
gi|117557634|gb|AC067815.6| 21	GGCTGAGGCAGGTGGATCACCTGAGGTCAGGAATTTGAGACC
gi|117557634|gb|AC067815.6| 22	GGCTGAGGCAGGCCGATAACCTGAGGTCAGGAGTTTGAGACC
gi|117557634|gb|AC067815.6| 23	GGCTGAGCCGGGCGGATCAATTGAGGTCAGGAGTTCAAGACC
gi|117557634|gb|AC067815.6| 24	GGCCAAGGCAGGTGGATCACCAGAGGTCAGGAGTTTGAGACC
gi|117557634|gb|AC067815.6| 3	GGCCGAGGCAGGCGGATCACCTGAGGTCAGGAGTTCAAGACC
gi|117557634|gb|AC067815.6| 5	GGCCAAGGCGGGTGGATCACCTGAGGTCAGGAGTTAGAGACC
gi|117557634|gb|AC067815.6| 6	GGCCGAGGTGGGTGGATCACCTGAGGTCAGGAGTTCAAGACC
gi|117557634|gb|AC067815.6| 9	GGCCAAGGCAGGTGGATCACCTCAGGTCAGGAGTTCGAGACC
gi|117606477|gb|EF064713.1|	GGCCGAGGCGGGCGGATCACCTGAGGTCAGGAGTTCGAGACC
gi|117606477|gb|EF064713.1| 2	GGCCGAGGCAGGCGATTCACCTGAGGTCTGGAGTTTGAGACC
gi|11761486|gb|AC015651.18|AC015651	GGCCGAGGCGGGCGGATCACCTGAGGTCAGGAGTTCGAGACC
gi|11761486|gb|AC015651.18|AC015651 10	GGCTGAGGCGGGTGGATCACCTGAGGTCAGGAGTTCGAGGCC
gi|11761486|gb|AC015651.18|AC015651 11	GGCTGAGGCGGGTGGATCACCTGAGGTCAGAAGTTCGAGACC
gi|11761486|gb|AC015651.18|AC015651 12	GGCCGAGGTGGGTGGATCACCTGAGATCAGGAGTTCGAGACC
gi|11761486|gb|AC015651.18|AC015651 13	GGCCAAGGTGGGTGGATCACCTGAGGTCAGGAGTTCGAGACC
gi|11761486|gb|AC015651.18|AC015651 15	GGCCAAGGTGGGCAGATCACCTGAGGTCAGGAGTTTGAGACC
gi|11761486|gb|AC015651.18|AC015651 16	GGCCGAAGTGGGCAGATCACCTGAGGTCAGGAGTTTGAGACC
gi|11761486|gb|AC015651.18|AC015651 17	GGCCGAGGCAGGGGGATCACCTGAGGTCAGGAGCTCAAGACC
gi|11761486|gb|AC015651.18|AC015651 18	GGCCAAGGCGGGCAGTTCACCTGAGGTCAGGAGTTTGAGACC
gi|11761486|gb|AC015651.18|AC015651 19	GGCCGAGGTGGGTGGATCATTTGAGGTCAGGAGTTCGAGACC
gi|11761486|gb|AC015651.18|AC015651 2	GGCCGAGGCGGGCGGATCACCTGAGGTCAGGAGTTCGAGACC
gi|11761486|gb|AC015651.18|AC015651 20	GGCCGAGGCAGGCAGATCACATGAGGTCAGGAGTTCAAGACC
gi|11761486|gb|AC015651.18|AC015651 21	GGCTGAGGAGGGCAGATCACCTGAGGTCAGGAGTTCAAGACC
gi|11761486|gb|AC015651.18|AC015651 22	GGCCAAGGCAGGTGGATCACCTGAGGTCAGGAGTTCAAGACC
gi|11761486|gb|AC015651.18|AC015651 27	GGCCAAGGTGGCCGGATCACTTGAGGTCAGGAGTTTGAGACC
gi|11761486|gb|AC015651.18|AC015651 28	GGCCAAGGCAAGCGGATCACTTGAGGTCAGGAGTTCCAGACC
gi|11761486|gb|AC015651.18|AC015651 29	GGCCGAGGCAGGCAGATTACCTGAGGTCAGGAATTCAAGACC
gi|11761486|gb|AC015651.18|AC015651 3	GGCCGAGGCAGGTGGATCACCTGAGGTCAGGAGTTCGAGACC
gi|11761486|gb|AC015651.18|AC015651 32	GGCTGAGGTGGGCAGATCACCTGAGGTCAGGAGTTTGAGGCC
gi|11761486|gb|AC015651.18|AC015651 33	GGCCGAGGCTGGTGGATCACCTGAGGTCAGGATTTTAAGACC
gi|11761486|gb|AC015651.18|AC015651 34	GGCTGAAGCGGGTGGATCATCTGAGGTCAGGAGTTTGAGACC
gi|11761486|gb|AC015651.18|AC015651 35	GGCCGAGGTGCGCGCATCACCTGAGGTCAGGAGTTTGAAACC
gi|11761486|gb|AC015651.18|AC015651 36	GGCTGAGGCGGGTAGATCACTTGAAGTCAGGAGTTCGAGACC
gi|11761486|gb|AC015651.18|AC015651 4	GGCCGAGGCAGGCGGATCACCTGAGGTCAGGAGTTCAAGACC
gi|11761486|gb|AC015651.18|AC015651 6	GGCTGAGGCGGGCGGATCCCCTGAGGTCAGAAGTTCGAGACC
gi|11761486|gb|AC015651.18|AC015651 7	GGCCGAGGCGGGTGGATCACCTGAGGTCAGCAGTTTGAGACC
gi|11761486|gb|AC015651.18|AC015651 9	GGCCGAGGCGGGCGGATCGCCTGAAGTCAGGAGTTAGAGACC
gi|11967465|emb|AL138746.6|	GGCCGAGGCGGGCGGATCACCTGAGGTCAGGAGTTCGAGACC
gi|11967465|emb|AL138746.6| 2	GGCCGAGGCGGGTGTATCACCTGAGGTCAGGAGTTCGAGACC
gi|11968305|gb|AC022415.5|AC022415	GGCCGAGGCGGGCGGATCACCTGAGGTCAGGAGTTCGAGACC
gi|11968305|gb|AC022415.5|AC022415 10	GGCCAAGGCGGGCGGATCACTTGAGGTCAGGAGTTCTAGACC
gi|11968305|gb|AC022415.5|AC022415 11	GGGCGAGGCGGGCGGATCACCTAAGGTTAGGAGTTCGAGACC
gi|11968305|gb|AC022415.5|AC022415 12	GGCCGAGGCGGGCGGATCACTTGAGGTCAGGAGTTCAAAACC
gi|11968305|gb|AC022415.5|AC022415 13	GGCCAAGGCAGGTGGATCACCTGAGGTCAGGAGTTCGAGACC
gi|11968305|gb|AC022415.5|AC022415 17	GGCAGAGGTGGCCGGATCACCTGGGGTCAGGAGTTCGAGACC
gi|11968305|gb|AC022415.5|AC022415 18	GGCCAAGGCAGGTGGATCACCTGAGGTCAGGAGTTCAAGACC
gi|11968305|gb|AC022415.5|AC022415 2	GGCCGAGGCAGGCGGATCACCTGAGGTCAGGAGTTCGAGACC
gi|11968305|gb|AC022415.5|AC022415 20	GGCCGAGGTGGGTGGATCACTTGAGGTCAGGAGTTTGAGACC
gi|11968305|gb|AC022415.5|AC022415 21	GGCCAAGGTGGGTGGATCACCTGAGGTCAGGAGTTTGAGACC
gi|11968305|gb|AC022415.5|AC022415 22	GGCCGAGGTGGGTGGATCACCTGAGGTCAGGAGCTCAAGACC
gi|11968305|gb|AC022415.5|AC022415 24	GGCTGAGGCGGGTGGATCACCTGAGGTTGGGAGTTCGAGACC
gi|11968305|gb|AC022415.5|AC022415 25	GGCTGAGGCAGGCGGATCACCTGAGGTCGGGAGTTCCAGACC
gi|11968305|gb|AC022415.5|AC022415 26	GGCCGAGGTGGGTGGATCACTTGAGGTCAGGAGTTTGAGACC
gi|11968305|gb|AC022415.5|AC022415 27	GGCTGAGGCAGGTGGATCACCTGAGGTCAGGAGTTTGAGACC
gi|11968305|gb|AC022415.5|AC022415 28	GGCCAAGGCAGGTGGATCACCTGAGGTCAGGAGTTTGAGACC
gi|11968305|gb|AC022415.5|AC022415 29	GGCCGAGGCAGGTGGATCACATGAGGTCAGGAGTTTGAGACC
gi|11968305|gb|AC022415.5|AC022415 3	GGCCGAGGCAGGTGGATCACCTGAGGTCAGGAGTTCGAGACC
gi|11968305|gb|AC022415.5|AC022415 30	GGCTGAGGTGGGCAGATCACCTGAGGTCAGGAGTTTGAGACC
gi|11968305|gb|AC022415.5|AC022415 31	GGCCAAGGTGGGCGGATCACCTGAGGTCGGGAGTTCGAAACC
gi|11968305|gb|AC022415.5|AC022415 32	GGCCAAGGCAGGTGGATCACCTGAGGTCAGAAGTTCGAGACC
gi|11968305|gb|AC022415.5|AC022415 34	GGCCAAGACAGGCGGATCACCTGAGGTCAGGAGTTCAAGACC
gi|11968305|gb|AC022415.5|AC022415 35	GGCCGAGGCGGGCAGATCACCTGAGGCCAGGAGATTGAGACC
gi|11968305|gb|AC022415.5|AC022415 36	GGCCGAGGCTGGCAGACCACCTGAGGTCAGGAGATCGAGACC
gi|11968305|gb|AC022415.5|AC022415 4	GGCCGAGGCGGGCGGATCACCTGAGGTCGTGAGTTCGAGACC
gi|11968305|gb|AC022415.5|AC022415 40	GGCTGAGGCAGGTGGATCACCTGAGGTCAGAAGTTTGAGACC
gi|11968305|gb|AC022415.5|AC022415 41	GGCCAAGGCAGGCAGATCACCTGAGGTCGGGAGTTCAAGACC
gi|11968305|gb|AC022415.5|AC022415 42	GGCCGAGGCGGGTATATCACCTGTGGTCGGGAGTTCGAGACC
gi|11968305|gb|AC022415.5|AC022415 43	GGCTGAGGCGTGCGGATCGCTTGAGATCAGGAGTTCGAGACC
gi|11968305|gb|AC022415.5|AC022415 44	GGCTGAGGCAGGCAGATCACTTGAGGTCAGGAGTTTGAGACC
gi|11968305|gb|AC022415.5|AC022415 45	GGCCAAGGTGGGTAGATCACTTGAGGTCAGGAGTTCGAGACC
gi|11968305|gb|AC022415.5|AC022415 5	GGCCGATGCGGGCGGATCACCTGAGGTCAGGAGTTCAAGACC
gi|11968305|gb|AC022415.5|AC022415 6	GGCCGAGGCGGGTGGATCACCTGAGGTCAGGAGTTCAAGACC
gi|11968305|gb|AC022415.5|AC022415 8	GGCCGAGGCGGGTGGATTACCTGAGGTCAGGAGTTCAAGACC
gi|11968305|gb|AC022415.5|AC022415 9	GGCCGAGGCGGGCAGATCACTTGAGGTCAGTAGTTCGAGACC
gi|11991417|emb|AL442203.12|	GGCCGAGGCGGGCGGATCACCTGAGGTCAGGAGTTCGAGACC
gi|11991417|emb|AL442203.12| 10	GGCCGAGGCAGGTGGATCACCTGAGGTCAGGTGTTTGAGACC
gi|11991417|emb|AL442203.12| 11	GGCCGAGGTGGGTGGATCACTTGAGGTCAGGAGTTGGAGACC
gi|11991417|emb|AL442203.12| 14	GGCCGAAGTGGGCAGATCACTTGAGGTCAGAAGTTCGAGACC
gi|11991417|emb|AL442203.12| 15	GGCTGAGGTGGGCGGATCACATGAGGACAGGAGTTTGAGACC
gi|11991417|emb|AL442203.12| 2	GGCCGAGGCAGGTGGATCACCTGAGGTCAGGAGTTCGAGACC
gi|11991417|emb|AL442203.12| 3	GGCTGAGGTGGGTGGATCACCTGAGGTCAGGAGTTCGAGACC
gi|11991417|emb|AL442203.12| 4	GGCCGAGGTGGGCGGATCACTTGAGGTCAGGAGTTCAAGACC
gi|11991417|emb|AL442203.12| 5	GGCCAAGGTGGGGGGATCACCTGAGGTCAGGAGTTTGAGACC
gi|11991417|emb|AL442203.12| 6	GGCCGAGGCAGGTGGATCACCTGAGGTCAGAAGTTCAAGACC
gi|11991417|emb|AL442203.12| 7	GGCCAAGGTGGGTGGATCACCTGAGGTCAGGAGTTCAAGACC
gi|11991417|emb|AL442203.12| 8	GGCCAAGGCAGGCGGATCACTTGAGGTCAGGAGTTAGAGACC
gi|11991417|emb|AL442203.12| 9	GGCCGAGGTGGGTGGATCACCTGAGGCCAGGAGTTTGAGACC
gi|12061560|gb|AC073520.6|	GGCCGAGGCGGGCGGATCACCTGAGGTCAGGAGTTCGAGACC
gi|12061560|gb|AC073520.6| 2	GGCCGAGGCAGGTGGATCACTTGAGGTCAGGAGTTCGAGACC
gi|12061560|gb|AC073520.6| 3	GGCCGAGGCAGGCAGATCACTTGAGGTCAGGAGTTTGAGACC
gi|12061560|gb|AC073520.6| 6	GGCTGAGACGGGAGGATCACCTGAGGTCCGGAGTTTGAGACC
gi|12274813|emb|AL356804.4|	GGCCGAGGCGGGCGGATCACCTGAGGTCAGGAGTTCGAGACC
gi|12274813|emb|AL356804.4| 10	GGCTGAGGCGGGCAGATTGCCTGAGGTCAGGAATTCGAGACC
gi|12274813|emb|AL356804.4| 11	GGCCGAGGTGGATGGATCACTTGAGGTCAGGAGTTCAAGACC
gi|12274813|emb|AL356804.4| 12	GGCCAAGGCGGGTGGATCATTTGAGGTCAGGAGTTCAAGACC
gi|12274813|emb|AL356804.4| 13	GGCCAAGGTGGGCGGATCACTTCAGGCCAGGAGTTCGAGACC
gi|12274813|emb|AL356804.4| 14	GGCCAAGGTGGGTGGATCACTTGAGCTCAGGAGTTCGAGACC
gi|12274813|emb|AL356804.4| 2	GGCCGAGGCGGGCAGATCACCTGAGGTCAGGAGTTTGAGACC
gi|12274813|emb|AL356804.4| 3	GGCCGAGGCGGGTGGATCACCTGAGGTCAGAAGTTCAAGACC
gi|12274813|emb|AL356804.4| 4	GGCTGGGGCGTGCAGATCACCTGAGGTCAGGAGTTCGAGACC
gi|12274813|emb|AL356804.4| 7	GGCTGAGGTGGGTGGATCACTTGAGGTCAGGAGTTCAAGACC
gi|12274813|emb|AL356804.4| 8	GGCCAAGGCGGGTAGATCACCTGAGGTCAGCAGTTCAAGACC
gi|12274813|emb|AL356804.4| 9	GGCCAAGGTGAGTGGATCACCTGAGGTCAGGAGTTTGAGACC
gi|12311589|emb|AL449209.2|	GGCCGAGGCGGGCGGATCACCTGAGGTCAGGAGTTCGAGACC
gi|12311589|emb|AL449209.2| 10	GGCTGAGGAGGGTGGATCACTTGAGGTCAGGAGTTCGAGACC
gi|12311589|emb|AL449209.2| 12	GGCTGAGGTGGGCAGATTACCTGAGGTCACGAGTTCGAGACC
gi|12311589|emb|AL449209.2| 13	GGCCAAGGTGGGTGGATCACCTGAGGTTGGGAGTTCGAGACC
gi|12311589|emb|AL449209.2| 14	GGCTGAGGTGGGTGGATCACTTGAGGTCAGGAGTTCAAGACC
gi|12311589|emb|AL449209.2| 15	GGCCAAGGCAGGTGGATCACCTGACGTCAGAAGTTCGAGACC
gi|12311589|emb|AL449209.2| 16	GGCTGAGGCAGGTGGATCACTTGAGGTCAGGAGTTTGAGACC
gi|12311589|emb|AL449209.2| 17	GGCTGAGGTGGGCAGATCACCTGAGGTCAGGGGTTCGAGCCC
gi|12311589|emb|AL449209.2| 18	GGCCAATGCAGGCAGATCACCTGAGGTCAGGAGTTTGAGACC
gi|12311589|emb|AL449209.2| 2	GGCCGAGGCGGGCAGATCACCTGAGGTCAGGAGTTCAAGACC
gi|12311589|emb|AL449209.2| 4	GGCCGAGGCAGACGGATCACCTGAGGTCAGGAGTTCAAGACC
gi|12311589|emb|AL449209.2| 5	GGCCAAGGTGGGCAGATCACCTGAGGTCAGGAGTTCGAGACC
gi|12311589|emb|AL449209.2| 6	GGCCGAGGTGGGTGGATCACCTGAGGTCAGGAGTTTGAGACC
gi|12311589|emb|AL449209.2| 7	GGCCAAGGCAGGCGGATCACCTGAGGTCGGGAGTTTGAGACC
gi|12311589|emb|AL449209.2| 8	GGCTGAGGCAGGCAGATCACCTGAGGTCAGGAGTTCAAGACC
gi|12311589|emb|AL449209.2| 9	GGCCAAAGTGGGCAGATCACCTGAGGTCAGGAGTTCGAGACC
gi|12329199|emb|AL139809.16|	GGCCGAGGCGGGCGGATCACCTGAGGTCAGGAGTTCGAGACC
gi|12329199|emb|AL139809.16| 10	GGCCTAGGTGGGCGGATTACCTGAGGTCAGGAGTTCGAGACC
gi|12329199|emb|AL139809.16| 11	GGCCGAGGCAGGCAGATTACCTGAGGTCAGGAGTTCGAGACC
gi|12329199|emb|AL139809.16| 12	GGCCCAGGCGGGTGGATCACCTGAGGTCAGGAGTTCAAGACC
gi|12329199|emb|AL139809.16| 13	GGCCGAGGCAGGTGGATCACCTGAGGTCAGGAGTTTGAGACC
gi|12329199|emb|AL139809.16| 14	GGCCAAGGCGGGTGGATCACTTGAGGTCAGGAGTTCGAGACC
gi|12329199|emb|AL139809.16| 16	GGCCGAGGCAGGCAGATCACCTGAGGTCAGGAGTTTGGGACC
gi|12329199|emb|AL139809.16| 17	GGCCAAGGCGGGTGGATCGCCTGAGGTCAGGAGTTTGAGACC
gi|12329199|emb|AL139809.16| 18	GGCTGAGGTGGGCTGGTCACCTGAGGTCAGGAGTTCGAGACC
gi|12329199|emb|AL139809.16| 19	GGCCAAGGCAGGTGGATCACCTGAGGTCAGGAGTTCAAGACC
gi|12329199|emb|AL139809.16| 2	GGCCGAGGCGGGCGGATCACCTGAGGTCAGGAGTTCGAGACC
gi|12329199|emb|AL139809.16| 20	GGCCAAGGTGGGTGGATCACCTGAGGTCAGGTGTTCGAGACC
gi|12329199|emb|AL139809.16| 21	GGCCAAGGCGGGTGGATCACCTGAAGTCAGGAGTTCCAGACC
gi|12329199|emb|AL139809.16| 22	GGCCAAGGCGGGCGGAACACCTGAGGTCGGGAGTTTGAGACC
gi|12329199|emb|AL139809.16| 23	GGCTGAGGTGGGCAGATCACCTGAGGTCGGGAGTTCGAGACC
gi|12329199|emb|AL139809.16| 24	GGCCGAGGTGGGCGGATCACCTGAGGGCAGGAGCTCAAGACC
gi|12329199|emb|AL139809.16| 25	GGCTGAGGCTGGCAGATCACCTGAGGTCAGGAGTTCCAGACC
gi|12329199|emb|AL139809.16| 27	GGCTGAGGTGGGCGGATCACCTGAGGTCAGCAGATCGAGACC
gi|12329199|emb|AL139809.16| 28	GGCCAAGGCAGGTGGATCACCTGAGGTCAGGAGTTCGAGCCC
gi|12329199|emb|AL139809.16| 29	GGCCGAGGCGGGCAGATTACCTGAGGTCAGGAGTTTGACACC
gi|12329199|emb|AL139809.16| 3	GGCTGAGGCGGGCGGATCACCTGAGGTCAGGAGTTCGAGACC
gi|12329199|emb|AL139809.16| 32	GGCCAAGGTGGGTAGATCACCTGAGGTCAGAAGTTCGAGACC
gi|12329199|emb|AL139809.16| 33	GGCCGAGGCAGGCAGATCACCTAAGGTTGGGAGTTCGAGACC
gi|12329199|emb|AL139809.16| 34	GGCCAAGGTAGGTGGATCACCTGAGGTCAGGAGTTTGAGACC
gi|12329199|emb|AL139809.16| 35	GGCTGAGGTGGGTGGATCACCTGAGGTCGGAAGTTCGAGACC
gi|12329199|emb|AL139809.16| 36	GGCCGAGGCAGGTGGATCACCTGAGGTCAGGAATTAAAGACC
gi|12329199|emb|AL139809.16| 37	GGCCGAGGCAGGTGGATCCCCTGAGGTCAGGGGTTTGAGACC
gi|12329199|emb|AL139809.16| 38	GGCCAAGGCAGGTGGATCACTTAAGGTCAGGAGTTCGAGACC
gi|12329199|emb|AL139809.16| 39	GGCTGAGGTAGGTGGATCACTTGAGGTCAGGAGTTCGAGACC
gi|12329199|emb|AL139809.16| 5	GGCCGAGGCGGGTGGATCACCTGAGGTCAGGAGTTCAAGACC
gi|12329199|emb|AL139809.16| 6	GGCCGAGGCGGGCAGATCACCTGAGGTCAGGAGTTTGAGACC
gi|12329199|emb|AL139809.16| 7	GGCCGAGGTGGGCGGATCACCTGAGGTCAGGAGTTCGACACC
gi|12329199|emb|AL139809.16| 8	GGCCGAGGCGGGTGGATCACCTGAGGTCAGGAGTTTGAGACC
gi|12539450|dbj|AP001412.2|	GGCCGAGGCGGGCGGATCACCTGAGGTCAGGAGTTCGAGACC
gi|12539450|dbj|AP001412.2| 10	GGCCGAGGCTGGTGGATCACCTGACATCAGGAGTTGGAGACC
gi|12539450|dbj|AP001412.2| 2	GGCCGAGGCAGGCGGATCACCTGAGGTCAGGAGTTCGAGACC
gi|12539450|dbj|AP001412.2| 3	GGCCGAGGCAGGCAGATCACCTGAGGTCAGGAGTTCAAGACC
gi|12539450|dbj|AP001412.2| 4	GGCCAAGGTGGGCGGATCACCTAAGGTCAGGAGTTCGAGACC
gi|12539450|dbj|AP001412.2| 5	GGCCAAGGTGGGCGGATCACCTGAGGTCAGGAGTTTGAGACC
gi|12539450|dbj|AP001412.2| 6	GGCTGAGGTGGGTGGATCACCTGAGGTCAGGAGTTCGAGACC
gi|12539450|dbj|AP001412.2| 7	GGCTGAGGCAGGCGGATCAACTGAGGTCAGGAGTTTGAGACC
gi|12583866|gb|AC012594.7|	GGCCGAGGCGGGCGGATCACCTGAGGTCAGGAGTTCGAGACC
gi|12583866|gb|AC012594.7| 10	GGCCGAGGTGGGTGGATTACCTAAGGTCAGGAGTTCGAGACC
gi|12583866|gb|AC012594.7| 11	GGCCGAGGCAGGCAGATCACTTGAGGTCAGGAATTCGAGACC
gi|12583866|gb|AC012594.7| 12	GGCTGAGGTGGGCGGATCACCTGAGGTCAGGAGCTTGAGACC
gi|12583866|gb|AC012594.7| 13	GGCCCAGGTGGGCGGATCACCTGAGGTCGGGAGTTGGAGACC
gi|12583866|gb|AC012594.7| 14	GGCCGAGGCAGGTGGATCACTTGAGGTCAGGAGTTCAAGACC
gi|12583866|gb|AC012594.7| 15	GGCTGAGGTGGGCAGATCACCTGAGGTCAGGAGTTTGAGACC
gi|12583866|gb|AC012594.7| 16	GGCCAAGGTGGGTGGATCACCTGAGGTCGGGAGTTCGAGACC
gi|12583866|gb|AC012594.7| 18	GGCCGAGGTGGGTGGATCACTTGAGGTCAGGAGTTTGAGACC
gi|12583866|gb|AC012594.7| 19	GGCCAAGGCAGGCAGATCACCTGAAGTCAGGAGTTCAAGACC
gi|12583866|gb|AC012594.7| 20	GGCTGAGGTGGGTGGATGACATGAGGTCAGGAGTTCGAGACC
gi|12583866|gb|AC012594.7| 21	GGCCAAGGTGGGTGGATCACCTGAGGTCTGGAGTTCAAGACC
gi|12583866|gb|AC012594.7| 22	GGCTGAGGCAGGTGGATCACTTGAGGTCAGGAGTTCAAGACC
gi|12583866|gb|AC012594.7| 3	GGCCGAGGCGGGTGGATCACTTGAGGTCAGGAGTTTGAGACC
gi|12583866|gb|AC012594.7| 4	GGCTGAGGCGGGTGGATCACCTGAGGTTAGGAGTTCGAGACC
gi|12583866|gb|AC012594.7| 5	GGCCGAGGCGGGTGGATCATCTGAGGTCAGGAGTTTGAGACC
gi|12583866|gb|AC012594.7| 6	GGCTGAGGTGGGTGGATCACCTGAGGTCAGGAGTTCGAGACC
gi|12583866|gb|AC012594.7| 8	GGCTGAGGCGTGCGGATCACTTGAGGTCAGGAGTTTGAGACC
gi|12583866|gb|AC012594.7| 9	GGCTGAGGAGGGTGGATCACCTGAGGTCGGGAGTTCGAGACC
gi|12655360|emb|AL160471.5|	GGCCGAGGCGGGCGGATCACCTGAGGTCAGGAGTTCGAGACC
gi|12655360|emb|AL160471.5| 10	GGCCGAGGCGGGTGGATCACCTGAGGTTGGGAGTTCGAGACC
gi|12655360|emb|AL160471.5| 11	GGCTGAGGCGGGCGGATCACTTGAGGTCAGGAGTTTGAGACC
gi|12655360|emb|AL160471.5| 12	GGCCAAGGCGGGCAGATCACCTGAGGTCAGTAGTTCGAGACC
gi|12655360|emb|AL160471.5| 14	GGCCAAGGTGGGCAGATCACCTGAGGTCAGGAGTTCAAGACC
gi|12655360|emb|AL160471.5| 15	GGCTGAGGCGAGTGGATCCCCTGAGGTCAGGAGTTCGAGACC
gi|12655360|emb|AL160471.5| 16	GGTCGAGGCGGGTGGATCACATGAGGTCAGGAGTTCAAGACC
gi|12655360|emb|AL160471.5| 17	GGCCAAGGCAGACGGATCACCTGAGGTCAGGAGTTCAAGACC
gi|12655360|emb|AL160471.5| 18	GGCCAAGGTGGGCAGATCACCTGAGGTCAGGAGTTTGAGACC
gi|12655360|emb|AL160471.5| 19	GGCTGAGGTGGGCGGATCACTTGAGGTCAAGAGTTCGAGACC
gi|12655360|emb|AL160471.5| 2	GGCCGAGGTGGGCGGATCACCTGAGGTCAGGAGTTCGAGACC
gi|12655360|emb|AL160471.5| 20	GGCCGAGGCAGGCGGATCACCTGAGGTTGGGAGTTCGAAACC
gi|12655360|emb|AL160471.5| 21	GGCCGAGGCGGGCAGATCACTCGAGGTCAGGAGTTTGAGACC
gi|12655360|emb|AL160471.5| 22	GGCTGAGGCGGGCAGATCACTTGAGGTCAGGAGTTCCAGACC
gi|12655360|emb|AL160471.5| 23	GGCCGAGGTGGGCAGATCACTTGAGGTCAGGAGTTCCAGACC
gi|12655360|emb|AL160471.5| 25	GGCCAAGGCAGGCAGATCACCTGAGCTCAGGAGTTCAAGACC
gi|12655360|emb|AL160471.5| 26	GGCCGAGGCAGGTGAATTACCTGAGGTCAGGAGTTCAAGACC
gi|12655360|emb|AL160471.5| 27	GGCCGAGGCAGGTGGAGCACTTGAGGTCAGGAGTTCAAGACC
gi|12655360|emb|AL160471.5| 28	GGCCGAGGCAGGCAGATCATTTGAGGTCAGGAGTTTGAGACC
gi|12655360|emb|AL160471.5| 29	GGCCAAGGTGGGAGGATCACTTGAGGTCAGGAGTTCAAGACC
gi|12655360|emb|AL160471.5| 3	GGCCGAGGCAGGTGGATCACCTGAGGTCAGGAGTTCGAGACC
gi|12655360|emb|AL160471.5| 30	GGCTGAGGTGGGCAGATCACCTGAGATCAGGAGTTCAAGACC
gi|12655360|emb|AL160471.5| 31	GGCCAAGGAGGGCGTATCATTTGAGGTCAGGAGTTCGAGACC
gi|12655360|emb|AL160471.5| 32	GGCCAAGGCAGGGGGATTACCTGAGGTCAGGAGTTCGAGGCC
gi|12655360|emb|AL160471.5| 33	GGCCAAGGCAGGCGTATCATTTGAGGTCAGGAGTTCGAGACC
gi|12655360|emb|AL160471.5| 34	GGCCAAGGTGGGCAGATCACCTGAGGTCGGAAGTTCGAGACC
gi|12655360|emb|AL160471.5| 4	GGCCGAGGTGGGCGGATCACCTGAGGTCAGGAGTTCAAGACC
gi|12655360|emb|AL160471.5| 5	GGCCGAGGTGGGTGGATCACCTGAGGTCAGGAGTTCAAGACC
gi|12655360|emb|AL160471.5| 6	GGCCAAGGCGGGTGGATCACGTGAGGTCAGGAGTTCGAGACC
gi|12655360|emb|AL160471.5| 7	GGCCGAGGCCGGTGGATCACCTGAGGTCAGGAGTTCAAGACC
gi|12655360|emb|AL160471.5| 8	GGCCAAGGCGGGTGGATCACCTGAGGTCAGGAGTTCAAGACC
gi|12655360|emb|AL160471.5| 9	GGCCGAGGTGGGCGGATCACCTGAGGTTGGGAGTTCGAGACC
gi|12750852|emb|AL359091.10|	GGCCGAGGCGGGCGGATCACCTGAGGTCAGGAGTTCGAGACC
gi|12750852|emb|AL359091.10| 10	GGCCAAGGCGGGCAGATCACTTGAGGTCAGGAGTTCGAGACC
gi|12750852|emb|AL359091.10| 11	GGCCAGGGTGGGCGGATCACCTGAGGTCAGGAGTTCGAGACC
gi|12750852|emb|AL359091.10| 12	GGCCGAGGCGGGTGGATCACTTGAGGTCAGGAGTTCGAGGCC
gi|12750852|emb|AL359091.10| 13	GGCTGAGACGGGCGGATCACCTGAGGTCAGGAGTTTGAGACC
gi|12750852|emb|AL359091.10| 14	GGCTGAGGTGGGCGGATCACCTGAGGTCAGGAGTTTGAGACC
gi|12750852|emb|AL359091.10| 15	GGCTGAGGTGGGTGGATCACCTGAGGTCAGGAGTTCGAGACC
gi|12750852|emb|AL359091.10| 16	GGCTGAGACGGGTGGATCACCTGAGGTCAGGAGTTCGAGACC
gi|12750852|emb|AL359091.10| 17	GGCCAAGGTGGGCGGATCACCTGAGGTCGGGAGTTCGAGACC
gi|12750852|emb|AL359091.10| 18	GGCCGAGGCGGGTGGATCATCTGAGGTCAGGAGTTCGAAACC
gi|12750852|emb|AL359091.10| 19	GGCCAAGGCGGGCAGATCACCTGAGGTCAGGAGTTTGAGACC
gi|12750852|emb|AL359091.10| 2	GGCCGAGGCGGGCGGATCACCTGAGGTCAGGAGTTCGAGACC
gi|12750852|emb|AL359091.10| 21	GGCCGAGGTAGGCGGATCACCTCAGGTCAGGAGTTCCAGACC
gi|12750852|emb|AL359091.10| 22	GGCTGAGGCGAGCAGATCACCTGAGGTCGGGAGTTCGAGACC
gi|12750852|emb|AL359091.10| 23	GGCCGAGGTGGGAGGATCACCTGAAGTCAGGAGTTTGAGACC
gi|12750852|emb|AL359091.10| 24	GGCCAAGGTGGGCGGATCACTTGAGGCCAGGAGTTCGAGACC
gi|12750852|emb|AL359091.10| 25	GGCCAAGGTGGGCGGATCACTTGAGGCCAGGAGTTCGAGACC
gi|12750852|emb|AL359091.10| 26	GGCCAAGGTGGGCGGATCATTTGAGGTCAGGAGTTCGAGACC
gi|12750852|emb|AL359091.10| 27	GGCCGAGGCGGGCGGATCACTTGAGCCCAGGAGTTCAAGACC
gi|12750852|emb|AL359091.10| 28	GGCTGAGGTGGGCGGATCACCTGAGGTCAGGAATTTGAGACC
gi|12750852|emb|AL359091.10| 29	GGCCAAGGCAGGTGGATCACCTGAGGTCAGAAGTTCGAGACC
gi|12750852|emb|AL359091.10| 3	GGCCGAGGCGGGTGGATCACCTGAGGTCAGGAGTTCGAGACC
gi|12750852|emb|AL359091.10| 30	GGCCGAGGTGGGAGGATCATCTGAGGTCAGGAGTTCAAGACC
gi|12750852|emb|AL359091.10| 31	GGCCAAGGTGGGTGGATCACCTGAGGTCAGGAGTTTGAGACC
gi|12750852|emb|AL359091.10| 32	GGCTGAGGTGGGCTGATCACCTGAGGTCGGGAGTTCGAGACC
gi|12750852|emb|AL359091.10| 33	GGCCAAGACGGGCTTATCACCTGAGGTCAGGAGTTCGAGACC
gi|12750852|emb|AL359091.10| 34	GGCTGAGGCGGGTGGATTACCTGAGGTCAGGAGTTTGAGACC
gi|12750852|emb|AL359091.10| 35	GGCCGAGGCAGGTGGATCACTTGAGGTCAGGAGATCGAGACC
gi|12750852|emb|AL359091.10| 4	GGCCAAGGTGGGCGGATCACCTGAGGTCAGGAGTTCGAGACC
gi|12750852|emb|AL359091.10| 41	GGCTGAAGCGGGCAGATCACCTGAGGTCAGGACTTTGAGACC
gi|12750852|emb|AL359091.10| 42	GGCCGAGGTGGGCAGAATACCTGAGGTCAGGAGTTCCAGACC
gi|12750852|emb|AL359091.10| 43	GGCTGAGGCAGGTGGATCACTTGAGGTCAGGAGTTCAAGACC
gi|12750852|emb|AL359091.10| 44	GGCCAAGGCCAGCGGATCACTTGAGGTCAGGAGTTTGAGACC
gi|12750852|emb|AL359091.10| 45	GGCCGAGGTGGATGGATCACTTGAAGTCAGGAGTTCGAGACC
gi|12750852|emb|AL359091.10| 46	GGTCGAGGAGGGTGGATCATCTGAGATCAGGAGTTCGAGACC
gi|12750852|emb|AL359091.10| 47	GGCTGAGGCAGGTGGATCACTTGAGATCAGGAGTTCGAGACC
gi|12750852|emb|AL359091.10| 48	GGCCGAGGCGGACGGATCACTTGAGACCAGGAGTTCTAGACC
gi|12750852|emb|AL359091.10| 49	GGCCAAGGTAGGCGGATCACCTGAGGTCTGGAGTTAGAGACC
gi|12750852|emb|AL359091.10| 5	GGCCGAGGCGGGCGGATCACCTGAGGTCGGGAGTTGGAGACC
gi|12750852|emb|AL359091.10| 50	GGCTGAGGTGGGCGGATCACTTGAGGTCAGGAGTTTGAGGCC
gi|12750852|emb|AL359091.10| 52	GGCTGAGGTGGGCAGATCACCTGAGATCAGGAGTTCAAGACC
gi|12750852|emb|AL359091.10| 53	GGCCAAGGCGGGCAGATCACTTGAGGTCAGGAGTTCAAAACC
gi|12750852|emb|AL359091.10| 54	GGCCAAGGCAGGTGGATCACCTGAGGTCAGGAATTGGAGACC
gi|12750852|emb|AL359091.10| 55	GGCTGAGGTGGGCAGATCACTTGAGGCCAGGAGTTCGAGACC
gi|12750852|emb|AL359091.10| 56	GGCTGAGGCAGCTGGATCACCTGAGGTCAGGAATTCGAGACC
gi|12750852|emb|AL359091.10| 57	GGCCGAAGTGGGCAGATCACCTGAGGTGAGGAGTTCAAGACC
gi|12750852|emb|AL359091.10| 59	GGCCGAGGTGGGCAGATCACCTGAGGTTGGAAGTTCGAGACC
gi|12750852|emb|AL359091.10| 6	GGCCGAGGCAGGTGGATCACCTGAGGTCAGGAGTTCGAGACC
gi|12750852|emb|AL359091.10| 60	GGCCGAGGCAGGCAGATGACTTGAGGTCAGGAGTTCCAGACC
gi|12750852|emb|AL359091.10| 61	GGCTGAGGCAGGCGGATCACCTAAGGTCAGAAGTTCAAGACC
gi|12750852|emb|AL359091.10| 62	GGCTGAGGTGGGCGGGTTACTTGAGGTCAGGAGTTCGAGACC
gi|12750852|emb|AL359091.10| 63	GGCCAAGGCGAGCAGATCACTTGAGGTCAGGAGTTCAAGACC
gi|12750852|emb|AL359091.10| 64	GGCTGAGGCGGGTGGATGACCAGAGGTCAGGAGTTTGAGACC
gi|12750852|emb|AL359091.10| 66	GGCCAAGGCAGGTGGAACACTTGAGGTCAGGAGTTCGAGACC
gi|12750852|emb|AL359091.10| 8	GGCTGAGGTGGGCGGATCACCTGAGGTCAGGAGTTCCAGACC
gi|12750852|emb|AL359091.10| 9	GGCCGAGGCAGGTGGATCACCTGAGGTCAGGAGTTTGAGACC
gi|13016585|emb|AL133238.3|	GGCCGAGGCGGGCGGATCACCTGAGGTCAGGAGTTCGAGACC
gi|13016585|emb|AL133238.3| 12	GGCTGAAGCGGGCAGATCACTTGAGGTCAGGAGTTCAAGACC
gi|13016585|emb|AL133238.3| 2	GGCCAAGGCGGGCAGATCACCTGAGGTCAGGAGTTCAAGACC
gi|13016585|emb|AL133238.3| 3	GGCTGAGGCGGGTGGATCACCTGAGGTCAGGAGTTGGAGACC
gi|13016585|emb|AL133238.3| 5	GGCCAAGGAGGGTGGATCACCTGAGGTCAGGAGTTCAAGACC
gi|13016585|emb|AL133238.3| 6	GGCCGAGGCGGGTGGATTGCCTGAGGTCTGGAGTTCGAGACC
gi|13129399|gb|AC079865.14|	GGCCGAGGCGGGCGGATCACCTGAGGTCAGGAGTTCGAGACC
gi|13129399|gb|AC079865.14| 2	GGCCGAGGTGGGTGGATCACCTGAGGTCAGGAGTTCAAGACC
gi|13129399|gb|AC079865.14| 3	GGCCGAGGTGGGCAGATCACTTGAGGTCAGGAGTTCGAGACC
gi|13129399|gb|AC079865.14| 4	GGCCGAGGCAAGCGGATCACCTGAGGTCAGGACTTCAAGACC
gi|13129399|gb|AC079865.14| 6	GGCCGAAGCAGGCGGATCACCTGAGGTTGGGAGTTCAAGACC
gi|13129399|gb|AC079865.14| 7	GGCCAAGGTGGGCAGATCACCTGAGGTCAAGAGATCGAGACC
gi|13160177|emb|AL139035.27|	GGCCGAGGCGGGCGGATCACCTGAGGTCAGGAGTTCGAGACC
gi|13160177|emb|AL139035.27| 10	GGCCGAGGCAGGTGGATCACCTGAGGTCAGGAGTTCAAGACC
gi|13160177|emb|AL139035.27| 11	GGCCGAGGTGGGCAGATCAGCTGAGGTCAGGAGTTCAAGACC
gi|13160177|emb|AL139035.27| 12	GGCCGAGGCGGGTGGATCACCTGAAGTCAGGAGTTTAAGACC
gi|13160177|emb|AL139035.27| 13	GGCCAAGGCAGGCAGATCACCTGAGGCCAGGAGTTCGAGACC
gi|13160177|emb|AL139035.27| 14	GGCCCAGGCAGGTGGATCACCTGAGGTCAGGAGTTCAAGACC
gi|13160177|emb|AL139035.27| 15	GGCCGAAGCGGGTGGATCACCTGAGGTCGAGAGTTCGAGACC
gi|13160177|emb|AL139035.27| 16	GGCCGAGATGGGCGGATCACCTGAGGTCGGGAGTTTGAGACC
gi|13160177|emb|AL139035.27| 19	GGCCGAGGCGGGCAAATCACTTGAGTTCAGGAGTTTGAGACC
gi|13160177|emb|AL139035.27| 2	GGCCGAGGCGGGTGGATCACCTGAGGTCAGGAGTTCAAGACC
gi|13160177|emb|AL139035.27| 20	GGCCAAGGCGGGCAGATCGTCTGAGGTCAGGGGTTCGAGACC
gi|13160177|emb|AL139035.27| 21	GGCCAAAGCGGGTGGATCACTTGAGGTCAGGAATTCGAGACC
gi|13160177|emb|AL139035.27| 22	GGCAGAGGCGTGTGGATCACCTAAGGTCAGGAGTTCAAGACC
gi|13160177|emb|AL139035.27| 23	GGCTGAGGTGGGTGGATCACCTGAGCTCAGGAGTTCAAGACC
gi|13160177|emb|AL139035.27| 24	GGCCGAGGCAAGTGGATCACCTGAGATCAGGAGTTCAAGACC
gi|13160177|emb|AL139035.27| 25	GGCCGAGGCAGGTGGATCACCCGAGGTCAGGAGCTCCAGACC
gi|13160177|emb|AL139035.27| 3	GGCCGAGGCGGGCGGATCACCTGAGGTCGGGAGTTTGAGACC
gi|13160177|emb|AL139035.27| 4	GGCCGAGGCGGGTAGATCACCTGAGGTCAGGAGTTCGAGACC
gi|13160177|emb|AL139035.27| 5	GGCCAAGGCGGGCGGATCACCTGAGGTCAGGAGATTGAGACC
gi|13160177|emb|AL139035.27| 6	GGCCGGGGTGGGCGGATCACCTGAGGTCAGGAGTTCAAGACC
gi|13160177|emb|AL139035.27| 7	GGCCGAGGCGGGCAGATCACCTGAGGTCAGGAGTTTGAAACC
gi|13160177|emb|AL139035.27| 8	GGCCGAGGCAGGCGGATCACCTGAGGTCAGGAGATCAAGACC
gi|13160177|emb|AL139035.27| 9	GGCCAAGGTGGGCGGATCACCTGAGGTCAGGAGTTCAAGACC
gi|13186087|emb|AL161756.6|	GGCCGAGGCGGGCGGATCACCTGAGGTCAGGAGTTCGAGACC
gi|13186087|emb|AL161756.6| 10	GGCCAAGGCGGGTGGATCACCTGAGGTCAGCAGTTTGAGACC
gi|13186087|emb|AL161756.6| 16	GGCCGAGGCGGGTGGACCACTTGAGGCCAGGAGTTCCAGACC
gi|13186087|emb|AL161756.6| 17	GGCAGAGGCAGGTGGATCACCTGAAGTCAGGAGTTTGAGACC
gi|13186087|emb|AL161756.6| 18	GGCCAAGGCGGGTGGATCCTCTGAGGTCAGGAGTTCAAGACC
gi|13186087|emb|AL161756.6| 19	GGCTGAGGTGGGCAGATCACTTGAGGTCAGGAATTCGAGACC
gi|13186087|emb|AL161756.6| 20	GGTCGAGGCATGGGGATCACCTGAGGTCAGGAATTCGAGACC
gi|13186087|emb|AL161756.6| 21	GGCTGAAGTGGGTGGATCACCGGAGGTCAGGAGTTCGAGACC
gi|13186087|emb|AL161756.6| 22	GGCTGAGGTGGGCTGATCACCTGAGGTCGGGAGTTCAAGACC
gi|13186087|emb|AL161756.6| 23	GGCCAAGGCAGGTGGATCACTTGAGGTTAGGAGTTCGAGACC
gi|13186087|emb|AL161756.6| 24	GGCCAAGGCAGGCTGATCACTTGAGGTCAGGAGTTCAAGACC
gi|13186087|emb|AL161756.6| 25	GGCCAAGGTGGGTGGATCACTTGAGGTCAGGAGTTTGAGACC
gi|13186087|emb|AL161756.6| 26	GGCTGAGGCAGGCGGATCACTAGAGGTCAGGAGTTTGAGACC
gi|13186087|emb|AL161756.6| 27	GGCCAAGGTGGGCAGATCACCTGAGGTCGGGAGTTTGAGACC
gi|13186087|emb|AL161756.6| 29	GGCCGAAACAGGCAGATCACTTGAGGTCAGGAGTTCGAGACC
gi|13186087|emb|AL161756.6| 3	GGCCAAGGTGGGCGGATCACCTGAGGTCAGGAGTTTGAGACC
gi|13186087|emb|AL161756.6| 30	GGCTGAGGTGGGCAGATTACTTGAGGTCAGGAGTTCGAGACC
gi|13186087|emb|AL161756.6| 32	GGCCAAAGTGGGTGGATCACTTGAGGTCAGGAGTTCGAGACC
gi|13186087|emb|AL161756.6| 33	GGCTGAGGCAGGTGGATCACTTGAGGTCAGGAGTTCAAGACC
gi|13186087|emb|AL161756.6| 4	GGCCAAGGCGGGCAGATCACCTGAGGTCGGGAGTTGGAGACC
gi|13186087|emb|AL161756.6| 5	GGCCGAGGTGGATGGATCACCTGAGGTCAGGAGTTCGAGCCC
gi|13186087|emb|AL161756.6| 7	GGCTGAGGCAGGCGGATCACCTGAGGTCAGCAGTTCAAGACC
gi|13186087|emb|AL161756.6| 8	GGCCGAGGTGGGTGGATCACCTGAGATCAGGAGTTTGAGACC
gi|13234798|emb|AL136313.27|	GGCCGAGGCGGGCGGATCACCTGAGGTCAGGAGTTCGAGACC
gi|13234798|emb|AL136313.27| 10	GGCCGAGGTGAGTGGATCACCTGAGGTCAGGAGTTCGAGACC
gi|13234798|emb|AL136313.27| 11	GGCCGAGGCAGGCGAATCACCTGAGGTCCGGAGTTCGAGACC
gi|13234798|emb|AL136313.27| 12	GGCTGAGGCAGGCAGATCACCTGAGGTCGGGAGTTCGAGACC
gi|13234798|emb|AL136313.27| 13	GGCTGAGGCAGGTGGATCACCTGAGGTCAGGAGTTTGAGACC
gi|13234798|emb|AL136313.27| 14	GGCCGAGGCGCGTGGATCACCTGAGGTCAGCAGTTCAAGACC
gi|13234798|emb|AL136313.27| 17	GGCCGAGGCAAGCGGATCACCTGAGGTTGGGAGTTCGAGACC
gi|13234798|emb|AL136313.27| 18	GGCCGAAGTGGGCAGATCATCTGAGGTCAGGAGTTCGAGACC
gi|13234798|emb|AL136313.27| 19	GGCGGAGGCGGGTGAATCACCTGAGGTCAGGAGTTTGAGACC
gi|13234798|emb|AL136313.27| 20	GGCTGAGGTGGGTGTATCACCTGAGGTCAGGAGTTCGAGACC
gi|13234798|emb|AL136313.27| 22	GGCCGAGGTGAGCAGATCACCTGAGGTCAGGAGTTCAAGACC
gi|13234798|emb|AL136313.27| 23	GGCCGAGACGGGCAGATCACCCGAGGTCGGGAGTTCGAGACC
gi|13234798|emb|AL136313.27| 24	GGCCAAGGCGGGTGGATCACTTGAGGTCAGGAGTTTGAGACC
gi|13234798|emb|AL136313.27| 25	GGCTGAGGCAGGGGGATCACCTGAGGTCAGGAGTTCGAAACC
gi|13234798|emb|AL136313.27| 26	GGCCAAGGCAGGTGGATCACCTGAGGTCAGGGGTTCGAGACC
gi|13234798|emb|AL136313.27| 27	GGCCGAGGTGGGTGGATCATCTGAGGTCAGGAGTTTGAGACC
gi|13234798|emb|AL136313.27| 28	GGCTGAGGCGGGTGGATCACTTGAGGTCAGGAGTTTGAGACC
gi|13234798|emb|AL136313.27| 29	GGCCGAGGTGGGCAGATCACCTGAGGTCATGAGTTTGAGACC
gi|13234798|emb|AL136313.27| 30	GGCTGAGGTGGGCGGATCATTTGAGGTCAGGAGTTTGAGACC
gi|13234798|emb|AL136313.27| 31	GGCAGAGGTGGGTGGATCACCTGAGGTCGGGAGTTCAAGACC
gi|13234798|emb|AL136313.27| 32	GGCCTAAGCGGGCAGATCATTTGAGGTCAGGAGTTCGAGACC
gi|13234798|emb|AL136313.27| 33	GGCCAAGGCGGGAAGATGACCTGAGGTCAGGAGTTCAAGACC
gi|13234798|emb|AL136313.27| 4	GGCCGAGGCGGAAGGATCACCTGAGGTCAGGAGTTCGAGACC
gi|13234798|emb|AL136313.27| 5	GGCCAAGGCAGGCGGATCACCTGAGGTCAGGAGTTCGAGACC
gi|13234798|emb|AL136313.27| 6	GGCTGAGGTGGGAGGATCACCTGAGGTCAGGAGTTCGAGACC
gi|13234798|emb|AL136313.27| 7	GGCCGAGGTGGATGGATCACCTGAGGTCAGGAGTTCGAGACC
gi|13234798|emb|AL136313.27| 8	GGCCAAGGGGGGCGGATCACCTGAGGTCAGGAGTTTGAGACC
gi|13234798|emb|AL136313.27| 9	GGCAGAGGCGGGTGGATCACCTGAGGTCAGGAGTTCAAGACC
gi|13374652|gb|AC018904.6|AC018904	GGCCGAGGCGGGCGGATCACCTGAGGTCAGGAGTTCGAGACC
gi|13374652|gb|AC018904.6|AC018904 10	GGCTGAGTCTGGCAGATCACCTGAGGTCAGGAGTTCGAGACC
gi|13374652|gb|AC018904.6|AC018904 11	GGCCGAGGTGGGTGGATCACCTGAGGTCGGGAGTTTGAGACC
gi|13374652|gb|AC018904.6|AC018904 14	GGCTGAAGCGGGCAGATCACCTGAGGTCGGGAGTTTGAGACC
gi|13374652|gb|AC018904.6|AC018904 15	GGCTGAGGCGGGTGGATAACCTGAGGTCAGGGGTTGGAGACC
gi|13374652|gb|AC018904.6|AC018904 16	GGCTGAGGCAGGCTGATCAATTGAGGTCAGGAGTTCGAGACC
gi|13374652|gb|AC018904.6|AC018904 3	GGCCAAGGCGGGAGGATCACCTGAGGTCAGGAGTTTGAGACC
gi|13374652|gb|AC018904.6|AC018904 4	GGCAGAGGCGGGTGGATCACTTGAGGTCAGGAGTTCGAGACC
gi|13374652|gb|AC018904.6|AC018904 5	GGCCTTGGCGGGCGGATCACCTGAGGTCAGGAGTTCAAGACC
gi|13374652|gb|AC018904.6|AC018904 6	GGCCAAGGCGGGTGGATCACTTGAGGTCAGGAGTTCGAGACC
gi|13374652|gb|AC018904.6|AC018904 7	GGCCAAGGCAGGCAGATCACTTGAGGTCAGGAGTTCGAGACC
gi|13374652|gb|AC018904.6|AC018904 8	GGCCAAGGTGGGTGGATCACCTGAGGTCAGGAGTTCAAGACC
gi|13374652|gb|AC018904.6|AC018904 9	GGCCGAGGCAGGTGGATGACCTGACGTCAGGAGTTCGAGACC
gi|13384365|gb|AC012170.6|AC012170	GGCCGAGGCGGGCGGATCACCTGAGGTCAGGAGTTCGAGACC
gi|13384365|gb|AC012170.6|AC012170 10	GGCTGAGGCGGGCGGATCACTTGAGGTCAGGAGCTCGAGACC
gi|13384365|gb|AC012170.6|AC012170 11	GGCCGAGGTGGGTGGATCACCTGAGGTCAGGAGTTTGAGACC
gi|13384365|gb|AC012170.6|AC012170 12	GGCTGAGGCGGGTGGATCACCTGAGGTCAGGAGTTCAAGACC
gi|13384365|gb|AC012170.6|AC012170 13	GGCCGAGGTGGGCAGATCACCTGAGGTCAGGAGTTTGAGACC
gi|13384365|gb|AC012170.6|AC012170 16	GGCCGAGGAGGGTGGATCACCTGAGGTCGAGAGTTCGAGACC
gi|13384365|gb|AC012170.6|AC012170 17	GGCTGAGGCCGGCGGATCACCTGAGGTTGGGAGTTCGAGACC
gi|13384365|gb|AC012170.6|AC012170 18	GGCCAAGGCAGGCGGATCACTTGAGGTCAGGAGTTCAAGACC
gi|13384365|gb|AC012170.6|AC012170 2	GGCCGAGGCGGGAGGATCACCTGAGGTCAGGAGTTCGAGACC
gi|13384365|gb|AC012170.6|AC012170 20	GGCCGAGGTGGGCGGAACACCTGAGGTTGGGAGTTCGAGACC
gi|13384365|gb|AC012170.6|AC012170 21	GGCTGAGGTGGGTGGATTACCTGAGGTCAGGAGTTCGAGACC
gi|13384365|gb|AC012170.6|AC012170 22	GGCTGAGGTGGGTGGATCACCTGAGGTCAGGAGTTCAAGACC
gi|13384365|gb|AC012170.6|AC012170 23	GGCCAAGGCAGGCGGATCATGTGAGGTCAGGAGTTCGAGACC
gi|13384365|gb|AC012170.6|AC012170 24	GGCCAAGGCAGGCGGATCACCTGAGATCAGGAGTTCCAGACC
gi|13384365|gb|AC012170.6|AC012170 25	GGCCAAGGTGGGTGGATCACCTGAGGTCAGGAGTTCAAGACC
gi|13384365|gb|AC012170.6|AC012170 3	GGCCGAGGCAGGTGGATCACCTGAGGTCAGGAGTTCGAGACC
gi|13384365|gb|AC012170.6|AC012170 33	GGCCAAGGTGGGCGGATCACCTGAGGTTAGGAGCTGGAGACC
gi|13384365|gb|AC012170.6|AC012170 34	GGCCAAGGCAGGTGGATCACTTGAGGTCAGAAGTTCGAGACC
gi|13384365|gb|AC012170.6|AC012170 35	GGCCAAGGCGGGTGGATCACCCGAAGTCAGGAGTTCAAGACC
gi|13384365|gb|AC012170.6|AC012170 36	GGCCAAGGCGGGCAGATCACTTGAGGTCAGGACTTTGAGACC
gi|13384365|gb|AC012170.6|AC012170 37	GGCCAAGGCAGGTGGATCACCGGAGATCAGGAGTTCGAGACC
gi|13384365|gb|AC012170.6|AC012170 38	GGCCGAGGCGGGTGGATTGCTTGAGGTCAGGAGTTGGAGACC
gi|13384365|gb|AC012170.6|AC012170 39	GGCCAAGGTGGGCAGATCACTTGAGGTCAGGAGTTTGAGACC
gi|13384365|gb|AC012170.6|AC012170 4	GGCCGAGGCAGGTGGATCACCTGAGGTCAGGAGTTCGAGACC
gi|13384365|gb|AC012170.6|AC012170 40	GGCTGAGGCAGGCAGATCACCTGAGGTCAGAAGTTCAAGACC
gi|13384365|gb|AC012170.6|AC012170 41	GGCCGAGGCAGGCAGATCATCGGAGGTCAGGAGTTCAAGACC
gi|13384365|gb|AC012170.6|AC012170 42	GGCCAAGGCAGGCGGATCACCTGAAGTCAGGAATTCAAGACC
gi|13384365|gb|AC012170.6|AC012170 43	GGCTGAGGCAGGCAGATCACTGGAGGTCAGGAGTTCGAGACC
gi|13384365|gb|AC012170.6|AC012170 44	GGCCAAGGCAGGTGGATCATTTGAGGTCAGGAGTTCGAGACC
gi|13384365|gb|AC012170.6|AC012170 45	GGCCAAGGCTGGCTGATCCCTTGAGGTCAGGAGTTCGAGACC
gi|13384365|gb|AC012170.6|AC012170 46	GGCTGAGAGGGGCAGATCACCTGAGGTCAGGAGTTTGAGACC
gi|13384365|gb|AC012170.6|AC012170 47	GGCGGAGGCAGGTGGGTCACCTGAGGTCAGGAGTTCCAGACC
gi|13384365|gb|AC012170.6|AC012170 48	GGCCAAGGCTGGTGGATCACCTGAGGTCAGGAGTTTGAGCCC
gi|13384365|gb|AC012170.6|AC012170 49	GGCTGAGGCAGGCAGATCATCTGAGATCAGGAGTTCGAGACC
gi|13384365|gb|AC012170.6|AC012170 5	GGCCGAGGCGGGCAGATCACCTGAGGTCAGGAGTTTGAGACC
gi|13384365|gb|AC012170.6|AC012170 50	GGCCAAGGCAGGTGGATCACTTGAGGTCAGGAGTTCAAGACC
gi|13384365|gb|AC012170.6|AC012170 51	GGCCGAGGCAAGTGGATCACTTGAGGTTAGGAGTTCGAGACC
gi|13384365|gb|AC012170.6|AC012170 52	GGCTGAGGTGGGTGGATCACTTGAGGTCAGGAGTTCAAGACC
gi|13384365|gb|AC012170.6|AC012170 6	GGCCGAGGCGGGCAGATCACCTAAGGTCAGGAGTTCAAGACC
gi|13384365|gb|AC012170.6|AC012170 7	GGCTGAGGCGGGCAGATCACCTGAGGTCAGGAGTTCAAGACC
gi|13384365|gb|AC012170.6|AC012170 8	GGCCAAGGTGGGCGGATCACCTGAGGTCAGGAGTTCGATACC
gi|13384365|gb|AC012170.6|AC012170 9	GGCCAAGGTGGGTGGATCACCTGAGGTCAGGAGTTCGAGACC
gi|133923364|gb|EF467914.1|	GGCCGAGGCGGGCGGATCACCTGAGGTCAGGAGTTCGAGACC
gi|133923364|gb|EF467914.1| 10	GGCCGAGGCAGGCGGATCACCAGAGGTCAGGAGTTCAAGACC
gi|133923364|gb|EF467914.1| 11	GGCTGAGGTGGGCAGATCACCTGAGGTCAGGAGTTCGAGACC
gi|133923364|gb|EF467914.1| 12	GGCCGAGGCGGGTAGATCACTTGAGGTCAGGAGTTCGAGACC
gi|133923364|gb|EF467914.1| 13	GGCTGAGGCGGGTGGATCACCTGAGGTCAGGAGTTCAAGACC
gi|133923364|gb|EF467914.1| 14	GGCTGAGGCGGGTGGATCACCTGAGGTCAGGAGTTTGAGACC
gi|133923364|gb|EF467914.1| 17	GGCCAAGGCAGGTGGATCACTTGAGGTCAGGAGTTCGAGACC
gi|133923364|gb|EF467914.1| 18	GGCCAAGGCGGGTGGATCACTTGAGGTCAGGAGTTCAAGACC
gi|133923364|gb|EF467914.1| 19	GGCCAAGGCGGAAGGATCACCTGAGGTCAGGAGTTTGAGACC
gi|133923364|gb|EF467914.1| 2	GGCTGAGGCGGGCGGATCACCTGAGGTCAGGAGTTCAAGACC
gi|133923364|gb|EF467914.1| 20	GGACGAGGAGGGTGGATCACCTGAGGTCAGGAGTTCAAGACC
gi|133923364|gb|EF467914.1| 22	GGCTGAGGCGGGTGGATCACCTGAGGTCAGGTGTTGGAGACC
gi|133923364|gb|EF467914.1| 23	GGCCAAGGCGGGCAGATCACTTGAGGTCAGGAGTTTGAGACC
gi|133923364|gb|EF467914.1| 25	GGCTGAGGCAGGCAGATTACCTGAGGTCAGGAGTTCGAGACC
gi|133923364|gb|EF467914.1| 26	GGCTGAGGCGGGTGGATCACTTGAGGTCAGTAGTTCGAGACC
gi|133923364|gb|EF467914.1| 29	GGCCGAGGTGGGTAGATCACCTGAGGTCAGGATTTCAAGACC
gi|133923364|gb|EF467914.1| 3	GGCCGAGGTGGGTGGATCACCTGAGGTCAGGAGTTCGAGACC
gi|133923364|gb|EF467914.1| 30	GGCTGAGGCAGGTGGATCACCTAAGGTCAGGAGTTCCAGACC
gi|133923364|gb|EF467914.1| 31	GGCTGAGGCAGGCGGATCACTTGAGGTCAGGAGCTCGAGGCC
gi|133923364|gb|EF467914.1| 32	GGCTGAGGTGGATGGATCACCTGAGGTCAGGAGTTTGAGACC
gi|133923364|gb|EF467914.1| 33	GGCCGAGGTGGGCAGATCACCTGAGTTCGGGAGTTCAAGACC
gi|133923364|gb|EF467914.1| 34	GGCCAAGGCAGGCGGATCACCTGGATTCAGGAGTTCGAGACC
gi|133923364|gb|EF467914.1| 35	GGCCGAGGTGGGCAGATTACCTTAGGTCAGGAGTTCAAGACC
gi|133923364|gb|EF467914.1| 36	GGCTGAGGTGGGCGGATCACTTGAGGTCAGGGGTTCAAGACC
gi|133923364|gb|EF467914.1| 37	GGCCAAGGTGGATGGATCACCTGAGGTCAGTAGTTCGAGACC
gi|133923364|gb|EF467914.1| 4	GGCCGAGGTGGGTGGATCACCTGAGGTCAGGAGTTCGAGACC
gi|133923364|gb|EF467914.1| 5	GGCAGAGGCGGGCAGATCACCTGAGGTCAGGAGTTTGAGACC
gi|133923364|gb|EF467914.1| 6	GGCCAAGGCAGGCGGATCACCTGAGGTCAGGAGTTCAAGACC
gi|133923364|gb|EF467914.1| 7	GGCCAAGGTGGGCGGATCACCTGAGGTCAGGAGTTCAAGACC
gi|133923364|gb|EF467914.1| 8	GGCCGAGGCGAGTGGATCACTTGAGGTCAGGAGTTCGAGACC
gi|133923364|gb|EF467914.1| 9	GGCTGAGGCGGGTGGATCACTTGAGGTCAGGAGTTCGAGACC
gi|13397792|emb|AL109628.5|	GGCCGAGGCGGGCGGATCACCTGAGGTCAGGAGTTCGAGACC
gi|13397792|emb|AL109628.5| 10	GGCCGAGGTGGGCGGATCACTTGAGGTCAGGAGTTCGACACC
gi|13397792|emb|AL109628.5| 11	GGCCGAGGCAGGCCAATCACCTGAGGTCAGGAGTTCGAGACC
gi|13397792|emb|AL109628.5| 12	GGCCGAGACAGGCGGATCACCTGAGGTCGGGAGTTCGAGACC
gi|13397792|emb|AL109628.5| 13	GGCCGAGGCAGGCGGATTACCTGAAGTCAGGAGTTCGAGACC
gi|13397792|emb|AL109628.5| 15	GGCCGAGACAAGCGGATCACTTGAGGTCAGGAGTTCGAGACC
gi|13397792|emb|AL109628.5| 16	GGCTGAGGTGGGCGGATCACCCGAGGTCAGGAGTTCAAGACC
gi|13397792|emb|AL109628.5| 18	GGCTGAGGCGGGTGGCTCACCTGAGGTCAGGAGTTTGAGACC
gi|13397792|emb|AL109628.5| 19	GGCTGAGGTGGGCAGATCACCTGAGCTCAGGAGTTCGAGACC
gi|13397792|emb|AL109628.5| 2	GGCCGAGGCAGGCGGATTACCTGAGGTCAGGAGTTCGAGACC
gi|13397792|emb|AL109628.5| 20	GGCCGAGGTGGGTGGATCTCTTGAGGTCAGGAGTTCGAGACC
gi|13397792|emb|AL109628.5| 21	GGCTGAGGCGGGTGGGTCACCTGAGGTCAGGAGTTCAAGACC
gi|13397792|emb|AL109628.5| 22	GGCCGAGGCAGGCGAATCATTTGAGGTCAGGAGTTCGAGACC
gi|13397792|emb|AL109628.5| 29	GGCCAAGGCGGGTGGATCACCTGAGGTTGGGAGTTCAAGACC
gi|13397792|emb|AL109628.5| 3	GGCCGAGGTGGGCAGATCACCTGAGGTCAGGAGTTCGAGACC
gi|13397792|emb|AL109628.5| 30	GGCCGAGGCGGACAGATCACCTGAGGTTGGGAGTTTGAGACC
gi|13397792|emb|AL109628.5| 31	GGCCAAGGCCAGTGGATCACCTGAGGTCAGGAGTTCAAGACC
gi|13397792|emb|AL109628.5| 33	GGCCGAGCTGGGCACATCACTTGAGGTCAGGAGTTCGAGACC
gi|13397792|emb|AL109628.5| 34	GGCTGAGGTGGGTGGATCACCTGAGGTTGGGAGTTCGAGACC
gi|13397792|emb|AL109628.5| 35	GGCTGAGGCAGGTGGATCACCTGAGATCAGGAGTTCAAGACC
gi|13397792|emb|AL109628.5| 36	GGCCAAGGCAGGTGGACCACCTGAGGTCAGGAGTTCAAGACC
gi|13397792|emb|AL109628.5| 37	GGCCGAGGAGGGTGGATCGTTTGAGGTCAGGAGTTCGAGACC
gi|13397792|emb|AL109628.5| 38	GGCCGAGGCGGGTGGATCACTTGAGGCCAGGAGTCTGAGACC
gi|13397792|emb|AL109628.5| 4	GGCCGAGGCGGGTGGATCACCTGAGGTCAGGAGTTCAAGACC
gi|13397792|emb|AL109628.5| 5	GGCCGAGGCGGGTGGATCACCTGAGGTCAGGAGTTCAAGACC
gi|13397792|emb|AL109628.5| 9	GGTCGAGGCAGGCGAATCACCTGAGGTCAGGAGTTCGAGACC
gi|134286061|emb|CU459006.1|	GGCCGAGGCGGGCGGATCACCTGAGGTCAGGAGTTCGAGACC
gi|134286061|emb|CU459006.1| 10	GGCCGAGGTGGGCAGATCACCTGAGGTCAGGAATTCGAGACC
gi|134286061|emb|CU459006.1| 14	GGGCGAAGCGGGTGGATCACCTGAGGTCTGGAGTTCGAGACC
gi|134286061|emb|CU459006.1| 15	GGCCGAGGCGGGTGGATCACCTGAAGCCAGGAGTTCAAGACC
gi|134286061|emb|CU459006.1| 16	GGCCAAGGTGGGCAAATCACCTGAGGTCAGGAGTTCGAGACC
gi|134286061|emb|CU459006.1| 17	GGCCAAGGCGGGTGGATCACCTGAGGTCCAGAGTTCGAGACC
gi|134286061|emb|CU459006.1| 18	GGCTGAGGCGGGCAGATCACCTGAGGCCGGGAGTTCGAGACC
gi|134286061|emb|CU459006.1| 19	GGCCGAGGCGGGCAGATCATCTGAGGTCGGGAGTTCAAGACC
gi|134286061|emb|CU459006.1| 2	GGCTGAGGCGGGCAGATCACCTGAGGTCAGGAGTTCGAGACC
gi|134286061|emb|CU459006.1| 20	GGCCAAGGCGGGGAGATCACTTGAGGTCAGGAGTTCGAGACC
gi|134286061|emb|CU459006.1| 22	GGCCAAGGTGGGCGGATCACATGAGGTCAGGAGTTCAAGACC
gi|134286061|emb|CU459006.1| 27	GGCCGAGGCGGGTGGATCACCTAAAGCCAGGAGTTCAAGACC
gi|134286061|emb|CU459006.1| 28	GGCCAACGCGGGTGGATCACATGAAGTCAGGAGTTCGAGACC
gi|134286061|emb|CU459006.1| 29	GGCCAAGACGGGCAGATCACTTGAGGTCAGGAGTTCAAGACC
gi|134286061|emb|CU459006.1| 3	GGCCGAGGCGGGCAGATCACCTGAGGTCAGGAATTCGAGACC
gi|134286061|emb|CU459006.1| 30	GGCCGAGGCAGGTGGATCACTTGAAGTCAGGAGTTCAAGACC
gi|134286061|emb|CU459006.1| 31	GGCTGAGGCAGGTGGATCACCTGAGGTCGGGAGTTTGAGACC
gi|134286061|emb|CU459006.1| 32	GGCTGAGGCAGGTGGATCACCTTAGGTCGGGAGTTCGAGACC
gi|134286061|emb|CU459006.1| 33	GGCCAAGGCGGGGGGATCACCTGAACTCAGGAGTTTGAGACC
gi|134286061|emb|CU459006.1| 34	GGCCAAGGCGGGTGGATCACCTGAGACCAGGAGTTTGAGACC
gi|134286061|emb|CU459006.1| 4	GGCCGAGGAGGGTGGATCACCTGAGGTCAGGAGTTCGAGACC
gi|134286061|emb|CU459006.1| 5	GGCTGAGGTGGGTGGATCACCTGAGGTCAGGAGTTCGAGACC
gi|134286061|emb|CU459006.1| 6	GGCCGAGGCAGGTGGATCACCTGAGGTCGGGAGTTCGAGACC
gi|134286061|emb|CU459006.1| 7	GGCCAAGGTGGGTGGATCACCTGAGGTCAGGAGTTCGAGACC
gi|134286061|emb|CU459006.1| 8	GGCCGAGGCTGGTGGATCACCTGAGGTCAGGAGTTCAAGACC
gi|134286061|emb|CU459006.1| 9	GGCCAAGGCGGGCAGATCACCTGAGGTCAGGAGTTCAAGACC
gi|13491185|gb|AC026765.22|	GGCCGAGGCGGGCGGATCACCTGAGGTCAGGAGTTCGAGACC
gi|13491185|gb|AC026765.22| 10	GGCTGAGGCGGGCAGATCACCTGAGATCAAGAGTTCGAGACC
gi|13491185|gb|AC026765.22| 11	GGCTGAGGCAGGTGGATCACCTGAGGTCAGAAGTTCGAGACC
gi|13491185|gb|AC026765.22| 18	GGCTGAGGCGGGCACATAACCTGAGGTCAGGAGTTTGAGACC
gi|13491185|gb|AC026765.22| 19	GGCCAAGGCGGGCGGATCTCTTGAGGTTAGGAGTTTGAGACC
gi|13491185|gb|AC026765.22| 2	GGCCAAGGTGGGCGGATCACCTGAGGTCGGGAGTTCGAGACC
gi|13491185|gb|AC026765.22| 21	GGCTGAGGCAGGCGGATCACCTGAGGTTGGGAGTTCAAGACC
gi|13491185|gb|AC026765.22| 3	GGCTGAGGCGGGTGGATCACCTGAGATCAGGAGTTCGAGACC
gi|13491185|gb|AC026765.22| 4	GGCTGAGGCGGATGGGTCACCTGAGGTCAGGAGTTCGAGACC
gi|13491185|gb|AC026765.22| 5	GGCCAAGGAGGGTGGATCACCAGAGGTCAGGAGTTCGAGACC
gi|13491185|gb|AC026765.22| 6	GGCTGAGGTGGGTGGATCACCTGAGGTCAGGAGTTCAAGACC
gi|13491185|gb|AC026765.22| 7	GGCAGAGGCGGGAGGATCACTTGAGGTCAGGAGTTCGGGACC
gi|13491185|gb|AC026765.22| 8	GGCTGAGGCAGGTGGATCACCTGAGGTCAGGAGTTTGAGACC
gi|13491185|gb|AC026765.22| 9	GGCCGAGGCAGGCAGATCATTTGAGGTCAGGAGTTCGAGACC
gi|13508893|emb|AL121992.24|	GGCCGAGGCGGGCGGATCACCTGAGGTCAGGAGTTCGAGACC
gi|13508893|emb|AL121992.24| 10	GGCCTAGGCGGGAGGATCACCTGAGGTCAGGAGTTCAAGACC
gi|13508893|emb|AL121992.24| 11	GGCTGAGGCGGGCGGATCACCTTAGGTCAGGAGTTCAAGACC
gi|13508893|emb|AL121992.24| 12	GGCCGAGGCGGGGGGATCACCTGAGGTCAGCAGTTTGAGACC
gi|13508893|emb|AL121992.24| 13	GGCTGAGGCGGGCGGATCACCTGAGGTCAAGAGTTTGAGACC
gi|13508893|emb|AL121992.24| 14	GGCCAAGGCGGGCAGATCACCTGAGGTCAGGAGTTCAAGACC
gi|13508893|emb|AL121992.24| 15	GGCCGAGGTGGGAGGATCACCTGAGCTCAGGAGTTCGAGACC
gi|13508893|emb|AL121992.24| 16	GGCCGAGGTGGGCGGATCACTTGAGGTCAGGAGTGCAAGACC
gi|13508893|emb|AL121992.24| 17	GGCCGAGATGGGTGGATCATCTGAGGTCAGGAGTTCGAGACC
gi|13508893|emb|AL121992.24| 18	GGCTGAGGCAGGCGGATCACTTGAGGTCAGGAGTTTGAGACC
gi|13508893|emb|AL121992.24| 19	GGCGGAGGTGGGCAGATCACTTGAGGTCAGGAGTTCGAGACC
gi|13508893|emb|AL121992.24| 2	GGCCGAGGCGGGCGGATCACCTGAGGTCAGGAGATCGAGACC
gi|13508893|emb|AL121992.24| 21	GGCCAAGGTGGGCGGATCACTTGAGGTCAGGAGTTCAAGACC
gi|13508893|emb|AL121992.24| 22	GGCCGAGGTGGGCAGATCATCTGAGGTCAGGAGTTGGAGACC
gi|13508893|emb|AL121992.24| 23	GGCTGAGGCGGGTGGATCACTTGAGGTCAGGAGCTCGAGACC
gi|13508893|emb|AL121992.24| 24	GGCTGAGGCGGGCAGATCACCTGAGGTCAGGAGTTTAAGACC
gi|13508893|emb|AL121992.24| 25	GGCTGAGGCAGGTGGATCACTTGAGGTCAGGAGTTCGAGACC
gi|13508893|emb|AL121992.24| 26	GGTCGAGGCAGGTGGATCACCTGAGGTCAGGAGTTTGAGACC
gi|13508893|emb|AL121992.24| 27	GGCTGAGGTGGGTGGATCACCTGAGGTCAGGATTTCGAGACC
gi|13508893|emb|AL121992.24| 28	GGCCAAGGCGGGTGGATCACCGGAGGTCAGGAGTTCAAGACC
gi|13508893|emb|AL121992.24| 29	GGCCAAGGCAGGTGGATCACCTGAGGTCAGGAGTTCAAGACC
gi|13508893|emb|AL121992.24| 3	GGCCGAGGCGGGTGGATCACCTGAGGTCAGGAGTTTGAGACC
gi|13508893|emb|AL121992.24| 30	GGCTGAGGAGGGCAGATCACCTGAGGTCAGGAGTTCCAGACC
gi|13508893|emb|AL121992.24| 31	GGCTGAGGTGGGTGGATCACCTGAGGTCAGGAGTTCAAGACC
gi|13508893|emb|AL121992.24| 32	GGCCGAGGTAGGTGGATCACCTGAGGTCAGGAGTTTGAGACC
gi|13508893|emb|AL121992.24| 37	GGCGGAGGTGGGCGGATCATCTGAGGTCAGGCGCTCGAGACC
gi|13508893|emb|AL121992.24| 38	GGCCGAGGCGGGTGGATCACTTGAGGCTAGGAGTTTGAGACC
gi|13508893|emb|AL121992.24| 39	GGCTGAGGCAGGCAGATCACCTGAGGTCAGGAGTTCATGACC
gi|13508893|emb|AL121992.24| 4	GGCCGAGGTGGGCAGATCACCTGAGGTCAGGAGTTCGAGACC
gi|13508893|emb|AL121992.24| 40	GGCCAAGGTGGGCAGCTCACCTGAGGTCAGGAGTTCAAGACC
gi|13508893|emb|AL121992.24| 41	GGCCAAGGCGAGTGGATCACTTGAGGTCAGGAGTTTGAGACC
gi|13508893|emb|AL121992.24| 42	GGCCGAGGGTGGCAGATCACTTGAGGTCAGGAGTTCAAGACC
gi|13508893|emb|AL121992.24| 43	GGCCAAGGCGGGTGGATCATTTAAGGTCAGGAGTTCGAGACC
gi|13508893|emb|AL121992.24| 44	GGCTGAGGCAGGTGGATCACTTGAGGTCAGGAGTTCAAGACC
gi|13508893|emb|AL121992.24| 45	GGCCAAGGTGGGTGGATCACGTGAGGTCAGGAGTTCAAGACC
gi|13508893|emb|AL121992.24| 47	GGCCAAGGCAAGCAGATCACTTGAGGTCAGGAGTTCGAGACC
gi|13508893|emb|AL121992.24| 48	GGCCAAGGCAGGCAGATCACTTGAGGTCAGGAGTTCAAGACC
gi|13508893|emb|AL121992.24| 49	GGCCAAGGCAGGTGGATCACTTGAGGTCAGGAGTTCAAGACC
gi|13508893|emb|AL121992.24| 5	GGCCGAGGCAGGTGGATCACCTGAGGTCAGGAGTTCGAGACC
gi|13508893|emb|AL121992.24| 50	GGCCAAGGCGGGCGGATCACTTGAGACCAGGAGTTCAAGACC
gi|13508893|emb|AL121992.24| 7	GGCCAAGGCAGGCGGATCACCTGAGGTCAGTAGTTCGAGACC
gi|13508893|emb|AL121992.24| 8	GGCCAAGGCGGGTGGATCACCTGAGGTTAGGAGTTCGAGACC
gi|13508893|emb|AL121992.24| 9	GGCTGAGGTGGGTGGATCACCTGAGGTCAGGAGTTCGAGACC
gi|13560990|gb|AC018951.8|AC018951	GGCCGAGGCGGGCGGATCACCTGAGGTCAGGAGTTCGAGACC
gi|13560990|gb|AC018951.8|AC018951 2	GGCTGAGGCGGGCAGACCACCTGAGGTCAGGAGTTCGAGACC
gi|13560990|gb|AC018951.8|AC018951 3	GGCCAAAGTGGGTGGATCACCTGAGGTCAGGAGTTCGAGACC
gi|13560990|gb|AC018951.8|AC018951 4	GGCCAAGGCAGGTGGAACACCTGAGGTCAGGAGTTCAAGACC
gi|13560990|gb|AC018951.8|AC018951 5	GGCTGAAGTGGGAGGATCACCTAAGGTCAGGAGTTCGAGACC
gi|13677170|gb|AC013449.8|	GGCCGAGGCGGGCGGATCACCTGAGGTCAGGAGTTCGAGACC
gi|13677170|gb|AC013449.8| 10	GGCTGAGGCAGGCGGATCACCTGAGGTCAGGAGTTTGAGACC
gi|13677170|gb|AC013449.8| 11	GGCCAAGGTGGGTGGATCACCTGAGGTCAGGAGTTCGAGACC
gi|13677170|gb|AC013449.8| 12	GGCCGAGGCAGGCGGATCACCTGAGGTCGGAAGTTCGAGACC
gi|13677170|gb|AC013449.8| 13	GGCCGAGGCAGGTGGATCACCTGAGGTCAGGAGTTTGAGACC
gi|13677170|gb|AC013449.8| 14	GGCCGAGGCCGGCAGATCACCTGAGGTCAGGAGTTCAAGACC
gi|13677170|gb|AC013449.8| 17	GGCCAAGGCAGGCAGATCACTTGAGGTCAGGAGTTCGAGACC
gi|13677170|gb|AC013449.8| 18	GGCCGAGACGGGTAGATCACCTGAGGTCAGTAGTTCGAGACC
gi|13677170|gb|AC013449.8| 19	GGCCGAGGCAGGAGGATTACCTGAGGTCAGGAGTTTGAGACC
gi|13677170|gb|AC013449.8| 2	GGCCGAGGCAGGTGGATCACCTGAGGTCAGGAGTTCGAGACC
gi|13677170|gb|AC013449.8| 20	GGCCAAGGTGGGCGGATCACTTGAGATCAGGAGTTCGAGACC
gi|13677170|gb|AC013449.8| 21	GGCCGAGGTAGGCGGATCACCTGAGATCAGGAGTTCAAGACC
gi|13677170|gb|AC013449.8| 22	GGCCAAGGCAGGCGGATCACCTGAGGTTGGGAGTTCGAGACC
gi|13677170|gb|AC013449.8| 23	GGCCAAAGCAGGCAGATCACCTGAGGTCAGGAGTTCGAGACC
gi|13677170|gb|AC013449.8| 24	GGCTGAGGCAGGTGGATCACCTGAGGTCAGGAGTTTGAGACC
gi|13677170|gb|AC013449.8| 25	GGCCAAGGCAGGTGGATCACCTGAGGTCAGGAGTTCAAGACC
gi|13677170|gb|AC013449.8| 26	GGCCGAGGCAGGTGGATCACCTAAGGTCGGGAGTTCGAGACC
gi|13677170|gb|AC013449.8| 27	GGCTGAGGTGGGCGAATCACCTGAGGTCAGGAGTTCAAGACC
gi|13677170|gb|AC013449.8| 28	GGCCAAGGCGGGTGGATAACCTGAGGTCGGGAGTTCGAGACC
gi|13677170|gb|AC013449.8| 29	GGCCGAGGCGGGCTGATTACCTGATGTCAGGAGTTCAAGACC
gi|13677170|gb|AC013449.8| 3	GGCCGAGGCAGGCGGATCACCTGAGGTCAGGAGTTTGAGACC
gi|13677170|gb|AC013449.8| 30	GGCCAAGGTGGGCGGATCACCTGACGTCAGGAGTTCAAGACC
gi|13677170|gb|AC013449.8| 31	GGCCGAGGTGGGTGGATCACCTGAGGTCAGGAGTTCTTGACC
gi|13677170|gb|AC013449.8| 32	GGCCAAGGCCGGTGGATCACCTGAGGTCGGGAGTTCGAGACC
gi|13677170|gb|AC013449.8| 37	GGCCAAGGCAGGGAGATCACTTGAGGTCAGGAGTTCGAGACC
gi|13677170|gb|AC013449.8| 38	GGCCAAAGTGGGCAGATCACTTGAGGTCAGGAGTTCGAGACC
gi|13677170|gb|AC013449.8| 39	GGCTGAGGCAGGTGGATTACCTGAGGTCAGGAGTTCAAGACC
gi|13677170|gb|AC013449.8| 4	GGCCGAGGTGGGTGGATCACCTGAGGTCAGGAGTTCGAGACC
gi|13677170|gb|AC013449.8| 40	GGCCGAGGCAGATGGATTACCTGAGGTCAGGAGTTCAAGACC
gi|13677170|gb|AC013449.8| 41	GGCTGAGGCGGGTGGATAACCTGAGGTCAGGGGTTTGAGACC
gi|13677170|gb|AC013449.8| 42	GGCCGAGGCGGGTGGATCACTTGGCGTCAGGAGTTTGAGACC
gi|13677170|gb|AC013449.8| 43	GGCTGAGGCAGGTGGATCACCTGAGGTCGGGAGTTTGAGACC
gi|13677170|gb|AC013449.8| 45	GGCCCAGGTGGGCTGATTGCCTGAGGTCAGGAGTTCGAGACC
gi|13677170|gb|AC013449.8| 46	GGCCGAGGTGTGTGGATCACCTAAGGTCAGGAGTTTGAGACC
gi|13677170|gb|AC013449.8| 47	GGCCAAGGCAGGCAGATCACTTGAGGTCAGGAGTTCAAGACC
gi|13677170|gb|AC013449.8| 48	GGCCAAAGCGGGCAGATCACTTGAGGTCAGGAGTTTGAGACC
gi|13677170|gb|AC013449.8| 49	GGCCAAGGTGGGTGGATCGCCTGAGGTCAGGAGTTTGAGACC
gi|13677170|gb|AC013449.8| 5	GGCCGAGGTGGGCGGATCACCTGAGGTCGGGAGTTCGAGACC
gi|13677170|gb|AC013449.8| 51	GGCTGAGGCGGATGGATCATCTGAGGTCAGGAGTTCAAGACC
gi|13677170|gb|AC013449.8| 7	GGCCAAGGCGGGCAGATCACCTGAGGTCGGGAGTTCGAGACC
gi|13677170|gb|AC013449.8| 8	GGCCGAGGAGGACGGATCACCTGAGGTCAGGAGTTTGAGACC
gi|13677170|gb|AC013449.8| 9	GGCTGAGGCAGGCGGATCACTTGAGGTCAGGAGTTCGAGACC
gi|13899418|gb|AC025589.20|AC025589	GGCCGAGGCGGGCGGATCACCTGAGGTCAGGAGTTCGAGACC
gi|13899418|gb|AC025589.20|AC025589 10	GGCCGAGGTGGGCGGATCACTTGAGGTCAGGAGTTTCAGACC
gi|13899418|gb|AC025589.20|AC025589 11	GGCCGAGGTGGGCAGATCACCTGAGGTCAAGAGTTCAAGACC
gi|13899418|gb|AC025589.20|AC025589 13	GGCCAAGGCAGGCAGATCACTTGAGGTCAGGAGTTCAAGACC
gi|13899418|gb|AC025589.20|AC025589 14	GGCCAAGGCGGGTGGATCACCTGAGGTTGGGAGTTTGAGACC
gi|13899418|gb|AC025589.20|AC025589 15	GGCCGAGGTGGGTGGATCACCTGAGGTCGGTAGTTCAAGACC
gi|13899418|gb|AC025589.20|AC025589 2	GGCCAAGGCGGGCAGATCACCTGAGGCCAGGAGTTCGAGACC
gi|13899418|gb|AC025589.20|AC025589 3	GGCTGAGGCGGTCGGATCACCTGAGGTCAGGAGTTTGAGACC
gi|13899418|gb|AC025589.20|AC025589 4	GGCCTAGGCGGGCAGATCACCTGAGGTCGGGAGTTCGAGACC
gi|13899418|gb|AC025589.20|AC025589 5	GGCTGAGGTGGGTGGATCACCTGAGGTCAGGAGTTCGAGACC
gi|13899418|gb|AC025589.20|AC025589 6	GGCCGAGGCAGGCGGATCGCCTGAGGTCAGGAGTTCGACACC
gi|13899418|gb|AC025589.20|AC025589 8	GGCCGAGGCAGATGGACCACCTGAGGTCAGGAGTTCGAGACC
gi|13899418|gb|AC025589.20|AC025589 9	GGCTGAGGCGGGCGGATCACTTGAGGTCAGGAGTTTGAAACC
gi|13940703|gb|AC011722.6|	GGCCGAGGCGGGCGGATCACCTGAGGTCAGGAGTTCGAGACC
gi|14010932|gb|AC022211.5|AC022211	GGCCGAGGCGGGCGGATCACCTGAGGTCAGGAGTTCGAGACC
gi|14010932|gb|AC022211.5|AC022211 13	GGCCGAGGGGGGTGGATCACTTGAGGTCAGGAGTTCGAGACC
gi|14010932|gb|AC022211.5|AC022211 14	GGCTGAGGCAGGCGGATCACCTGAGGTCAGGAGTTCAAGACC
gi|14010932|gb|AC022211.5|AC022211 15	GGCTGAGGCGGGTGGATCACCTAAGGTCAGGAGTTCGAGACC
gi|14010932|gb|AC022211.5|AC022211 16	GGCCGAGGCGGGCAAATCACCTGAGGTCAGGAGTTTGAGACC
gi|14010932|gb|AC022211.5|AC022211 17	GGCTGAGGCAGGTGGATCACCTGAGGTCAGGAGTTCGAGACC
gi|14010932|gb|AC022211.5|AC022211 18	GGCCGAGGCGGGCGGATTACCTGAGCTCAGGAGTTCAAGACC
gi|14010932|gb|AC022211.5|AC022211 19	GGCTGAGGCAGGCGGATCACTTGAGGTCAGGAGTTCGAGACC
gi|14010932|gb|AC022211.5|AC022211 2	GGCTGAGGCGGGCGGATCACCTGAGGTCAGGAGTTTGAGACC
gi|14010932|gb|AC022211.5|AC022211 20	GGCCGAGACGGGTGGATCACCTGAGGTCAGGAGTTCAAGACC
gi|14010932|gb|AC022211.5|AC022211 21	GGCCGAGGCGGGTGGATCACCTGAGATCAGGAGTTCAAGACC
gi|14010932|gb|AC022211.5|AC022211 22	GGCCGAGGCGGGTGGATCGCCTGAGGTCAGGAGTTCAAGACC
gi|14010932|gb|AC022211.5|AC022211 23	GGCTGAGGCAGGTGGATCACCTGAGGTCAGGAGTTCGAGACC
gi|14010932|gb|AC022211.5|AC022211 25	GGCCGAGGAGGGTGGATCACTTGAGGTCAGGAGTTCCAGACC
gi|14010932|gb|AC022211.5|AC022211 26	GGCCGTGGCGGGCGGATCATCTGAGGTCGGGAGTTCAAGACC
gi|14010932|gb|AC022211.5|AC022211 27	GGCCAAGGCAGGGGGATCACCTGAGGTCAGGAGTTTGAGACC
gi|14010932|gb|AC022211.5|AC022211 28	GGCCAAGGCAGGTGGATCACCTGAGGTCAGGAGTTCAAGACC
gi|14010932|gb|AC022211.5|AC022211 29	GGCCGAGGCAGGCAGATCACCTGAGGTCGGGAGTTCAAGACC
gi|14010932|gb|AC022211.5|AC022211 30	GGCCGAGGTGGGCGGATCACCTGAGGTTGGGAGTTTGAGACC
gi|14010932|gb|AC022211.5|AC022211 31	GGCTGAGGCGGACGGAGCACCTGAGGTTAGGAGTTCGAGACC
gi|14010932|gb|AC022211.5|AC022211 32	GGCCGAGGCAGGTGGATCATCTGAGGTCAGGAGTTCAAGACC
gi|14010932|gb|AC022211.5|AC022211 33	GGCTGAGGTGGGCAGATCACCTGAGGTCAGGAGTTCGAAACC
gi|14010932|gb|AC022211.5|AC022211 34	GGCCGAGGCGGGTGGATCACTTGAGCTCAGGAGTTCAAGACC
gi|14010932|gb|AC022211.5|AC022211 35	GGCCGAGTCAGGTGGATCACCTGAGGTCAGGAGTTTGAGACC
gi|14010932|gb|AC022211.5|AC022211 36	GGCCAAGGCGGGCCGATCACCTGAGGTCGGGAGTTTGAGACC
gi|14010932|gb|AC022211.5|AC022211 37	GGCTGAGGCGGACGGATCAACTGAGGTCAGGAGTTCAAGACC
gi|14010932|gb|AC022211.5|AC022211 38	GGCCGAGACGAGTGGATCACCTGAGGTCAGGAGTTCTAGACC
gi|14010932|gb|AC022211.5|AC022211 39	GGTCGAGGCGGGCGGATCATCTGACGTCAGGAGTTTGAGACC
gi|14010932|gb|AC022211.5|AC022211 4	GGCCGAGGCGGGTGGAACACCTGAGGTCAGGAGTTCGAGACC
gi|14010932|gb|AC022211.5|AC022211 40	GGCCGAGGTGGGTGGATCAACTGAGGTCAGGAGTTCAAGACC
gi|14010932|gb|AC022211.5|AC022211 41	GGCCGAGGAAGGCAGATCACCTGAGGTTAGGAGTTCGAGACC
gi|14010932|gb|AC022211.5|AC022211 47	GGCCGAAGTGGGCAGATCACCGGAGGTCGGGAGTTCGAGACC
gi|14010932|gb|AC022211.5|AC022211 49	GGCTGAGGAGGGTGGATCACCTGAGGTCAGGAGATCAAGACC
gi|14010932|gb|AC022211.5|AC022211 5	GGCCGAGGCGGGCAGATCACCTGAGGTCAGGAGTTCAAGACC
gi|14010932|gb|AC022211.5|AC022211 50	GGCTGAGGCAGATGGATCACCTGAGGTCAGGAGTTTGAGACC
gi|14010932|gb|AC022211.5|AC022211 51	GGCTGAGGCGGGTGGGTCACTTGAGGTCAGGAGTTCGAGTCC
gi|14010932|gb|AC022211.5|AC022211 52	GGCCAAGGTAGGCGCATCACCTGAGGTCAGGAGTTTGAGACC
gi|14010932|gb|AC022211.5|AC022211 53	GGCCAAGGCGGGTGGATGAACTGAGGTCAGGAGTTTGAGACC
gi|14010932|gb|AC022211.5|AC022211 54	GGCTGAAGTGGGCGGGTCACCTGAGGTCAGGAGTTCAAGACC
gi|14010932|gb|AC022211.5|AC022211 55	GGCTGAGGTGGTCAGATCATCTGAGGTCAGGAGTTCGAGACC
gi|14010932|gb|AC022211.5|AC022211 56	GGCCGAGGCGGATGGATTGCCTGAGGTCAGGAGTTTGAGACC
gi|14010932|gb|AC022211.5|AC022211 57	GGCTGAGACAGGCAGATCACCTGAGGTCAGGAGTTCAAGACC
gi|14010932|gb|AC022211.5|AC022211 58	GGCCGAGGCAGGTGGATCACCTGAGGTAAGGACTTCAAGACC
gi|14010932|gb|AC022211.5|AC022211 59	GGCTGAGGCAGGCAGATCACTTGAGGTCAGGAGTTCAAGACC
gi|14010932|gb|AC022211.5|AC022211 6	GGCCGAGGCGGGCGGATCACTTGAGGTCAGGAGTTCCAGACC
gi|14010932|gb|AC022211.5|AC022211 60	GGCCAAGGCGGGCAGATCACTCGAGGTCAGGAGTTTGAGACC
gi|14010932|gb|AC022211.5|AC022211 61	GGCCGAGATGGGCAGATGACCTGAGGTCAGGAGTTCCAGACC
gi|14010932|gb|AC022211.5|AC022211 62	GGCTGAAGCAGGTGGATCACCTGAGGTCAGGAGTTCAAGACC
gi|14010932|gb|AC022211.5|AC022211 63	GGCCAAGGAGGAAGGATCACTTGAGGTCAGGAGTTCGAGACC
gi|14010932|gb|AC022211.5|AC022211 64	GGCCAAAGCAGGCAGATCAGCTGAGGTCAGGAGTTCGAGACC
gi|14010932|gb|AC022211.5|AC022211 7	GGCCGAGGCAGGCGGATCACCTGAGGTCAGGAGTTCAAGACC
gi|14010932|gb|AC022211.5|AC022211 8	GGCCGAGGCAGGTGGATCACCTGAGGTCAGGAGTTCGAGACC
gi|14018282|emb|AL390785.15|	GGCCGAGGCGGGCGGATCACCTGAGGTCAGGAGTTCGAGACC
gi|14018282|emb|AL390785.15| 2	GGCCGAGGTGGGTGGATCACCTGAGGTCAGGAGTTCGAGACC
gi|14018282|emb|AL390785.15| 3	GGCTGAGGTGGGCGGATCACCTGAGGTCAGGAGTTCAAGACC
gi|14018282|emb|AL390785.15| 5	GGCTGAGGCGGGCATATCACCTGAGGTCAGGAGTTCAAGACC
gi|14018282|emb|AL390785.15| 6	GGCTGAGGTGGGCGGATCATCTTAGGTCAGGAGTTCAAGACC
gi|14018282|emb|AL390785.15| 7	GGCCGAGGTGGGTGGATCACCTGAGGTCAAAAGTTCCAGACC
gi|14139092|emb|AL161747.5|	GGCCGAGGCGGGCGGATCACCTGAGGTCAGGAGTTCGAGACC
gi|14139092|emb|AL161747.5| 10	GGCCGAGGCAGGCAGATCACCTGAGATCAGGAGTTCGAGACC
gi|14139092|emb|AL161747.5| 13	GGCCGAGGCAGGTGGATCACCTGAGGTCGGGAGTTCGAGTCC
gi|14139092|emb|AL161747.5| 15	GGCTGAGGTGGGTGGATCACCTGAGGTCAGGAGTTGGAGACC
gi|14139092|emb|AL161747.5| 16	GGCTGAGGTGGGTGGAACACCTGAGGTCAGGAGTTCGAGACC
gi|14139092|emb|AL161747.5| 18	GGCCGAGGTGGGCGGATCACTTGAGGTCTGGAGTTCGAAACC
gi|14139092|emb|AL161747.5| 2	GGCCAAGGCGGGCGGATCACCTGAGGTCAGGAGTTCGAGACC
gi|14139092|emb|AL161747.5| 20	GGCCGAGGCGGGTGGATCACCTAAGGTCCGGAGTTCAAGACC
gi|14139092|emb|AL161747.5| 21	GGCCAAGGTGGGCAGATCACCTGAGGTCAAGAGTTCGAGACC
gi|14139092|emb|AL161747.5| 22	GGCCGAGGCGGGCAAGTCACTTGAGGTCAGGAGTTCGAGACC
gi|14139092|emb|AL161747.5| 23	GGCCGAGGTGGGTGGACCACCTGAGGTCAAGAGTTCGAGACC
gi|14139092|emb|AL161747.5| 24	GGCCAAGGAGGGCGGATCACCTGAGGTCGGGAGTTCAAGACC
gi|14139092|emb|AL161747.5| 26	GGCTGAAGCGAGTGGATCACCTGAGGTCAGGAGTTCGAGACC
gi|14139092|emb|AL161747.5| 3	GGCCGAGGCAGGTGGATCACCTGAGGTCAGGAGTTCGAGACC
gi|14139092|emb|AL161747.5| 32	GGCCAAGGCGGGCAGATCATTTGAGGTCAGGAGTTCAAGACC
gi|14139092|emb|AL161747.5| 33	GGCCAAGGCAGGCAGATCACTTGAGGTCAGGAGTTCAAGACC
gi|14139092|emb|AL161747.5| 34	GGCTGAGGCGAGTGGATCACCTGAGGTCGGGAGTTCAAGACC
gi|14139092|emb|AL161747.5| 35	GGCCCAGGTGGGCGGATCACACGAGGCCAGGAGTTCGAGACC
gi|14139092|emb|AL161747.5| 36	GGCCAAGGCAGGTGGATCACCTGAGGTCAGGAGTTCAGGACC
gi|14139092|emb|AL161747.5| 37	GGCCAAGGTGGGTGGATCACTTGAGGTGAGGAGTTCGAGACC
gi|14139092|emb|AL161747.5| 38	GGCCGAGGTTGGCAGATCACCTGAGGTCGGGAGTTTGAGACC
gi|14139092|emb|AL161747.5| 4	GGCCAAGGCGGGTGGATCACCTGAGGTCAGGAGTTCGAGACC
gi|14139092|emb|AL161747.5| 5	GGCTGAGGCGGGCAGATCACTTGAGGTCAGGAGTTCGAGACC
gi|14139092|emb|AL161747.5| 6	GGCCGAGGCAGGTGGATCACTTGAGGTCAGGAGTTCGAGACC
gi|14139092|emb|AL161747.5| 7	GGCCGAGGCAGGCGGATCACCTGAGGTCGGGAGTTTGAGACC
gi|14139092|emb|AL161747.5| 8	GGCCGAGGCAGGCGGATCGCCTGAGGTCAGGAGTTCAAGACC
gi|14139092|emb|AL161747.5| 9	GGCCGAGGTGGGTGGATCACCTGAGGTCAGGAGTTCGAAACC
gi|14190780|gb|AC083884.6|	GGCCGAGGCGGGCGGATCACCTGAGGTCAGGAGTTCGAGACC
gi|14190780|gb|AC083884.6| 10	GGCCAAGGCGGGTGGATCACCTGAGGTCAGGAGCTCGAGACC
gi|14190780|gb|AC083884.6| 11	GGCCGAGGCGGGTGGATCACCTGAGGTAAGGAGTTCAAGACC
gi|14190780|gb|AC083884.6| 12	GGCCAAGGCAGGCGGATCACTTGAGGTCAGGAGTTCGAGACC
gi|14190780|gb|AC083884.6| 13	GGCCGAGGCAGGTGGATCACCTGAGGTCAGGGGTTCGAGACC
gi|14190780|gb|AC083884.6| 14	GGTCGAGGCGGGCAGATCACTTGAGGTCAGGAGTTCGAGACC
gi|14190780|gb|AC083884.6| 15	GGCCGAGGCGGTTGAATCACCTGAGGTCAGGAGTTCGAGACC
gi|14190780|gb|AC083884.6| 16	GGCCGAGGCAGGCAGATCACCTGAGGTCAGAAGTTCGAGACC
gi|14190780|gb|AC083884.6| 17	GGCTGAGGCAGGTGGATCACCTGAGGTCAGGAGTTCGAGACC
gi|14190780|gb|AC083884.6| 18	GGCCAAGGCAGGCGGATCACCTGAGGTCAGGAGTTGGAGACC
gi|14190780|gb|AC083884.6| 19	GGCCAAGGTGGGCGGATCACCTGAAGTCAGGAGTTCGAGACC
gi|14190780|gb|AC083884.6| 2	GGCCAACGCGGGCGGATCACCTGAGGTCAGGAGTTCGAGACC
gi|14190780|gb|AC083884.6| 20	GGCCGAGGCAGGCGGATCACTTGAGGTCAGGAGTTCAAGACC
gi|14190780|gb|AC083884.6| 21	GGCTGAGGCGGGCAGATCACCTGAGGTCAGGAGTTTGAGACC
gi|14190780|gb|AC083884.6| 22	GGCCGAGGCGGGCGGATCACTTGAGGTCAAGGGTTCGAGACC
gi|14190780|gb|AC083884.6| 23	GGCTGAGGCGAGCGGATCACTTGAGGTCAGGAGTTCGAGACC
gi|14190780|gb|AC083884.6| 26	GGCCAAGGTGGGTGGATCACCTGAGGTCGGGAGTTCGAGACC
gi|14190780|gb|AC083884.6| 27	GGCCAAGGTGGGTGGATCACCTGAGATCAGGAGTTCGAGACC
gi|14190780|gb|AC083884.6| 28	GGCTGAGGCGAGTGGATCACCTGAGGTCAGGAGTTGGAGACC
gi|14190780|gb|AC083884.6| 3	GGCTGAGGTGGGCGGATCACCTGAGGTCAGGAGTTCGAGACC
gi|14190780|gb|AC083884.6| 30	GGCCGAGGTGGGTGGATCACCTGAGGTTAGGAGTTCAAGACC
gi|14190780|gb|AC083884.6| 31	GGCTGAGGCGGGTGGATCACCTGAGGTCAGGAATTCCAGACC
gi|14190780|gb|AC083884.6| 32	GGCCGAGGCAGGCGGATCACCTGAGGTTGGGAGATCGAGACC
gi|14190780|gb|AC083884.6| 33	GGCCGAGGTGGGCGGATCACCTGAGGTTGGGAGTTTGAGACC
gi|14190780|gb|AC083884.6| 34	GGCTGAGGTGGGTGGATCACCTGAGGTCAGGAGTTTGAGACC
gi|14190780|gb|AC083884.6| 35	GGCCAAGGCAGGCAGATCACCTGAGGTCAGGAGTTCCAGACC
gi|14190780|gb|AC083884.6| 36	GGCTGAGGCAGGCAGATCACTTGAGGTCAGGAGTTCGAGACC
gi|14190780|gb|AC083884.6| 38	GGCCGAGGCAGGTGGATCACTTGAGGTCAGGAGTTTGAGACC
gi|14190780|gb|AC083884.6| 39	GGCCGAGGCAGGCGGATGACTTGAGGCCAGGAGTTCGAGACC
gi|14190780|gb|AC083884.6| 4	GGCCGAGGCAGGAGGATCACCTGAGGTCAGGAGTTCGAGACC
gi|14190780|gb|AC083884.6| 40	GGCCAAGGCAGGCGGATTACCTGAGGTCAGGAGTTCAAGACC
gi|14190780|gb|AC083884.6| 41	GGCCAAGGTGGGTGGATCACTTGAGGTCAGGAGTTCGAGACC
gi|14190780|gb|AC083884.6| 42	GGTCGAGGCAGGTGGATCACCTGAGGTCAGGAGTTGGAGACC
gi|14190780|gb|AC083884.6| 43	GGCTGAGGTGGGCAGATCACCTGAGGTCAGGAGTTCAAGACC
gi|14190780|gb|AC083884.6| 44	GGCAGAGGCGGACGGATCACTTGAGGTCAGGAGTTCAAGACC
gi|14190780|gb|AC083884.6| 45	GGCCAAGGTGAGTGGATCACCTGAGGTCAGGAGTTCGAGACC
gi|14190780|gb|AC083884.6| 46	GGCTGAGGCGGGCAGATCACTTGAGGTCAGGAGTTTGAGACC
gi|14190780|gb|AC083884.6| 47	GGCCGAGGCGGGTGGATCATCTGAGGTTAGGAGTTTGAGACC
gi|14190780|gb|AC083884.6| 48	GGCAGAGGTGGGCAGATCACTTGAGGTCAGGAGTTCGAGACC
gi|14190780|gb|AC083884.6| 49	GGCCGAGGTGGGCAGATCACTTGAGGCCAGGAGTTCGAGACC
gi|14190780|gb|AC083884.6| 50	GGCCAAGGCGGACGGATCGCCTCAGGTCAGGAGTTCGAGACC
gi|14190780|gb|AC083884.6| 51	GGCCAAGGAGGGTGGATCACCTGAGGTCAGGAGTTCAAGACC
gi|14190780|gb|AC083884.6| 62	GGCCGAGGCAGGCAGATTTCCTGAGGTCAGGAGTTCAAGACC
gi|14190780|gb|AC083884.6| 63	GGCTGAAGCGGGCAGATCACCTGAGGTCAGGAGCTCAAGACC
gi|14190780|gb|AC083884.6| 64	GGCCAAGGTGGGCAGATCACCTGAGGTCGGGAGTTTGAGACC
gi|14190780|gb|AC083884.6| 65	GGCCAAGGCAAGCAGATCACCTGAGGTCAGGAGTTTGAGACC
gi|14190780|gb|AC083884.6| 66	GGCCAAGGTGGGTGGATCACTTGAGGTAAGGAGTTCGAGACC
gi|14190780|gb|AC083884.6| 67	GGCTGAGGCAGGTGGATCACCTGAGGTCTGGAGTTTGAGACC
gi|14190780|gb|AC083884.6| 68	GGCTGAGGCAGGAGGATCACTTGAGGTCAGGAGTTCAAGACC
gi|14190780|gb|AC083884.6| 69	GGCTGAGGCGGGTGGATCACCTGAATTCAGGAGTTTGAGACC
gi|14190780|gb|AC083884.6| 7	GGCCGAGGCGGGCAGATAACCTGAGGTCAGGAGTACGAGACC
gi|14190780|gb|AC083884.6| 70	GGCCAGGGCAGGTGGATCACCTGAGGTCAGGAGTTCAAGACC
gi|14190780|gb|AC083884.6| 71	GGCCGAGGCGGGCAGATCACTTGAGGTCAGGCATTCAAGACC
gi|14190780|gb|AC083884.6| 73	GGCCGAGGCGAGTGAATTACCTGAGGTCAGGAGTTCAAGACC
gi|14190780|gb|AC083884.6| 74	GGCCCAGGTGGGTGGATCACTTGAGGTCAGGAGTTTGAGACC
gi|14190780|gb|AC083884.6| 75	GGCCAAGGCAGGTGGATCACCTGAGGTCAGGCGTTCAAGACC
gi|14190780|gb|AC083884.6| 76	GGCTGAGGTGGGTGGATCACCTGAGATCAAGAGTTCGAGACC
gi|14190780|gb|AC083884.6| 77	GGCTGAGGCTGGCGGATCACCTGAGGCCAGGAGTTTGAAACC
gi|14190780|gb|AC083884.6| 78	GGCCAAGGCGGGCAGATCACTTGAGGTTGGGAGTTCGAGACC
gi|14190780|gb|AC083884.6| 79	GGCGGAGGCAGGCAGATCACTTGAGGTCAGGAGTTTGAGACC
gi|14190780|gb|AC083884.6| 8	GGCCGAGGCAGGTGGATCACCCGAGGTCAGGAGTTCGAGACC
gi|14190780|gb|AC083884.6| 80	GGCTGAGGCAGGTGGATCACCTGAGGTCAGGGGTTCAAGACC
gi|14252000|emb|AL354808.24|	GGCCGAGGCGGGCGGATCACCTGAGGTCAGGAGTTCGAGACC
gi|14252000|emb|AL354808.24| 10	GGCCGAAGCGGGCAGATCACCTGAGGTCAGGAGTTTGAGACC
gi|14252000|emb|AL354808.24| 11	GGCCAAGGCGGGCGGATCACCTGAGGTTAGGAGTTCCAGACC
gi|14252000|emb|AL354808.24| 12	GGCCGAGGCAGGCAGATCACCTGAGGTCAGGAGTTTGAGACC
gi|14252000|emb|AL354808.24| 13	GGCCGAGGTGGGTGGATCACCTGAGGTAAGGAGTTCGAGACC
gi|14252000|emb|AL354808.24| 14	GGCCGAGGTGGGCGGATCACTTGAGGTCAGGAGTTCCAGACC
gi|14252000|emb|AL354808.24| 15	GGCCAAGGCGGGTGGATCACCTGAGGTCAGGAGTTCAAGACC
gi|14252000|emb|AL354808.24| 16	GGCCAAGGCGGGCGGATCACTTGAGTTCAGGAGTTCGAGACC
gi|14252000|emb|AL354808.24| 18	GGCCGAGGCGGGTGGATCACTTAAGGTCAGGAGTTTGAGACC
gi|14252000|emb|AL354808.24| 19	GGCCAAGGTGGGCGGATCATCTGAGGTCGGGAGTTCGAGACC
gi|14252000|emb|AL354808.24| 2	GGCCGAGGCGGGCGGATCACCTGAGGTCAGGAGTTCAAGACC
gi|14252000|emb|AL354808.24| 20	GGCCGAGGTAGGCGGATCACTTGAGGTCAGGAGTTCAAGACC
gi|14252000|emb|AL354808.24| 21	GGCTGAGGTGGGCAGATCACATGAGGTCAGGAGTTCGAGACC
gi|14252000|emb|AL354808.24| 22	GGCCAAGGCAGGCGGATCACCTGAGGTTGGGAGTTCGAGACC
gi|14252000|emb|AL354808.24| 23	GGCTGAGGCGGGTGGATCACTTGAGGTCAGGAGTTTGAGACC
gi|14252000|emb|AL354808.24| 24	GGCTGAGGCGGATGGATCACTTGAGGTCAGGAGTTCGAGACC
gi|14252000|emb|AL354808.24| 25	GGCCGAGACAGGTGGATCACCTGAGGTCAGGAGTTCAAGACC
gi|14252000|emb|AL354808.24| 26	GGCCAAGGTGGGTGGATCACCTGAGGTCAGGAGTTCCAGACC
gi|14252000|emb|AL354808.24| 27	GGCTGAGGTGGGCGGATCACCTAAGGTCAGAAGTTCGAGACC
gi|14252000|emb|AL354808.24| 28	GGCCAAGGCAGGCAGATCACCTGAGGTCAGGAGTTCAAGACC
gi|14252000|emb|AL354808.24| 29	GGCCCAGGTGGGCAGATCACCTAAGGTCAGGAGTTCGAGACC
gi|14252000|emb|AL354808.24| 3	GGCCGAGGCAGGCGGATCACCTGAGGTCCGGAGTTCGAGACC
gi|14252000|emb|AL354808.24| 30	GGCCGAGGCAGGTGGATCACCTGAGGTCTGGAGTTCAAGACC
gi|14252000|emb|AL354808.24| 33	GGCTGAGGCAGGCAGATCATCTGAGGTCAGGAGTTCAAGACC
gi|14252000|emb|AL354808.24| 34	GGCTGAGGCAGGCAGATCACCTGAGGTCAGGGGATCGAGACC
gi|14252000|emb|AL354808.24| 35	GGCTGAGGCAGGCGGATCACCTGAGGTCGGGAGTTGGAGGCC
gi|14252000|emb|AL354808.24| 36	GGCCAAGGCAGATGGATCACCTGAGGTCGGGAGTTCGAGACC
gi|14252000|emb|AL354808.24| 37	GGCCTAGGCGGGTAGATCACCTGAGATCAGGAGTTTGAGACC
gi|14252000|emb|AL354808.24| 38	GGCCAAGGTGGGTGGATCACCTGAGGTCAGCAGTTCCAGACC
gi|14252000|emb|AL354808.24| 39	GGCCCAGGCGGGTGGATTGCCTGAGCTCAGGAGTTCGAGACC
gi|14252000|emb|AL354808.24| 40	GGCCAAGGCAGGCGGACCAACTGAGGTCAGGAGTTGGAGACC
gi|14252000|emb|AL354808.24| 41	GGCTGAGGCAGGTGGATAACCTGAGGTCAGGAGTTGGAGACC
gi|14252000|emb|AL354808.24| 42	GGCCAAGGCAGGCAGATCACTTGAGGTCAGGAGTTCAAGACC
gi|14252000|emb|AL354808.24| 43	GGCCGAGGTAGGCAGATCACCTGAGGTCGGGAATTCGAGACC
gi|14252000|emb|AL354808.24| 44	GGCCGAGGCAGGCAGATCACCCAAGGTCAGGAGTTTGAGACC
gi|14252000|emb|AL354808.24| 46	GGCCGAGGCGGGTGAATCACCAGAGGACAGAAGTTCGAGACC
gi|14252000|emb|AL354808.24| 47	GGCCAAGGCAGACGGATCACTTGAGGTCAGGAGTTCAAGACC
gi|14252000|emb|AL354808.24| 48	GGCCAAGATGGGTGGATCACCTGAGGTCAGGAGCTCGAGACC
gi|14252000|emb|AL354808.24| 49	GGCCGAGGTGGGTGGATTACCTGAGGTCAGAAGTTTGAGACC
gi|14252000|emb|AL354808.24| 5	GGCCGAGGTGGGTGGATCACCTGAGGTCAGGAGTTCGAGACC
gi|14252000|emb|AL354808.24| 50	GGCCAAGGGTGGCAGATCACCTGAGGTCAGAAGTTCGAGACC
gi|14252000|emb|AL354808.24| 51	GGCCAAGGCGGATGGATCACCTAAGGTCAGGAGTTGGAGACC
gi|14252000|emb|AL354808.24| 6	GGCTGAGGCGGGCGGATCACCTGAGGTCAGGAGTTTGAGACC
gi|14252000|emb|AL354808.24| 7	GGCTGAGGCGGGTGGATCACCTGAGGTCAGGAGTTCGAGACC
gi|14252000|emb|AL354808.24| 8	GGCTGAGGCGGGCAGATCACCTGAGGTCAGGAGTTCGAGACC
gi|14269688|gb|AC034200.6|AC034200	GGCCGAGGCGGGCGGATCACCTGAGGTCAGGAGTTCGAGACC
gi|14269688|gb|AC034200.6|AC034200 10	GGCTGAGGCGGGCAAATCACCTGAGGCCAGGAGTTCGAGACC
gi|14269688|gb|AC034200.6|AC034200 11	GGCTGAGGAGGGCGGATCACTTGAGGTCAGGAGTTTGAGACC
gi|14269688|gb|AC034200.6|AC034200 12	GGCCAAGGCCGGTGGATCACCTGAGGTCAGGAGTTCAAGACC
gi|14269688|gb|AC034200.6|AC034200 14	GGCAGAGTCGGGTGGATCCTCTGAGGTCAGGAGTTCGAGACC
gi|14269688|gb|AC034200.6|AC034200 15	GGCCAAGGTGGGAGGATCACTTGAGGTCAGGAGTTTGAGACC
gi|14269688|gb|AC034200.6|AC034200 16	GGCCAAGGTGGGTGGATCGCCTGAGGTCAGGAGCTCGAGACC
gi|14269688|gb|AC034200.6|AC034200 17	GGCCAAGGTGGACAGATCACTTGAGGTCAGGAGTTCGAGACC
gi|14269688|gb|AC034200.6|AC034200 2	GGCCGAGGCGGGTGGATCACCTGAGGTCAGGAGTTTGAGACC
gi|14269688|gb|AC034200.6|AC034200 4	GGCTGAGGCGGGCAGATCTCCTGAGGTCAGGAGTTCGAGACC
gi|14269688|gb|AC034200.6|AC034200 5	GGCCGAGGTGGGTGGATCACTTGAGGTCAGGAGTTCGAGACC
gi|14269688|gb|AC034200.6|AC034200 6	GGCCGAGGCGAGTGGATCACCTGAGGTCAGGAGTTCAAGACC
gi|14269688|gb|AC034200.6|AC034200 8	GGCCGAGACGGGCAGATCACCTGAGGTCAGGAGTTTGACACC
gi|14269688|gb|AC034200.6|AC034200 9	GGCCAAGGCGGGTGGATCACCTGAGGTCAGAAGTTCAAGACC
gi|14285251|emb|AL358333.4|	GGCCGAGGCGGGCGGATCACCTGAGGTCAGGAGTTCGAGACC
gi|14285251|emb|AL358333.4| 2	GGCCAAGGCGGGTGGATCACCTGAGGTCAGGAGTTTGAGACC
gi|14285251|emb|AL358333.4| 3	GGCTGAGGCGGGCAGATCATCTGATGTCAGGAGTTCGAGACC
gi|14285251|emb|AL358333.4| 4	GGCCGAGGCAGGCGGATCACTTGAGGTCAGGAGTTTGTGACC
gi|14285251|emb|AL358333.4| 5	GGCCAAGGCAGGCAGATCACCTGAGGTCAGGAGTTTGAGACC
gi|14285251|emb|AL358333.4| 6	GGCTGAGGCGGGTGGATCACCTGAGGTCAGGATTTGGAGACC
gi|14285251|emb|AL358333.4| 8	GGCTGAGGCAGGTGGATCACCTGAGGTCAGAAGTTCAAGACC
gi|14330253|emb|AL122035.6|	GGCCGAGGCGGGCGGATCACCTGAGGTCAGGAGTTCGAGACC
gi|14330253|emb|AL122035.6| 10	GGCCGAGGTGGGTGGATCACCTGAGGTCAGGAGTTTGAGACC
gi|14330253|emb|AL122035.6| 11	GGCCAAGGCGGGTGGATCAGCTAAGGTCAGGAGTTCGAGACC
gi|14330253|emb|AL122035.6| 12	GGCCGAGGCGGGCGGATCACTTCAGGCCAGGAGTTCAAGACC
gi|14330253|emb|AL122035.6| 13	GGCCAAGGTGGGCGGATCACCTGAGGTCGGGAGTTCCAGACC
gi|14330253|emb|AL122035.6| 14	GGCCAAGGCAGGTGGATCACCTGAGGTCAGGAGTTCAAGACC
gi|14330253|emb|AL122035.6| 15	GGCCGAGGTGGGTGGATCACCTGAGGTCTGGAGTTCAAGACC
gi|14330253|emb|AL122035.6| 16	GGCCGAGGTGGGTGGATCAGCTGAGGTCAGGAGTTTGAGACC
gi|14330253|emb|AL122035.6| 17	GGCCGAGGCTGGTGGATCAACTGAGGTCAGGAGTTCAAGACC
gi|14330253|emb|AL122035.6| 18	GGCCAAGGCGGGCAGATCACCTGAGGTCGGGAGTTGGAGACC
gi|14330253|emb|AL122035.6| 19	GGCCGAGGTGGATGGATCACCTGAGGTCAGGAGTTCGAGCCC
gi|14330253|emb|AL122035.6| 27	GGCCGAGGCTGGTGCATGACCTGAGGTCAGGAGTTCCAGACC
gi|14330253|emb|AL122035.6| 28	GGCCGAGGTGGGCGGATCACTTGAGGTCTGGGGTTCAAGACC
gi|14330253|emb|AL122035.6| 29	GGCCCAGGCAGGAGGATCACCTGAGATCAGGAGTTGGAGACC
gi|14330253|emb|AL122035.6| 30	GGCCAAGGTGGGTGGATCACTTGAGGTCAGGAGTTCTAGACC
gi|14330253|emb|AL122035.6| 32	GGCCAAGGCTGACGGATCTCCTGAGGTCAGGAGTTTGAGACC
gi|14330253|emb|AL122035.6| 33	GGCCGAGGCGGGTGGACCACTTGAGGCCAGGAGTTCCAGACC
gi|14330253|emb|AL122035.6| 34	GGCAGAGGCAGGTGGATCACCTGAAGTCAGGAGTTTGAGACC
gi|14330253|emb|AL122035.6| 35	GGCCAAGGCGGGTGGATCCTCTGAGGTCAGGAGTTCAAGACC
gi|14330253|emb|AL122035.6| 36	GGCTGAGGTGGGCAGATCACTTGAGGTCAGGAATTCGAGACC
gi|14330253|emb|AL122035.6| 37	GGTCGAGGCATGGGGATCACCTGAGGTCAGGAATTCGAGACC
gi|14330253|emb|AL122035.6| 38	GGCTGAAGTGGGTGGATCACCGGAGGTCAGGAGTTCGAGACC
gi|14330253|emb|AL122035.6| 4	GGCCGAGGCAGGCGGATCACCTGAGGTCAGGAGTTCAAGACC
gi|14330253|emb|AL122035.6| 5	GGCCAAGGCGGGTGGGTCACCTGAGGTCAGGAGTTCGAGACC
gi|14330253|emb|AL122035.6| 6	GGCCAAGGCGGGTGGATCACCTGAGGTCAGGAGTCCGAGACC
gi|14330253|emb|AL122035.6| 7	GGCCGAGGTGGGCAGATCACCTGAGGTCGGGAGTTCGAGACC
gi|14330253|emb|AL122035.6| 8	GGCCGAGGCGGGCGGATCACCTGAGGTCGGGAGTTTTAGACC
gi|14330253|emb|AL122035.6| 9	GGCCGAGGTGGGCAGATCACCTGAGGTCAGGAGTTTGAGACC
gi|14336674|gb|AE006462.1|	GGCCGAGGCGGGCGGATCACCTGAGGTCAGGAGTTCGAGACC
gi|14336674|gb|AE006462.1| 10	GGCCAAGGCGGGTGGATCACTTGAGGTCAGGAGTTCGAGACC
gi|14336674|gb|AE006462.1| 11	GGCTGAGGCGGGCAGATCACCTGAGGTCGGGAGTTCGAGACC
gi|14336674|gb|AE006462.1| 12	GGCCGAGGCGGGTGGATCACCTGAGGTCAAGAGTTTGAGACC
gi|14336674|gb|AE006462.1| 14	GGCTGAGGTGGGTGGATCACCTGAGTTCAGGAGTTCGAGACC
gi|14336674|gb|AE006462.1| 15	GGCCGAGGTGGGTGGATCGCTTGAGGTCAGGAGTTCGAGACC
gi|14336674|gb|AE006462.1| 16	GGCCAAGGTGGGTGGATCACCTGAGGTCAGGAGTTCGAAACC
gi|14336674|gb|AE006462.1| 17	GGCCAAGGCGGGCAGATCACCTGAGGTCAGGAGTTCAGGACC
gi|14336674|gb|AE006462.1| 18	GGCCGAGGCAGGCAGATCACCTGAGGTCAAGAGTTCGACACC
gi|14336674|gb|AE006462.1| 19	GGCCAAGGCGGGTGGATCAGCTGAGGTCGGGAGTTCGAGACC
gi|14336674|gb|AE006462.1| 2	GGCCGAGGCGGGCGGATCACCTGAGGTCAGGAGTTCGAGACC
gi|14336674|gb|AE006462.1| 20	GGCCGAGGTGGGAGGATCACCTGAGGTCGGGAGTTTGAGACC
gi|14336674|gb|AE006462.1| 21	GGCCAAGGCAGGTGGATCACCTGAGGTCAGGAGTTTGAGACC
gi|14336674|gb|AE006462.1| 22	GGCCAAGGTGGGTGGATCACCTGAGGTCAGCAGTTCGAGACC
gi|14336674|gb|AE006462.1| 23	GGCCGAGGAGGGCGGATCACCTTAGGTCAGAAGTTCGTGACC
gi|14336674|gb|AE006462.1| 24	GGCCGAGGCAGGTGGATCACCTGAGGTCGGGAGTTCAAGACC
gi|14336674|gb|AE006462.1| 25	GGCTGAGGCGGGCAGATCACCTGAGGTCGGGAGTTTGAGACC
gi|14336674|gb|AE006462.1| 26	GGCCAAGGCAGGCGGAGTACCTGAGGTCAGGAGTTCGAGACC
gi|14336674|gb|AE006462.1| 3	GGCCAAGGCGGGCGGATCACCTGAGGTCAGGAGTTCGAGACC
gi|14336674|gb|AE006462.1| 35	GGCTGAGGTTGGCGGATCACCTCAGGTCAGGGGTTCGAGACC
gi|14336674|gb|AE006462.1| 36	GGCCAAGGCAAGCGGATCACCTGAGGTTGGGAGTTCGAGACC
gi|14336674|gb|AE006462.1| 38	GGCTGAAGTGGGTGGATCACCCGAGGTCAGGAGTTCGAGACC
gi|14336674|gb|AE006462.1| 39	GGCTGAAGCGGGCAGATCACCTGAGGTCGGGAATTCGAGACC
gi|14336674|gb|AE006462.1| 4	GGCCGAGGCGGGCGGATCACCTGAGGTCAGGAGTTCGACACC
gi|14336674|gb|AE006462.1| 40	GGCTGAGGCGAGAGGATCACCTGAGGTCGGGAGTTTGAGACC
gi|14336674|gb|AE006462.1| 41	GGCCAAGGTAGGTGCATCACCTGAGGTCAGGAGTTCGAGACC
gi|14336674|gb|AE006462.1| 42	GGCTGAGGCAGGTGGATCACTTGAGGTCAGGAGTTTGAGACC
gi|14336674|gb|AE006462.1| 43	GGCCAAGGCAGACGGATCACCTGAGGTCAGAAGTTTGAGACC
gi|14336674|gb|AE006462.1| 44	GGCCGAGGCAGACGGATTGCATGAGGTCAGGAGTTCGAGACC
gi|14336674|gb|AE006462.1| 45	GGCTGAGGCGGGCGGATCACCTGACGTTGAGAGTTCGAGACC
gi|14336674|gb|AE006462.1| 46	GGCAGAGGTGGGTGGATCACCTGAAGTCAGGAGTTTGAGACC
gi|14336674|gb|AE006462.1| 47	GGCCGAGGCGGGTGGATCACCTGAGGTTGGGAGTTGGCGACC
gi|14336674|gb|AE006462.1| 48	GGCTGAGGTGGGCGGATCACCTGAGGTTAGGAGTTTAAGACC
gi|14336674|gb|AE006462.1| 49	GGCCTAGGCGGCTGGATCACTTGAGGTCAGGAGTGCGAGACC
gi|14336674|gb|AE006462.1| 5	GGCCGAGGCGGGTGGATCACCTGAGGTCAGGAGTTCGAGACC
gi|14336674|gb|AE006462.1| 6	GGCCGAGGTGGGCGGATCACCTGAGGTCAGGAGTTCGAGACC
gi|14336674|gb|AE006462.1| 7	GGCCGAGGTGGGCGAATCACCTGAGGTCAGGAGTTCGAGACC
gi|14336674|gb|AE006462.1| 8	GGCCGAGGTGGGTGGATCACCTGAGATCAGGAGTTCGAGACC
gi|14336674|gb|AE006462.1| 9	GGCCGAGGCAGGCCGATCACTTGAGGTCAGGAGTTCGAGACC
gi|14348541|emb|AL352982.3|	GGCCGAGGCGGGCGGATCACCTGAGGTCAGGAGTTCGAGACC
gi|14348541|emb|AL352982.3| 10	GGCCGAGGCGGGAGGATCACCTGAGATCAGGAGTTCAAGACC
gi|14348541|emb|AL352982.3| 12	GGCTGAGGCGGGCAGATCACTTGAGGTCAGGAGTTCCAGACC
gi|14348541|emb|AL352982.3| 13	GGCCGAGGCGGGCAGATCACTCGAGGTCAGGAGTTTGAGACC
gi|14348541|emb|AL352982.3| 14	GGCCGAGGCAGGCGGATCACCTGAGGTTGGGAGTTCGAAACC
gi|14348541|emb|AL352982.3| 15	GGCTGAGGTGGGCGGATCACTTGAGGTCAAGAGTTCGAGACC
gi|14348541|emb|AL352982.3| 16	GGCCAAGGTGGGCAGATCACCTGAGGTCAGGAGTTTGAGACC
gi|14348541|emb|AL352982.3| 17	GGCCAAGGCAGACGGATCACCTGAGGTCAGGAGTTCAAGACC
gi|14348541|emb|AL352982.3| 18	GGTCGAGGCGGGTGGATCACATGAGGTCAGGAGTTCAAGACC
gi|14348541|emb|AL352982.3| 19	GGCTGAGGCGAGTGGATCCCCTGAGGTCAGGAGTTCGAGACC
gi|14348541|emb|AL352982.3| 2	GGCCGAGGTGGGCGGATCACCTGAGGTCAGGAGTTCAAGACC
gi|14348541|emb|AL352982.3| 20	GGCCAAGGTGGGCAGATCACCTGAGGTCAGGAGTTCAAGACC
gi|14348541|emb|AL352982.3| 21	GGCCGAGGTGGGTGGATCATCTGAGGTCAGGAGTTTGAGACC
gi|14348541|emb|AL352982.3| 23	GGCTGAGGTGGGCAGATCACCTGAGATCAGGAGTTCAAGACC
gi|14348541|emb|AL352982.3| 24	GGCCAAGGTGGGAGGATCACTTGAGGTCAGGAGTTCAAGACC
gi|14348541|emb|AL352982.3| 25	GGCCGAGGCAGGCAGATCATTTGAGGTCAGGAGTTTGAGACC
gi|14348541|emb|AL352982.3| 26	GGCCGAGGCAGGTGGAGCACTTGAGGTCAGGAGTTCAAGACC
gi|14348541|emb|AL352982.3| 27	GGCCGAGGCAGGTGAATTACCTGAGGTCAGGAGTTCAAGACC
gi|14348541|emb|AL352982.3| 28	GGCCAAGGCAGGCAGATCACCTGAGCTCAGGAGTTCAAGACC
gi|14348541|emb|AL352982.3| 29	GGCTGAGGCAGGCGGATTACCTGAGGTCAGGAGTTCATGACC
gi|14348541|emb|AL352982.3| 3	GGCCGAGGCAGGTGGATCACCTGAGGTCAGGAGTTCGAGACC
gi|14348541|emb|AL352982.3| 4	GGCCGAGGTGGGCGGATCACCTGAGGTTGGGAGTTCGAGACC
gi|14348541|emb|AL352982.3| 5	GGCCAAGGCGGGTGGATCACCTGAGGTCAGGAGTTCAAGACC
gi|14348541|emb|AL352982.3| 6	GGCCGAGGCCGGTGGATCACCTGAGGTCAGGAGTTCAAGACC
gi|14348541|emb|AL352982.3| 7	GGCCAAGGCGGGTGGATCACGTGAGGTCAGGAGTTCGAGACC
gi|14348541|emb|AL352982.3| 8	GGCCGAGGTGGGTGGATCACCTGAGGTCAGGAGTTCAAGACC
gi|14348541|emb|AL352982.3| 9	GGCCGAGACGGGTGGATCACCTGAGGTCAGGAGTTCTAGACC
gi|14517594|dbj|AP002469.3|	GGCCGAGGCGGGCGGATCACCTGAGGTCAGGAGTTCGAGACC
gi|14517594|dbj|AP002469.3| 10	GGCTGAGGCGGGCGGATCATTTGAGGTCAGGAGTTCGAGACC
gi|14517594|dbj|AP002469.3| 11	GGCCGAGGCAGGTGGATCACCTGAGGTCAGAAGTTCGAGACC
gi|14517594|dbj|AP002469.3| 12	GGCCGAGGTGGGAGGATCACCTGAGGTCAGGAGTTCAAGACC
gi|14517594|dbj|AP002469.3| 13	GGCCGAGGCGGATGGATCACTTGAGGTCAGGAGTTCGAGACC
gi|14517594|dbj|AP002469.3| 14	GGCCAAGGCAGGTGGATCACCTGAGGTCAGGAGTTCGAGACC
gi|14517594|dbj|AP002469.3| 15	GGCCGAGGCGGGTGGATCACCTGACGTCAGGAGTTAGAGACC
gi|14517594|dbj|AP002469.3| 16	GGCCGAGGTGGGCAGATCACCTGGGGTCAGGAGTTCAAGACC
gi|14517594|dbj|AP002469.3| 18	GGCCAAGGTGGGCAGATCACCTGAGGTGAGGAGTTCGAGACC
gi|14517594|dbj|AP002469.3| 19	GGCCAAGGAGGGCGGATCACCTGAGGTCAGGGGTTCGAAACC
gi|14517594|dbj|AP002469.3| 2	GGCTGAGGCGGGCGGATTACCTGAGGTCAGGAGTTCGAGACC
gi|14517594|dbj|AP002469.3| 21	GGCCAAGGCAGGTGGATCACCTGAGGTCAGGAGCTCGAGACC
gi|14517594|dbj|AP002469.3| 22	GGCCAAGGCGGGTGGATCACTTGAGGTCAGGAGTTCAAGACC
gi|14517594|dbj|AP002469.3| 23	GGCCAAGGCGGGTAGATCACCTGCGGTCAGGAGTTCGAGACC
gi|14517594|dbj|AP002469.3| 24	GGCCAAGGAGAGCGGATCACCTGAGGTCAGGAGTTAGAGACC
gi|14517594|dbj|AP002469.3| 25	GGCCAAGGCCGGCGGATCACTTGAGGTCAGGAGTTCAAGACC
gi|14517594|dbj|AP002469.3| 26	GGCCAAGGCGGGATGATCACTTGAGGTCAGGAGTTCGAGACC
gi|14517594|dbj|AP002469.3| 27	GGCCGAGGTGGGCAGATCACCTCTGGTCAGGAGTTCGAGACC
gi|14517594|dbj|AP002469.3| 28	GGCTGAGGTGGGCGGATCACTTGAGGTCAGGAGTTGGAGACC
gi|14517594|dbj|AP002469.3| 29	GGCCGAGGAGGGTGGATCACCTGAGGCCAGGAGTTCAAGACC
gi|14517594|dbj|AP002469.3| 3	GGCCAAGGCGGGTGGATCACCTGAGGTCAGGAGTTCGAGACC
gi|14517594|dbj|AP002469.3| 33	GGCCAAGGCAGGCAGATCACTTGAGGTCAGGAGTTCAAGACC
gi|14517594|dbj|AP002469.3| 34	GGCCAAAACGGGTGGATCACCTGAAGTCAGGAGTTCGAGACC
gi|14517594|dbj|AP002469.3| 35	GGCCAAGGTGGGGAGATCACCTGAGGTCAGGAGTTCAAGACC
gi|14517594|dbj|AP002469.3| 36	GGCCGGGGTGGGTGGATCACTTGAGATCAGGAGTTCGAGACC
gi|14517594|dbj|AP002469.3| 37	GGCCGAGGTGGGTGGATCACCTGAAGCCAGGAGTTTGAGACC
gi|14517594|dbj|AP002469.3| 38	GGCCGAGGCAGGTGGATCACCTGAGGTTGGGAGTTTGAGACC
gi|14517594|dbj|AP002469.3| 39	GGCCAAAGTGGGTGGATCACTTGAGGTCAGGAGTTCGAGACC
gi|14517594|dbj|AP002469.3| 4	GGCCAAGGCGGGTGGATCACCTGAGGTCAGGAGTTCGAGACC
gi|14517594|dbj|AP002469.3| 40	GGCTGAGGTGGGCGGATTGCCTGAGGTCAGGAGTTCAAGACC
gi|14517594|dbj|AP002469.3| 41	GGCCAAGGCAGGTGGATCACCTGAGGTCATGAGTTCGAGTCC
gi|14517594|dbj|AP002469.3| 42	GGCCAAGGCGGGTGGATCGCCTGAAGCCAGGAGTTCGAGACC
gi|14517594|dbj|AP002469.3| 44	GGCTGGGGTGGGCAGATCACCTGAGGTCAGGAGTTTGAGACC
gi|14517594|dbj|AP002469.3| 45	GGCTGAGGGGGTCGGATCACCTGAGGTCGCGAGTTCGAGACC
gi|14517594|dbj|AP002469.3| 46	GGCTGAGGCGGGCAGATCACTTGAGGTTGGGAGTTCGAGACC
gi|14517594|dbj|AP002469.3| 47	GGCCAAGGCGGGCAGATCGCTTGAGGTCAGGAGTTGGAGACC
gi|14517594|dbj|AP002469.3| 48	GGGCGAGGCAAGTGGATCACTTGAGGTCAGGAGTTCGAGACC
gi|14517594|dbj|AP002469.3| 7	GGCCGAGGCGGGTGGATCATCTGAGGTCAGGAGTTCAAGACC
gi|14517594|dbj|AP002469.3| 8	GGCCGAGGTGGGCAGATCACCTGAGGTCAGGAGTTTGAGACC
gi|14517594|dbj|AP002469.3| 9	GGCTGCGGCAGGCGGATCACCTGAGGTCAGGAGTTCGAGACC
gi|14571659|emb|AL136293.5|	GGCCGAGGCGGGCGGATCACCTGAGGTCAGGAGTTCGAGACC
gi|14571659|emb|AL136293.5| 10	GGCTGAGGCGGGTGGATCACCTGAGGTCAGGAGTTAGAGACC
gi|14571659|emb|AL136293.5| 11	GGCCGAGGTGGGCGGATCACCTGAGGCCAGGAGTTTGAGACC
gi|14571659|emb|AL136293.5| 12	GGCCGAGGCGGGCAGATCACCTGAGATCAGGAGTTTGAGACC
gi|14571659|emb|AL136293.5| 13	GGCCGAGGTGGGCGGATCACCTGAGGTCGGGAGTTCAAGACC
gi|14571659|emb|AL136293.5| 14	GGCTGAGGCGGGTGGATCACCTGAGGTCAGGAGTTCAAGACC
gi|14571659|emb|AL136293.5| 15	GGCTGAGGCGGGTGGATCACCTGAGGTCAGGAGTTTGAGACC
gi|14571659|emb|AL136293.5| 16	GGCCGAGGGGGGCAGATCACCTGAGGTCAGGAGTTCAAGACC
gi|14571659|emb|AL136293.5| 17	GGCCGAGGTGAGTGGATCACCTGAGGTCAGGAGTTCGAGACC
gi|14571659|emb|AL136293.5| 18	GGCTGAGGTGGGTGGATCACCTGAGGTCAGGAGTTCGAGACC
gi|14571659|emb|AL136293.5| 2	GGCCGAGGCAGGCGGATCACCTGAGGTCAGGAGTTCGAGACC
gi|14571659|emb|AL136293.5| 23	GGCTGAGGTGGGTGGATCACTTGAGGTCAGGAGTTCGAGACC
gi|14571659|emb|AL136293.5| 24	GGCCGAGGTGGGAAGATCACTTGAGGTCAGGAGTTCGAGACC
gi|14571659|emb|AL136293.5| 25	GGCCAAGGCAGGTGGATCACCTGAGGTCAGGAGTTCGAAACC
gi|14571659|emb|AL136293.5| 26	GGCCCAGGCGGGTGGATCATCTGAGGTCAGGAGTTTGAGACC
gi|14571659|emb|AL136293.5| 28	GGCAGAGGTGGGCAGATCACCTGAGGTCAGGAGTTTGAGACC
gi|14571659|emb|AL136293.5| 29	GGCCTAGGTGGTCGGATCACCTGAAGTCAGGAGTTCGAGACC
gi|14571659|emb|AL136293.5| 30	GGCTGAGGCAGGTGGATCACCTGAGGTCAGGAGTTGGAGACC
gi|14571659|emb|AL136293.5| 31	GGCCGAGGCAGGCAGACCACCTGAGGTCAGGAGTTCAAGACC
gi|14571659|emb|AL136293.5| 32	GGCCGAGGCGGGTGGATCACTTGAGCTCAGGAGTTTGAGACC
gi|14571659|emb|AL136293.5| 33	GGCCGAGGCAGGTGGATCACCTGAGGTCGGGAGTTCAAGACC
gi|14571659|emb|AL136293.5| 34	GGCCGATGCAGGTGGATCACCTGAGGTCGGGAGTTCGAGACC
gi|14571659|emb|AL136293.5| 35	GGCCGAAGTGGGCGGATCACCTGACGTCAGGAGTTCAAGACC
gi|14571659|emb|AL136293.5| 36	GGCCAAGGCTGGCGGATCACCTGAGGTCAGGAGATTGAGACC
gi|14571659|emb|AL136293.5| 37	GGCCCAGGCGGGTGGATCACTTGAGGTCAGGAGTTTGAGACC
gi|14571659|emb|AL136293.5| 4	GGCCGAGGCAGGTGGATCACCTGAGGTCAGGAGTTCGAGACC
gi|14571659|emb|AL136293.5| 44	GGCCGAGGCGGGCAGATCACCTGAGTTTGGGAGTTCAAGACC
gi|14571659|emb|AL136293.5| 45	GGCCGAGGCGGGTGGGCCACCTTAGGTCAGGAGTTCAAGACC
gi|14571659|emb|AL136293.5| 46	GGCCTAGACGAGCAGATCACCTGAGGTCAGGAGTTCAAGACC
gi|14571659|emb|AL136293.5| 47	GGCTGAGGTGGGTGGATCACCTGAGATCAAGAGTTCGAGACC
gi|14571659|emb|AL136293.5| 48	GGCGGAGGCAGGCGGACCACCTGAGGTCAGGAGTTCAGGACC
gi|14571659|emb|AL136293.5| 49	GGCCGAGGCAGGTGGATCACCTGAGCTCAGGAGTTCAGGACC
gi|14571659|emb|AL136293.5| 5	GGCCGAGGCGGGTGGATCACTTGAGGTCAGGAGTTCGAGACC
gi|14571659|emb|AL136293.5| 50	GGCCAAGGCAGGTGGCTCACCTGAGGTCAGGAGTTTGAGACC
gi|14571659|emb|AL136293.5| 51	GGCTGAGGCAGGCGGACCACCTGAGGTCGGGAGTTTGAGACC
gi|14571659|emb|AL136293.5| 52	GGCCAAGATGGGTGGATCACCTGAGGTCGGGAGTTCGAGACC
gi|14571659|emb|AL136293.5| 53	GGCTGAGGCGGGTGGATCACCTGAGGTTGGGAGTTTGAGACC
gi|14571659|emb|AL136293.5| 55	GGCTGAAGCGGATGGATCACCTGAGGTCGGGAGTTCGAGACC
gi|14571659|emb|AL136293.5| 6	GGCCGAGGTGGGCGGATCACCTGAGGTCAGGAGTTTGAGACC
gi|14571659|emb|AL136293.5| 7	GGCCAAGGTGGGCGAATCACCTGAGGTCAGGAGTTCGAGACC
gi|14571659|emb|AL136293.5| 8	GGCCTGGGCGGGCGGATCACCTGAGGTCAGGAGTTCAAGACC
gi|14571659|emb|AL136293.5| 9	GGCCAAGGAGGGCGGATCACCTGAGGTCAGGAGTTCAAGACC
gi|14578068|gb|AC078871.16|	GGCCGAGGCGGGCGGATCACCTGAGGTCAGGAGTTCGAGACC
gi|14578068|gb|AC078871.16| 3	GGCTGAGGTGGGCAGATCACTTGAGGTCAGGAGTTCGAGACC
gi|14578068|gb|AC078871.16| 5	GGCTGAGGTGGGCGGATTGCTTGAGGTCAGGAGTTCGAGACC
gi|14578068|gb|AC078871.16| 6	GGCCTAGGCGGGTGGATTACTTGAGGTCAGGAATTCGAGACC
gi|14589789|gb|AC068945.7|	GGCCGAGGCGGGCGGATCACCTGAGGTCAGGAGTTCGAGACC
gi|14589789|gb|AC068945.7| 2	GGCCGAGGTGGGTGGATCACCTGAGGTCAGGAGTTCAAGACC
gi|14589789|gb|AC068945.7| 3	GGCCAAGGCAGGTGGATCACCTGAGGTCAGGAGTTTGAGACC
gi|14589789|gb|AC068945.7| 4	GGCCGAGGTGGGTGGATCATCTGAGGTCAGGAGTTCCAGACC
gi|14589789|gb|AC068945.7| 5	GGCCAAGGTGGGCAGATCACCTGAAGTCAGGAGTTCGAGACC
gi|14589789|gb|AC068945.7| 6	GGTCGAGGCAGGCGGACCACCTGAAGTCAGGAGTTCGAGACC
gi|14787532|emb|AL445467.6|	GGCCGAGGCGGGCGGATCACCTGAGGTCAGGAGTTCGAGACC
gi|14787532|emb|AL445467.6| 10	GGCCAAGGTGGGCAGATCACCTGAGGTCAGGAGTTCGAGACC
gi|14787532|emb|AL445467.6| 11	GGCCAAGGCAGGTGGATCACCTGAGGTCAGGAGTTCGAGACC
gi|14787532|emb|AL445467.6| 12	GGCCAAGGCAGGTGGATCACCTGAGGTCAGGAGTTCGAGACC
gi|14787532|emb|AL445467.6| 13	GGCTGAGGCGGGCGGATCACCTGAGGTCAGGAATTCAAGACC
gi|14787532|emb|AL445467.6| 14	GGCCAAGGCAGGCGGATCACCTGAGGTCGGGAGTTCGAGACC
gi|14787532|emb|AL445467.6| 15	GGCCGAGGTGGGTGGATCACCTGAGGTCAGGAGTTTGAGACC
gi|14787532|emb|AL445467.6| 16	GGCTGAGGCAGGTGGATCACCTGAGGTCAGGAGTTCGAGACC
gi|14787532|emb|AL445467.6| 18	GGCCGAGGTGGGCAGATCACCGGAGGTCAGGAGTTCGAGACC
gi|14787532|emb|AL445467.6| 19	GGCCGAGGCGGGCGGATCACCTGAGGTTGGGAGTTCAAGACC
gi|14787532|emb|AL445467.6| 2	GGCCGAGGTGGGCGGATCACCTGAGGTCAGGAGTTCGAGACC
gi|14787532|emb|AL445467.6| 20	GGCTGAGGTTGGCGAATCACCTGAGGTCAGGAGTTCGAGACC
gi|14787532|emb|AL445467.6| 21	GGCCGAGGTGGGCGGATCACCTGAGGTTGGGAGTTTGAGACC
gi|14787532|emb|AL445467.6| 22	GGCTGAGGTGGGCGAATCACTTGAGGTCAGGAGTTCGAGACC
gi|14787532|emb|AL445467.6| 23	GGCCAAGACGGGCAGATCACCTGAGATCAGGAGTTCGAGACC
gi|14787532|emb|AL445467.6| 24	GGCTGAGGCAGGCGGATCATCTGAGGTCAGGAGTTCAAGACC
gi|14787532|emb|AL445467.6| 25	GGCTGAGGCCAGTGGATCACCTGAGGTCAGGAGTTCGAGACC
gi|14787532|emb|AL445467.6| 26	GGCTGAGGCAGGCGGAACACCTGAGGTCAGGAGTTTGAGACC
gi|14787532|emb|AL445467.6| 27	GGCCAAGGTGGGTGGATCACCTGAGATCAGGAGTTCGAGACC
gi|14787532|emb|AL445467.6| 28	GGCCGAAGTGGGTGGATCACCTGAGGTCAGGAGTTTGAGACC
gi|14787532|emb|AL445467.6| 29	GGCCAAGGTGGGTGGATCACTTGAGGTCAGGAGTTCGAGACC
gi|14787532|emb|AL445467.6| 3	GGCCGAGGTGGGCAGATCACCTGAGGTCAGGAGTTCGAGACC
gi|14787532|emb|AL445467.6| 30	GGCCAAGGCGGACAGATCACCTGAGGTCAGGAGTTCAAGACC
gi|14787532|emb|AL445467.6| 33	GGCCAAGGAGGGTGGATCACTTGAAGTCAGGAGTTCGAGACC
gi|14787532|emb|AL445467.6| 34	GGCTGAGGCCGGTGGATCGCCTGAGGTCAGGAGTTTGAGACC
gi|14787532|emb|AL445467.6| 35	GGCTGAGGTGGGTGGATCACCTGAAGTCAGGAGTTCTAGACC
gi|14787532|emb|AL445467.6| 36	GGCTGAGGCGGGCAGATCACCTGAGGTCGGGAGGTCAAGACC
gi|14787532|emb|AL445467.6| 37	GGCCAAGGCGGGTGGATCACCTGAGGTCAGCAGTTTAAGACC
gi|14787532|emb|AL445467.6| 38	GGCCAAGACGGGCGGATTGCCTGAGCTCAGGAGTTCGAGACC
gi|14787532|emb|AL445467.6| 39	GGCCAAGGCAGGTGGATCACCTGAGGCCAGGAGTTCAAGACC
gi|14787532|emb|AL445467.6| 4	GGCCGAGGCGGGCAGATCACCTGATGTCAGGAGTTCGAGACC
gi|14787532|emb|AL445467.6| 41	GGCCGAGGCAGACAGATCACTTGAGGCCAGGAGTTCGAGACC
gi|14787532|emb|AL445467.6| 42	GGCCGAGGTGGGCGGATCACCTGAGGCCAGTCGTTCAAGACC
gi|14787532|emb|AL445467.6| 5	GGCTGAGGCGGGCGGATCATCTGAGGTCAGGAGTTCGAGACC
gi|14787532|emb|AL445467.6| 6	GGCCAAGGCGGGCGGATCACCTGAGGTCAGGAGTTCAAGACC
gi|14787532|emb|AL445467.6| 7	GGCTGAGGCAGGCGGATCACCTGAGGTCAGGAGTTCGAGACC
gi|14787532|emb|AL445467.6| 8	GGCCGAGGCAGGTGGATCACCTGAGGTCAGGAGTTCGAGACC
gi|14787532|emb|AL445467.6| 9	GGCCGAGGCGGGTGGATCACCTGAGGTCAGAAGTTTGAGACC
gi|15042761|gb|AC079035.46|	GGCCGAGGCGGGCGGATCACCTGAGGTCAGGAGTTCGAGACC
gi|15042761|gb|AC079035.46| 10	GGCCGAGGCGGGTGGATCACTCGAGGTCAGGAGTTCAAGACC
gi|15042761|gb|AC079035.46| 11	GGCCGAGGCGGGTGGCTCACCTGAGGTCAGGCGTTGGAGACC
gi|15042761|gb|AC079035.46| 12	GGCCGAGGCGGGCAGATAACCTGAGGTCGGGAGTTTGAGACC
gi|15042761|gb|AC079035.46| 13	GGCCAAGGCGAGTGGATCACCTGAAGTCAGGAGTTTGAGACC
gi|15042761|gb|AC079035.46| 14	GGCCAAGGTGGGCAGATCACTTGAGGTCAGGAGTTCAAGACC
gi|15042761|gb|AC079035.46| 15	GGCCGAGGGGGGTGGATCACCTGAGGTCTGGGGTTTGAGACC
gi|15042761|gb|AC079035.46| 16	GGCCGAGGCAGGGGGATCATCTGAAGTCGGGAGTTCGAGACC
gi|15042761|gb|AC079035.46| 17	GGCTGAGGCGGGCTGATAACCTGAGGTCAGGAGTTCACGACC
gi|15042761|gb|AC079035.46| 3	GGCCAAGGCGGGTGGATCACTTGAGGTCAGGAGTTCGAGACC
gi|15042761|gb|AC079035.46| 4	GGCTGAGGTGGGCGGATCACTTGAGGTCAGGAGTTCGAGACC
gi|15042761|gb|AC079035.46| 5	GGCGGAGGCAGGCGGATCACTTGAGGTCAGGAGTTCGAGACC
gi|15042761|gb|AC079035.46| 6	GGCCGAGGCAGGCGAATCACCTGAGGTCAGGAGTTCAAGACC
gi|15042761|gb|AC079035.46| 8	GGCCGAGGCAGGTGGATCAACTGAGGTCAGGAGTTCAAGACC
gi|15042761|gb|AC079035.46| 9	GGCCGAGGCAGGCAGATCACCTGAGGTCGGGAGTTCAAGACC
gi|15130741|emb|AL589872.9|	GGCCGAGGCGGGCGGATCACCTGAGGTCAGGAGTTCGAGACC
gi|15130741|emb|AL589872.9| 10	GGCCGAGGCGGGCAGATCGCCTGAGGTCAGGAGTTCAAGACC
gi|15130741|emb|AL589872.9| 11	GGCTGAGGCGGGTGGATCACCTGAGGTCAGGAGTTTGAGACC
gi|15130741|emb|AL589872.9| 12	GGCTGAGGCGGGTGGATCACCTGAGGTCAGGAGTTCTAGACC
gi|15130741|emb|AL589872.9| 13	GGCTGAGGCGGGTGGATCACTTGAGGTCAGGAGTTCGAGACC
gi|15130741|emb|AL589872.9| 19	GGTCGAGGCAGGTTGATCACCTGAGGTCAGGAGTTCGAGACC
gi|15130741|emb|AL589872.9| 2	GGCCAAGGCGGGCGGATCACCTGAGGTCAGGAGTTCGAGACC
gi|15130741|emb|AL589872.9| 20	GGCCGAGGCAGGCGGATCACCCGAGCTCAGGAGTTTGAGACC
gi|15130741|emb|AL589872.9| 21	GGCCAAGGCAGGTGGATCACCTGAGGTCAGGAGTTCAAGACC
gi|15130741|emb|AL589872.9| 22	GGCCGAGGCAGGTGGATCACTTGAGGTCAGGAGTTCAAGACC
gi|15130741|emb|AL589872.9| 24	GGCCGAGGTGGGCAGATCACCTGAGGTTAGGAGTTCAAGACC
gi|15130741|emb|AL589872.9| 3	GGCCGAGGCGGACGGATCACCTGAGGTCAGGAGTTCGAGACC
gi|15130741|emb|AL589872.9| 32	GGCGGAGGCAGGTGGATCACCTGAGGTTGGGAGTTCGAGACC
gi|15130741|emb|AL589872.9| 33	GGCTGAGGTGGGCAGATCGCCTGAGGTCAGGAGTTTGAGACC
gi|15130741|emb|AL589872.9| 34	GGCTGAGGCGGGAGGATCACTTGAGGTCAGGAGTTTGACACC
gi|15130741|emb|AL589872.9| 35	GGCTGAGACGGGCGGATCACCTGAGGTCGAGAGTTTGAGACC
gi|15130741|emb|AL589872.9| 36	GGCCGAGGCGGGTGGATCACTTGAGGCCAGGAGTTAAAGACC
gi|15130741|emb|AL589872.9| 37	GGCCAAGGCAGATGGATCACTTGAGGTCAGGAGTTCGAGACC
gi|15130741|emb|AL589872.9| 38	GGCCAAGACAGGTGGATCACCTGAGGTCAGGAGTTCGAAACC
gi|15130741|emb|AL589872.9| 39	GGCCATGGCAGGCGGATCACTTGAGGTCAGGAGTTCAAGACC
gi|15130741|emb|AL589872.9| 4	GGCTGAGGCGGGCGGATCACTTGAGGTCAGGAGTTCGAGACC
gi|15130741|emb|AL589872.9| 40	GGCCAAGGTGGGCGGATCACTTGAGCTCAGGAGTTTGAGACC
gi|15130741|emb|AL589872.9| 5	GGCCGAGGCGGGCGGATCACTTGAGGTCAGGAGTTCAAGACC
gi|15130741|emb|AL589872.9| 7	GGCGGAGGCTGGCGGATCACCTGAGGTCAGGAGTTCGAGACC
gi|15130741|emb|AL589872.9| 8	GGCTGAGGCAGGCAGATCACCTGAGGTCAGGAGTTCGAGACC
gi|15130741|emb|AL589872.9| 9	GGCCGAGGTGGGTGGATCACCTGAGGTCAGGAGTTTGAGACC
gi|15142001|emb|AL353648.27|	GGCCGAGGCGGGCGGATCACCTGAGGTCAGGAGTTCGAGACC
gi|15142001|emb|AL353648.27| 12	GGCCGAGGCGGGCAGATCACTTGAGCTCAGGAGTTCAAGACC
gi|15142001|emb|AL353648.27| 13	GGCCGAGGTGGGCAGATCTCCTGAGGTCAGGAATTCGAGACC
gi|15142001|emb|AL353648.27| 14	GGCCAAGGTGGGCGGATCACCTGAGGTCAAGAGTTCAAGACC
gi|15142001|emb|AL353648.27| 15	GGCTGAGGCGGGCAGATCACTTGAGGTCAGGAGTTCAAGACC
gi|15142001|emb|AL353648.27| 16	GGCGGAGGCGGGTGGATCACCTGATGTTAGGAGTTCGAGACC
gi|15142001|emb|AL353648.27| 17	GGCCAAGGTGGGTGGATCACCTGAGGCCAGGAGTTCGAGACC
gi|15142001|emb|AL353648.27| 18	GGCCGAGGCAGGCGCATCACTTGAGGTCAGGAGTTTGAGACC
gi|15142001|emb|AL353648.27| 2	GGCCGAGGTGGGCGGATCACCTGAGGTCAGGAGTTCAAGACC
gi|15142001|emb|AL353648.27| 22	GGCTGAGGTGGGCAGAACACTTGAGGTCAGGAGTTCGAGACC
gi|15142001|emb|AL353648.27| 23	GGCCGGGGCAGGCGGATCACTTGGGGTCAGGAGTTCGAGGCC
gi|15142001|emb|AL353648.27| 24	GGCTGAGGCAGGAGGATCACTTGAGCTCAGGAGTTCGAGACC
gi|15142001|emb|AL353648.27| 25	GGCCGAGGCGGGCGGCTCACTTGAGGCCAGGAGTTTGGGACC
gi|15142001|emb|AL353648.27| 26	GGCCAGGGCGGGCAGATCACCTGAGGCCAGGAGTTCAAGACC
gi|15142001|emb|AL353648.27| 27	GGCTGAGGCGGGCGGATCACTTAAGGTCAGGAATTGGAGACC
gi|15142001|emb|AL353648.27| 3	GGCTGAAGCGGGTGGATCACCTGAGGTCAGGAGTTCGAGACC
gi|15142001|emb|AL353648.27| 5	GGCTGAGGCAGGCGGATCACCTGAGGTCAGGAGTTCGACACC
gi|15142001|emb|AL353648.27| 6	GGCCAAGGCGGGCGGATCACCTGAGGTTGGGAGTTCGAGACC
gi|15142001|emb|AL353648.27| 7	GGCTGAGGCGGGTGGATCACCTGAGGTCAGGAGTTTGAGACC
gi|15142001|emb|AL353648.27| 8	GGCTGAGGTGGGCAGATCACCTGAGGTCAGGAGTTCGAGACC
gi|15142001|emb|AL353648.27| 9	GGCTGAGGCAGGCGGATCACCTGAGGTCGGGAGTTCGAGACC
gi|15144454|gb|AC012358.9|	GGCCGAGGCGGGCGGATCACCTGAGGTCAGGAGTTCGAGACC
gi|15144454|gb|AC012358.9| 10	GGCCAAGGAGGGCGAATCACCTGAGGTCAGGAGTTCGAGACC
gi|15144454|gb|AC012358.9| 11	GGCCGAGGCGGGTGGATCATCTGAGGTCAGGAGTTCAAGACC
gi|15144454|gb|AC012358.9| 12	GGCCGAGGTGGGTGGATCACCTGAGGTCGGGAGTTCGAGACC
gi|15144454|gb|AC012358.9| 14	GGCCGAGGCGAGCGAATCACTTGAGGTCAGGAGTTCAAGACC
gi|15144454|gb|AC012358.9| 15	GGCCGAGGTGGGTGGATCACGTGAGGTCAGGAGTTTGAGACC
gi|15144454|gb|AC012358.9| 16	GGCTGAGGCGGTTGGATCACCTGAGGTCAGGAGTTTGAGACC
gi|15144454|gb|AC012358.9| 17	GGCCGAGGTGGGCGGATCACTTGAGGTAAGGAGTTCAAGACC
gi|15144454|gb|AC012358.9| 18	GGCCGAGGTGGGCAGATCACCTGAGGTCAGGAGTTACAGACC
gi|15144454|gb|AC012358.9| 19	GGCCAAGGCAGGTGGATCACCTGAGGTCAGGAGTTCAAGACC
gi|15144454|gb|AC012358.9| 2	GGTCGAGGCGGGCGGATCACCTGAGGTCAGGAGTTCGAGACC
gi|15144454|gb|AC012358.9| 20	GGCCACGGCATGCGGATCACCTGAGGTCAGGAGTTCGAGACC
gi|15144454|gb|AC012358.9| 22	GGCTGAGGCAGGCGGATCACTTGAGGTCAGGAGTTCAAGACC
gi|15144454|gb|AC012358.9| 24	GGCCGAGGCAGGTGGATCACTTGAGGTCAGGAGTTCAAGACC
gi|15144454|gb|AC012358.9| 25	GGCTGAGGCGGGCGGATTGCCTGAGGTCAGGAGTTCAAGACC
gi|15144454|gb|AC012358.9| 3	GGCCGAGGTGGGCGGATCACCTGAGGTCGGGAGTTCGAGACC
gi|15144454|gb|AC012358.9| 33	GGCCAAGGCAGGTGGATCACCTAAGGTCAGGAGTTAGAGACC
gi|15144454|gb|AC012358.9| 34	GGTCGAGGCGGGCGGATCACCTGAGGATGGGAGTTCAAGACC
gi|15144454|gb|AC012358.9| 35	GGCCGAGGTGGGTGGATCACCTGAGGTTGGGAGTTCAAGACC
gi|15144454|gb|AC012358.9| 36	GGCCGAGGCAGGTAGATCACCTGAGGTCAGTAGTTCAAGACC
gi|15144454|gb|AC012358.9| 38	GGCCAAGGCGGATAGATCACCTGAGGTCAGGAGTTCAAGACC
gi|15144454|gb|AC012358.9| 4	GGCCGAGGTGGGTGGATCACCTGAGGTCAGGAGTTCGAGACC
gi|15144454|gb|AC012358.9| 40	GGCTGAGGTGGGCGGATCACCTGAGGTTGGGAGTGCGAGACC
gi|15144454|gb|AC012358.9| 41	GGCCGAGGTGGGCAGATCACCTGAGGTTGGGAGTTAGAGACC
gi|15144454|gb|AC012358.9| 7	GGCCGAGGCAGGCGGATCACCTGAGGTCAGGAATTTGAGACC
gi|15144454|gb|AC012358.9| 8	GGCCGAGGTGGGTGGATCACCTGAGGTCAGGAGTTCAAGACC
gi|15144454|gb|AC012358.9| 9	GGCCAAGGCGGGTGGATCACCTGAGGTCAGGAGTTTGAGACC
gi|15145617|gb|AC073846.6|	GGCCGAGGCGGGCGGATCACCTGAGGTCAGGAGTTCGAGACC
gi|15145617|gb|AC073846.6| 10	GGCCGAGGTGGGCAGATCACCTGAGGTCAGGAGTTCAAGACC
gi|15145617|gb|AC073846.6| 11	GGCCGACGCGGGTGGATCACCTGAGGTCGGGAGTTCGAGACC
gi|15145617|gb|AC073846.6| 12	GGCTGAGACGGGCGGATCATCTGAGGTCAGGAGTTCGAGACC
gi|15145617|gb|AC073846.6| 13	GGCTGAGGTGGGCAGATCACCTGAGGTCAGGAGTTCGAGACC
gi|15145617|gb|AC073846.6| 14	GGCTGAGGCAGACGGATCACCTGAGGTCAGGAGTTCGAGACC
gi|15145617|gb|AC073846.6| 15	GGCCAAGGCGGGCAGATCACCTGAGGTCAGGAGTTTGAGACC
gi|15145617|gb|AC073846.6| 17	GGCTGAGGCAGGCGGATCACCTGAGGTCGGGAGTTTGAGACC
gi|15145617|gb|AC073846.6| 18	GGTCGAGGCAGGCGGATCACCTGAGGTCAGGAGCTCAAGACC
gi|15145617|gb|AC073846.6| 19	GGCTGAGGCAGGTGGATCACTTGAGGTCAGGAGTTCGAGACC
gi|15145617|gb|AC073846.6| 2	GGCCGAGGCGGGTGGATCACCTGAGGTCAGGAGTTCGAGACC
gi|15145617|gb|AC073846.6| 20	GGCCAAGGCGGGCGGATCACTTGGGGTCAGGAGTTCAAGACC
gi|15145617|gb|AC073846.6| 21	GGCCAAGGCGGGCAAATCACCTGAGGTCAGGAGTTCAAGACC
gi|15145617|gb|AC073846.6| 22	GGCCGAGGTGGGTGGATCACCTGAGGTTAGGAATTCGAGACC
gi|15145617|gb|AC073846.6| 24	GGCTGAGGTGGGCGGATCACTTGAGGTCAGGAGTTCAAGACC
gi|15145617|gb|AC073846.6| 25	GGCTGAGGTGGGTGGATCACTTGAGGTCAGGAGTTCGAGACC
gi|15145617|gb|AC073846.6| 26	GGCCAAGGTGGGTGGATCACTTGAGGTCAGGAGTTCGAGACC
gi|15145617|gb|AC073846.6| 28	GGCCGAGGCACACGGATCACCTGAGGTCAGGAGTTCAAGACC
gi|15145617|gb|AC073846.6| 3	GGCCGAGGCGGGCGGATCACCTGAGGTCGGGAGTTCGAGACC
gi|15145617|gb|AC073846.6| 34	GGCCAAGACGGGAGGATCACCTGATGTCAGGAGTTCAAGACC
gi|15145617|gb|AC073846.6| 35	GGCTGAGGTGGGAGGATCACTTGAGGTCAGGAGTTTGAGACC
gi|15145617|gb|AC073846.6| 36	GGCTGAGGCAGGCAGATCACTTGAGGCCAGGAGTTCGAGACC
gi|15145617|gb|AC073846.6| 37	GGCTGAGGCAGGTGGATCACTTGAGGTCAGGAGTTTGAGACC
gi|15145617|gb|AC073846.6| 38	GGCTGAGGTGGGCAGATCACCTGAGGCCAGGAGTTGGAGACC
gi|15145617|gb|AC073846.6| 4	GGCCAAGGCGGGCGGATCACCTGAGGTCAGGAGTTCGAGACC
gi|15145617|gb|AC073846.6| 40	GGCTGAGGCAGGCAGATCACTTGAGGTCAGGAGTTCGAAACC
gi|15145617|gb|AC073846.6| 41	GGCTGAGATGGGTGGATCACTTGAGGTCAGGAGTTCGAGACC
gi|15145617|gb|AC073846.6| 42	GGCTGAGGAGGGTGGATCACTTGAGGTCAGGAGTTTGAGACC
gi|15145617|gb|AC073846.6| 44	GGCCAAGGTGGGTGGATCACCTGAGGTCAGCAGTTCAAGACC
gi|15145617|gb|AC073846.6| 45	GGCCGAGGCAGGTGGATCACCTGAGGTTGGGAGTTTGAGACC
gi|15145617|gb|AC073846.6| 46	GGCCAAGACGAATGGATCACCTGAGGTCAGGAGTTCGAGACC
gi|15145617|gb|AC073846.6| 47	GGCCGAAGCAGGAGGACCACTTGAGGTCAGGAGTTCGAGACC
gi|15145617|gb|AC073846.6| 48	GGCTGAGGTGGGTGGATCATCTGAGATCAGGAGTTCGAGACC
gi|15145617|gb|AC073846.6| 5	GGCCGAGGCGGGTGGATGACCTGAGGTCAGGAGTTCGAGACC
gi|15145617|gb|AC073846.6| 6	GGCCGAGGCGGGAGGATCACCTGAGGTCAGGAGTTTGAGACC
gi|15145617|gb|AC073846.6| 8	GGCCGAGGCGGGCGGATCACCTGAGGTCGGGAATTCGAGACC
gi|15282152|emb|AL596285.4|	GGCCGAGGCGGGCGGATCACCTGAGGTCAGGAGTTCGAGACC
gi|15282152|emb|AL596285.4| 3	GGCCAAGGCTGGCGGATCACCTGAGGTCGGGATTTCGAGACC
gi|15282152|emb|AL596285.4| 4	GGCCGAGGCGGGTGGATTACCTGAGGTCAGGAATTCAAGACC
gi|15282152|emb|AL596285.4| 5	GGCCGAGGCGGGTGGATCACTTGAAGTCAGGAGTTTGAGACC
gi|15282152|emb|AL596285.4| 6	GGCCGACGCTGGTGGGTCACCTGAGGTCAAGAGTTCGAGACC
gi|15341625|gb|AC019341.6|	GGCCGAGGCGGGCGGATCACCTGAGGTCAGGAGTTCGAGACC
gi|15341625|gb|AC019341.6| 10	GGCCGATGTGGGCAGATCACTTGAGGTCAGGAGTTCTAGACC
gi|15341625|gb|AC019341.6| 2	GGCCGAGGCAGGCGGGTCACCTGAGGTCAGGAGTTCGAGACC
gi|15341625|gb|AC019341.6| 3	GGCCGAGGCGGGGGGATCACTTGAGGTCAGGAGTTCGAGACC
gi|15341625|gb|AC019341.6| 4	GGCCGAGGCAGGCGGATCACTTGAGGTCAGGAGTTTGAGACC
gi|15341625|gb|AC019341.6| 5	GGCCGAGATGGGCGGATCACCTGAGGTCAGGAGTTCAAGACC
gi|15341625|gb|AC019341.6| 9	GGCCGAGGCAGGAGGATCATTTGAGGTCAGGAGTTCAAGACC
gi|15384622|emb|AL157394.15|	GGCCGAGGCGGGCGGATCACCTGAGGTCAGGAGTTCGAGACC
gi|15384622|emb|AL157394.15| 2	GGCCGAGGCAGGCGGATCACCTGAGGTCAGGAGTTCAAGACC
gi|15384622|emb|AL157394.15| 3	GGCCGAGGCAGACAGATCACCTGAGGTCAGGAGTTCAAGACC
gi|15384622|emb|AL157394.15| 4	GGCCAAGGCAGGCAGATCACCTGAGGTCAGGAGTTTGAGACC
gi|15384622|emb|AL157394.15| 5	GGCCGAGGAGGGTGCATCACCTGAAGTCAGGAGTTCGAGACC
gi|15384622|emb|AL157394.15| 6	GGTCGAGGTGGGCAGATCACCTCAGGTCAGGAGTTTGAGACC
gi|15384622|emb|AL157394.15| 7	GGCAGAGGCAGGTGGATCACTTGAGGTCAGGAGTTCAAGACC
gi|15391099|emb|AL356579.24|	GGCCGAGGCGGGCGGATCACCTGAGGTCAGGAGTTCGAGACC
gi|15391099|emb|AL356579.24| 2	GGCCGAGGTGGGCAGATCACCTGAGGTCAAGAGTTCGAGACC
gi|15391099|emb|AL356579.24| 4	GGCCAAGGCAGGCGGATCACTTGAGGTCAGGAGTTCAAGACC
gi|15391099|emb|AL356579.24| 5	GGCCCAGGCAGGCAGATCACTTGAGGTCAGGAGTTCGAGACC
gi|15391099|emb|AL356579.24| 6	GGCTGAGGCAGGCGGATCACTTGAGGTCAGGAGTTCAAGACC
gi|155368136|emb|CU467002.2|	GGCCGAGGCGGGCGGATCACCTGAGGTCAGGAGTTCGAGACC
gi|155368136|emb|CU467002.2| 10	GGCCGAGGCGTGTGGATCACCTGAGGTCAGGAGTTCAAGACC
gi|155368136|emb|CU467002.2| 11	GGCCGAGGCGGGCGGATCGCTTGAGGCCAGGAGTTCGAGACC
gi|155368136|emb|CU467002.2| 12	GGCCGAGGTGGGTGGATCACCTGAGGTCAGGAGTTCAAGACC
gi|155368136|emb|CU467002.2| 13	GGCTGACGCGGGCGGATCACCTGAGGTCAGGAGTTCCAGACC
gi|155368136|emb|CU467002.2| 15	GGCCGAGGCCAGTGGATCACCTGAGGTCAGGAATTCGAGACC
gi|155368136|emb|CU467002.2| 16	GGCCAAGGTGGGTGGATCACCTGAGGTCAGGAGTTTGAGACC
gi|155368136|emb|CU467002.2| 17	GGCTGAGGCAGGCGGATCACTTGAGGTCAGGAGTTTGAGACC
gi|155368136|emb|CU467002.2| 18	GGCCAAGGCGGGCAGGTCACCTGAGGTCGGGAGTTCGAGACC
gi|155368136|emb|CU467002.2| 19	GGCCAAGGCCGGCCGATCACCTGAGGTTAGGAGTTCGAGACC
gi|155368136|emb|CU467002.2| 2	GGCCGAGGCGGGCAGATCACCTGAGGTCAGGAGTTCGAGACC
gi|155368136|emb|CU467002.2| 20	GGCAGATGCGGGCAGATCACCTGAGGCCAGGAGTTCGAGACC
gi|155368136|emb|CU467002.2| 21	GGCCGAGGCGGGTGGATCACCTGAGGTCAGAAGTTTCAGACC
gi|155368136|emb|CU467002.2| 22	GGCCAAGGCAGGTGAATCACCTGAGGTCAGGAGTTCGAGACC
gi|155368136|emb|CU467002.2| 23	GGCTGAGGCAGGTGGATCACCTGAGGTCAGGAGTTTGAGACC
gi|155368136|emb|CU467002.2| 28	GGCTGAGGCAGGCTGATCACTTGAGGCCAGGAGTTCGAGACC
gi|155368136|emb|CU467002.2| 29	GGCCGAGGCTGGCAGATCATTTGAGGTCAGGAGTTTGAGACC
gi|155368136|emb|CU467002.2| 30	GGCCGAGGTGTGTGGATCATCTGAGGTCAGGAGTTTGAGACC
gi|155368136|emb|CU467002.2| 31	GGCTGAAGCGGGTGGATCACCTGAGGTCAGGACTTTGAGACC
gi|155368136|emb|CU467002.2| 32	GGCCAAGGCCGGCCGATCACCTGAGGTTAGGAGTTTGAGACC
gi|155368136|emb|CU467002.2| 33	GGCTGAGGCAGGAGGATCACTTGAGGTCAGGAGTTCAAGACC
gi|155368136|emb|CU467002.2| 34	GGCTGAGACGGGCAGATCACATGAGGTCAGGAGTTCAAGACC
gi|155368136|emb|CU467002.2| 35	GGCCGAGGCAGGTGGATTGCCTGAGGTCAGGAGTTCGACACC
gi|155368136|emb|CU467002.2| 4	GGCCGAGGTGGGCGTATCACCTGAGGTCAGGAGTTCGAGACC
gi|155368136|emb|CU467002.2| 5	GGCCGAGGTGGGCGGCTCACCTGAGGTCAGGAGTTCGAGACC
gi|155368136|emb|CU467002.2| 7	GGCTGAGGCGGGCGGATCACCTTAGGTCAGGAGTTTGAGACC
gi|155368136|emb|CU467002.2| 8	GGCCCAGGCGGGTGGATCACCTGAGGTCAGGAGTTCAAGACC
gi|155368136|emb|CU467002.2| 9	GGCTGAGGCAGGCGTATCACCTGAGGTCAGGAGTTCGAGACC
gi|156119259|emb|CU207370.12|	GGCCGAGGCGGGCGGATCACCTGAGGTCAGGAGTTCGAGACC
gi|156119259|emb|CU207370.12| 10	GGCCCAGGCGGGTGGATCACCTGAGGTCAGGAGTTCAAGACC
gi|156119259|emb|CU207370.12| 11	GGCTGAGGCAGGCGTATCACCTGAGGTCAGGAGTTCGAGACC
gi|156119259|emb|CU207370.12| 12	GGCCGAGGCGTGTGGATCACCTGAGGTCAGGAGTTCAAGACC
gi|156119259|emb|CU207370.12| 13	GGCCGAGGCGGGCGGATCGCTTGAGGCCAGGAGTTCGAGACC
gi|156119259|emb|CU207370.12| 14	GGCCGAGGCGGGTGGATCACCTGAGGTCAGAAGTTCCAGACC
gi|156119259|emb|CU207370.12| 18	GGCTGAGGCAGGCGGATCCCCTGAGGTCAGGAGATCGAGACC
gi|156119259|emb|CU207370.12| 19	GGCCGAGGCAGGTGGATCGCCTGAGGTCAGGAGTTCCAGACC
gi|156119259|emb|CU207370.12| 2	GGCCGAGGCGGGCAGATCACCTGAGGTCAGGAGTTCGAGACC
gi|156119259|emb|CU207370.12| 20	GGCCGAGGTGGGCAGATCACGTGAGGTCAGGAGTTTGAGACC
gi|156119259|emb|CU207370.12| 21	GGCCGAGGCCAGTGGATCACCTGAGGTCAGGAATTCGAGACC
gi|156119259|emb|CU207370.12| 22	GGCCAAGGTGGGTGGATCACCTGAGGTCAGGAGTTTGAGACC
gi|156119259|emb|CU207370.12| 23	GGCTGAGGCAGGCGGATCACTTGAGGTCAGGAGTTTGAGACC
gi|156119259|emb|CU207370.12| 24	GGCCAAGGCGGGCAGGTCACCTGAGGTCGGGAGTTCGAGACC
gi|156119259|emb|CU207370.12| 25	GGCCAAGGCCGGCCGATCACCTGAGGTTAGGAGTTCGAGACC
gi|156119259|emb|CU207370.12| 26	GGCAGATGCGGGCAGATCACCTGAGGCCAGGAGTTCGAGACC
gi|156119259|emb|CU207370.12| 32	GGCTGAGGCAGGCAGATCACCTGAGGGCAGGAGTTCAAGACC
gi|156119259|emb|CU207370.12| 33	GGTCGAGGCGGATGGATCACTTGAGGTCAGGAGTTCGAGTCC
gi|156119259|emb|CU207370.12| 34	GGCTGAGGAGGGCGGATCACCTGAGGTCGGGGGTTTGAGACC
gi|156119259|emb|CU207370.12| 36	GGCTGAGATGGGTGGATCACCTGAGGTCAGGAGTTGGAGACC
gi|156119259|emb|CU207370.12| 37	GGCTGAGGCAGGCTGATCACTTGAGGCCAGGAGTTCGAGACC
gi|156119259|emb|CU207370.12| 38	GGCCGAGGCTGGCAGATCATTTGAGGTCAGGAGTTTGAGACC
gi|156119259|emb|CU207370.12| 39	GGCCGAGGTGTGTGGATCATCTGAGGTCAGGAGTTTGAGACC
gi|156119259|emb|CU207370.12| 4	GGCCAAGGCGGGCGGATCACCTGAGGTCAGGAGTTTGAGACC
gi|156119259|emb|CU207370.12| 40	GGCTGAAGCGGGTGGATCACCTGAGGTCAGGACTTTGAGACC
gi|156119259|emb|CU207370.12| 41	GGCCAAGGCCGGCCGATCACCTGAGGTTAGGAGTTTGAGACC
gi|156119259|emb|CU207370.12| 42	GGCTGAGGCAGGAGGATCACTTGAGGTCAGGAGTTCAAGACC
gi|156119259|emb|CU207370.12| 5	GGCCAAGGCGGGCGGATCACCTGAGGTCGGGAGTTCGAGACC
gi|156119259|emb|CU207370.12| 7	GGCCGAGGTGGGCGTATCACCTGAGGTCAGGAGTTCGAGACC
gi|156119259|emb|CU207370.12| 8	GGCTGAGGCGGGCAGATCACCTGAGGTCAGGAGTTTGAGACC
gi|156119259|emb|CU207370.12| 9	GGCTGAGGCGGGCGGATCACCTTAGGTCAGGAGTTTGAGACC
gi|15617271|emb|AL390859.18|	GGCCGAGGCGGGCGGATCACCTGAGGTCAGGAGTTCGAGACC
gi|15617271|emb|AL390859.18| 2	GGCTGAGGCAGGCGGATCACCTGAGGTCAGGAGTTCAAGACC
gi|15617271|emb|AL390859.18| 3	GGCTGAGGCGGGTGGATCGCCTGAGGTCAGGAGTTTGAGACC
gi|15617271|emb|AL390859.18| 4	GGCCGAGGCGGGTGGATCACCTGAGGTCGGGAGTATGAGACC
gi|15617271|emb|AL390859.18| 6	GGCCGAGGTGGGCAGATCACTTGAGGTCAGGAGTTCAAAACC
gi|15617271|emb|AL390859.18| 7	GGCCAAGGCAGGTGGATCACCCGAGGTCAGGAGTTTGAGACC
gi|15617271|emb|AL390859.18| 8	GGCTGAGGTGGGTGGATGACCTGAGTTCAGGAGTTCGAGACC
gi|15638765|gb|AC073063.12|	GGCCGAGGCGGGCGGATCACCTGAGGTCAGGAGTTCGAGACC
gi|15638765|gb|AC073063.12| 10	GGCCGAGGTGGGCAGATCGCCTGAGGTCAGGAGTTCGAGACC
gi|15638765|gb|AC073063.12| 12	GGCTGAGGTGGGTGGATCACCTGAGGTCAGGAGTTTGAGACC
gi|15638765|gb|AC073063.12| 13	GGCCAAGGCGGGCAGATCACCTGAGGTCAGGAATTTGAGACC
gi|15638765|gb|AC073063.12| 14	GGCCGAGGCGAGGGGATCACCTGAGGTCGGGAGTTCAAGACC
gi|15638765|gb|AC073063.12| 15	GGCCGAGGCAGGTGAATCACTTGAGGTCAGGAGTTCGAGACC
gi|15638765|gb|AC073063.12| 16	GGCCAAGGCAGGTGGATCACCTGAGGTCAGGAGTTTGAGACC
gi|15638765|gb|AC073063.12| 18	GGCCAAGGCAGGTGCATCACCTGAGGTCAGGAGTTCGAGACC
gi|15638765|gb|AC073063.12| 19	GGCCGAGGTGGATGGATCACCTGAGGTCAGGAGTTTGAGACC
gi|15638765|gb|AC073063.12| 2	GGCCGAGGCGGGCAGATCACCTGAGGTCAGGAGTTCGAGACC
gi|15638765|gb|AC073063.12| 20	GGCCGAGGTGGGTGGATCACCTGAAGTCAAGAGTTCGAGACC
gi|15638765|gb|AC073063.12| 25	GGCTGAGGCAGGAGGATCACCTGAGGTAAGGAGTTCAAGACC
gi|15638765|gb|AC073063.12| 26	GGCTGAGGTGGGTGGATCACCTGAGATCAGGAGTTCAAGACC
gi|15638765|gb|AC073063.12| 27	GGTCGAGGCAGGCAGATCACTTGAGGTCAGGAGTTTGAGACC
gi|15638765|gb|AC073063.12| 28	GGCCAAGGTGGGTGGATCCCCTCAGGTCAGGAGTTCGAGACC
gi|15638765|gb|AC073063.12| 3	GGCCAAGGCGGGTGGATCACCTGAGGTCAGGAGTTCGAGACC
gi|15638765|gb|AC073063.12| 4	GGCCGAGGTGGGTGGATCACCTGAGGCCAGGAGTTCGAGACC
gi|15638765|gb|AC073063.12| 5	GGTCGATGCGGGCGCATCACCTGAGGTCAGGAGTTCGAGACC
gi|15638765|gb|AC073063.12| 6	GGCCGAGGTGGGTGGATCACCTGAGGTCAGGGGTTCGAGACC
gi|15638765|gb|AC073063.12| 7	GGCCGAGACAGGTGGATCACCTGAGGTCAGGAGTTCGAGACC
gi|15638765|gb|AC073063.12| 8	GGCCGAGGCGGGTGGATCACCTGAGGTCGGGAGTTCGATACC
gi|15638765|gb|AC073063.12| 9	GGCCAAGGCAGGCGGATCACTTGAGGTCAGGAGTTCGAGACC
gi|15638903|gb|AC092676.2|	GGCCGAGGCGGGCGGATCACCTGAGGTCAGGAGTTCGAGACC
gi|15638903|gb|AC092676.2| 2	GGCCAAGGCGGGTGGATCACCTGAGATCAGGAGTTCGAGACC
gi|15638903|gb|AC092676.2| 3	GGCTGAGGCAGGCGGATCACTTGAGGTCAGGAGTTCAAGACC
gi|15706159|gb|AC022662.6|	GGCCGAGGCGGGCGGATCACCTGAGGTCAGGAGTTCGAGACC
gi|15723086|emb|AL449266.17|	GGCCGAGGCGGGCGGATCACCTGAGGTCAGGAGTTCGAGACC
gi|15723086|emb|AL449266.17| 10	GGCCGAGGCAGGCGGATCACCTGATGTCAGGAGTTCAAGACC
gi|15723086|emb|AL449266.17| 11	GGCTGAGGCAGGTGGATCACCTGAGGTCAGGAGTTCGAGACC
gi|15723086|emb|AL449266.17| 12	GGCTGAGGCGGGCGGATCACTTGAGGTCAGGAGTTCAAGACC
gi|15723086|emb|AL449266.17| 14	GGCCGAGGTGGGCACATCACCTGAGGTCAGGAGTTCAAGACC
gi|15723086|emb|AL449266.17| 15	GGCTGAGGCAGGCGGATCTCCTGAGGTCAGGAGTTGGAGACC
gi|15723086|emb|AL449266.17| 16	GGCCAAGGCGGGTGGATCACTTGAGGTCAAGAGTTCGAGACC
gi|15723086|emb|AL449266.17| 17	GGCCGAAGCGGGCGGATCACTTGAGGTCGGGAGTTTGAGACC
gi|15723086|emb|AL449266.17| 18	GGCCGAGGCGGTCAGATCACTTGAGGTCAGGAGTTTGAGACC
gi|15723086|emb|AL449266.17| 19	GGCCAAGGCGGGTGGATCACCTGAGGTCGGGAGTTCAAGACC
gi|15723086|emb|AL449266.17| 2	GGCCGAGGCGGGCGGATCACCTGAGGTCAGGAGTTCGAGACC
gi|15723086|emb|AL449266.17| 23	GGCCGAGGCAGGCAGATCACCTGAGGTCAGGGATTGGAGACC
gi|15723086|emb|AL449266.17| 24	GGCTGAGGTGGGTGGATCACCTGAGGTCGGGAGTTCTAGACC
gi|15723086|emb|AL449266.17| 25	GGCCAAGGTGGGTGGACCACCTGAGGTCAGGAGTTTGAGACC
gi|15723086|emb|AL449266.17| 26	GGCCAAGGCAGGCGGATCACTTGAAGTCAGGAGTTCAAGACC
gi|15723086|emb|AL449266.17| 27	GGCCGACAAGGGCGGGTCACTTGAGGTCAGGAGTTCGAGACC
gi|15723086|emb|AL449266.17| 28	GGCCAAGGCAAGCGGATCACCTGAGGTCAGGAGTTTAAGACC
gi|15723086|emb|AL449266.17| 29	GGCCAAGGCAGGCAGATCACTTGAGGTCAGGAGTTCAAGACC
gi|15723086|emb|AL449266.17| 3	GGCCGAGGCGGGCGGATCACCTGAGGTCGGGAGTTCGAGACC
gi|15723086|emb|AL449266.17| 4	GGCCGAGGCGGGCAGATCACTTGAGGTCAGGAGTTCGAGACC
gi|15723086|emb|AL449266.17| 5	GGCCGAGGCGGGCGGATCACCTAAGGTCAGGAGTTTGAGACC
gi|15723086|emb|AL449266.17| 6	GGCCGAGGCGGGTGGATCACCCGAGGTCAGGAGTTCGAGACC
gi|15723086|emb|AL449266.17| 7	GGCCGAGGCGGGCAGCTCACCTGAGGTCAGGAGTTCGAGACC
gi|15723086|emb|AL449266.17| 8	GGCCAAGGCGGGTGGATCACTTGAGGTCAGGAGTTCGAGACC
gi|15723086|emb|AL449266.17| 9	GGCTGAGGCAAGCGGATCACCTGAGGTCAGGAGTTCGAGACC
gi|15808155|emb|AL356235.22|	GGCCGAGGCGGGCGGATCACCTGAGGTCAGGAGTTCGAGACC
gi|15808155|emb|AL356235.22| 11	GGCTGAGGTGGGTGGATCGCCTGAGGTCAGGAGTTCAAGACC
gi|15808155|emb|AL356235.22| 2	GGCCAAGGCGGGCGGATCCCCTGAGGTCAGGAGTTCGAGACC
gi|15808155|emb|AL356235.22| 3	GGCCGAGGTGGGTGGATCACCTGAGGTCAGGAGTTCGAGACC
gi|15808155|emb|AL356235.22| 5	GGCCGAGGCGGGTGGATCACTTGAGGTCAGGAGTTCAAGACC
gi|15808155|emb|AL356235.22| 6	GGCCGAGGCAGGTGGATCGCCTGAGGTCAGGAGTTCGAGACC
gi|15808155|emb|AL356235.22| 7	GGCCGAGGAGGGTGGATCACCTGAGGTCAGGAGATCGAGACC
gi|15808155|emb|AL356235.22| 8	GGCCGAGGCGGGTGGATCGCTTGAGGTCAGGAGTTCAAGACC
gi|15808155|emb|AL356235.22| 9	GGTCGAGGCAGGTGGATCATCTGAGGTCAGGAGTTCAAGACC
gi|15808438|gb|AC078986.20|	GGCCGAGGCGGGCGGATCACCTGAGGTCAGGAGTTCGAGACC
gi|15808438|gb|AC078986.20| 2	GGCCGAGGCGGGTGGATCACCTGAGGTCGGGAGTTCGAGACC
gi|15808438|gb|AC078986.20| 3	GGCCAAGGCGGGCAGATCACCTGAGGTCAGGAGTTTGAGACC
gi|15808438|gb|AC078986.20| 4	GGCTGAGGCGGGCTGATCACCTGAGGTCGGGAGTTTGAGACC
gi|15808438|gb|AC078986.20| 7	GGACGAGGTGGGTGGATCACTTGAGGTCAGGAGTTTGAGACC
gi|15808438|gb|AC078986.20| 8	GGCTGAGCTGGGTGGATCACCTGAAGTCAGGAGTTCGAGACC
gi|158749928|gb|AC207972.3|	GGCCGAGGCGGGCGGATCACCTGAGGTCAGGAGTTCGAGACC
gi|158749928|gb|AC207972.3| 2	GGCTGAGGCGGGTGGATCACCTGAGGTCAGGAGTTCGAGACC
gi|158749928|gb|AC207972.3| 3	GGCCGAGGCGGGCAGATCACCTGAGGTCCGGAGTTCAAGACC
gi|158749928|gb|AC207972.3| 4	GGCCGAGGCAGGCAGATCACCTGAGGTCAGGAGTTCAAGGCC
gi|158749928|gb|AC207972.3| 5	GGCTGAGGCAGGCGGATCACCTGAGGTCAGGAGTTTGAGGCC
gi|158749928|gb|AC207972.3| 6	GGCTGAAGCGGGTGGATCACCTGAGGTCCGGAGTTTGAGACC
gi|158853045|dbj|D87676.1|	GGCCGAGGCGGGCGGATCACCTGAGGTCAGGAGTTCGAGACC
gi|158853045|dbj|D87676.1| 10	GGCCAAGGCGGGTGGATCACTTGAGGTCAGGAGTTCGAGACC
gi|158853045|dbj|D87676.1| 11	GGCCGAGATGGGTGGATCATCTGAGGTCAGGAGTTCGAGACC
gi|158853045|dbj|D87676.1| 12	GGCCGAAGCGGGCAGATCACCTGAGGTCAGGAGATCGACACC
gi|158853045|dbj|D87676.1| 13	GGCCAAGGCAGGTGGATCACCTGAGGTCAGGAGTTCCAGACC
gi|158853045|dbj|D87676.1| 14	GGCGGAGGTGGGCAGATCACCTAAGGTCAGGAGTTCGAGACC
gi|158853045|dbj|D87676.1| 15	GGCTGAGGCAGACAGATCACCTGAGGTCAGGAGTTCGAGACC
gi|158853045|dbj|D87676.1| 16	GGCTGAGGCAGGCGGATCACCTGAGATCAGGAGTTCAAGACC
gi|158853045|dbj|D87676.1| 17	GGCTGAGGCAGGCGGATCAACTGAGGTCAGGAGTTTGAGACC
gi|158853045|dbj|D87676.1| 18	GGCCTAAGCGGGTGGATCACCTGAGGTCAGGAATTCGAGACC
gi|158853045|dbj|D87676.1| 19	GGCCGAGGAGAGTGGATCACCTGAGGCCAGGAGTTCGAGACC
gi|158853045|dbj|D87676.1| 2	GGCCGAGGCAGGCGGATCACCTGAGGTCAGGAGTTCGAGACC
gi|158853045|dbj|D87676.1| 21	GGCCAAGGTGGGCAGATCACCTGAGGTCAGGAGTTTGAGACC
gi|158853045|dbj|D87676.1| 22	GGCCAAGGTGGCTGGATCACCTGAGGTCAGGAGTTCGAGACC
gi|158853045|dbj|D87676.1| 23	GGCTGAGGCGGGTGGATCACCTGAGGTCACGAGTTCAAGACC
gi|158853045|dbj|D87676.1| 3	GGCCGAGGCAGGTGGATCACCTGAGGTCAGGAGTTCGGGACC
gi|158853045|dbj|D87676.1| 30	GGCCAAGGCGGGTGAATCACTTGAGGTCAGAAGTTCGAGACC
gi|158853045|dbj|D87676.1| 31	GGCCAAGGCAGATGGATCACCTGAGGTCAGGAGTTCAAGACC
gi|158853045|dbj|D87676.1| 32	GGCTGAGATGGGTGGATCACTTGAGGTCAGGAGTTCGAGACC
gi|158853045|dbj|D87676.1| 33	GGCCGAGGCTGGTGGATCACCTGACATCAGGAGTTGGAGACC
gi|158853045|dbj|D87676.1| 34	GGCCCAGGCGGGTGGATCACCTGAGACCAGGAGTTTGAGACC
gi|158853045|dbj|D87676.1| 36	GGCCGAGGCGGGTGGATCACTTGAGCCCAGGAATTCGAGACC
gi|158853045|dbj|D87676.1| 37	GGCCATGGCGGGTGGATTACCTGAGGTCAGGAGTTTGAGACC
gi|158853045|dbj|D87676.1| 38	GGCCGAGGTGGGCGTATCACCTGAGGTTGGGAGTTCAAGACC
gi|158853045|dbj|D87676.1| 39	GGCTGAGGCAGGCGGATCACTTGAGGCGAGGAGTTCGAGACC
gi|158853045|dbj|D87676.1| 4	GGCCGAGGCAGGCAGATCACCTGAGGTCAGGAGTTCAAGACC
gi|158853045|dbj|D87676.1| 40	GGCCAAGGTGAGCGGATTACCTGAGGTCAGGAGTTTGAGACC
gi|158853045|dbj|D87676.1| 41	GGCCGAGGCAGGAGGATCACTTGAGCCCAGGAGTTCGAGACC
gi|158853045|dbj|D87676.1| 5	GGCCAAGGTGGGCGGATCACCTAAGGTCAGGAGTTCGAGACC
gi|158853045|dbj|D87676.1| 6	GGCCAAGGTGGGCGGATCACCTGAGGTCAGGAGTTTGAGACC
gi|158853045|dbj|D87676.1| 7	GGCTGAGGTGGGTGGATCACCTGAGGTCAGGAGTTCGAGACC
gi|158853045|dbj|D87676.1| 8	GGCTGAGGCAGGCGGATCACTTGAGGTCAGGAGTTCGAGACC
gi|158853045|dbj|D87676.1| 9	GGCCAAGGCAGGCGGATCACCTGAGGTCAGGAGCTCGAGACC
gi|15887280|gb|AC010470.7|	GGCCGAGGCGGGCGGATCACCTGAGGTCAGGAGTTCGAGACC
gi|15887280|gb|AC010470.7| 2	GGCTGAGGCCAGCGGATCACCTGAGGTCAGGAGTTCAAGACC
gi|15887280|gb|AC010470.7| 3	GGCCGAGGTGCGTGGATCACCTGAGGTCAGAAGTTTGAGACC
gi|15887280|gb|AC010470.7| 5	GGCCAAGGCAGGCAGATCACCTGAGATCAGGAGTTCAAGACC
gi|15920155|gb|AC073140.5|	GGCCGAGGCGGGCGGATCACCTGAGGTCAGGAGTTCGAGACC
gi|15920155|gb|AC073140.5| 10	GGCTGAGGCGGGTGGATCACCTGAGGTCAGGAGTTTGAGACC
gi|15920155|gb|AC073140.5| 11	GGCCGAGGTGGACGGATCATCTGAGGTCAGGAGTTCGAGACC
gi|15920155|gb|AC073140.5| 12	GGCCGAGGTGGGCGGATCACCTGAGGTTAGGAGTTCCAGACC
gi|15920155|gb|AC073140.5| 13	GGCCAATCCGGGTGGATCACCTGAGGTCAGGAGTTCGAGACC
gi|15920155|gb|AC073140.5| 15	GGCTGAGGCGGGTGGATCACTTGAGGTTAGGAGTTCGAGACC
gi|15920155|gb|AC073140.5| 16	GGCCAAGGCAGGCAGATCACCTGAGGTCAGGAGTTCAAGACC
gi|15920155|gb|AC073140.5| 17	GGCTGAGGCAGGCGGATCACCTGAGGTCAGGACTTCGAAACC
gi|15920155|gb|AC073140.5| 18	GGCTGAGGCGAGTGGATCACCTTAGGTCAGGAGTTCGAGACC
gi|15920155|gb|AC073140.5| 19	GGCTGAGGTGGCCGGATCACCTGAGGTCAGGAGTTTGAGACC
gi|15920155|gb|AC073140.5| 2	GGCCGAGGCGGGCAGATCACCTGAGGTCAGGAGTTCGAGACC
gi|15920155|gb|AC073140.5| 20	GGCTGAGGTGGGTGGATCACCTGAGGTCAGGAGTTCAAGACC
gi|15920155|gb|AC073140.5| 21	GGCCAAGGCTGGTGGATAACCTGAGGTCAGGAGTTCGAGACC
gi|15920155|gb|AC073140.5| 24	GGCTGAGGCAGGCGGATCATTTGAGGTCAGGAGTTCGAGACC
gi|15920155|gb|AC073140.5| 25	GGCCGAGGCAGGTGGATCACCTGAGGTTGGGAGTTCGAGACC
gi|15920155|gb|AC073140.5| 26	GGCCAAGGCAGGTGGATCACCTGAGGTCAGGAGTTCAAGACC
gi|15920155|gb|AC073140.5| 27	GGCTGAGGTGGGCAGATCACCTGAGGTCAGGAGTTTGAGACC
gi|15920155|gb|AC073140.5| 28	GGCCGAAGCGGGTGGATCACTTGAGGTCAGGATTTCGAGACC
gi|15920155|gb|AC073140.5| 29	GGTCGAGGCAGGCAGATCACCTGAGGTCAGGAGTTCAAGACC
gi|15920155|gb|AC073140.5| 3	GGCCGAGGCGGGCGGATCACCTGAGGTCAGGAATTCGAGACC
gi|15920155|gb|AC073140.5| 30	GGCCAAGGCAGGCAGATCACCTGAGGTCAGGAGTTCAAGACC
gi|15920155|gb|AC073140.5| 31	GGCCAAGGAGGGCAGATCACCTGAGGTCAGGAGTTCAAGACC
gi|15920155|gb|AC073140.5| 32	GGCTGAGGCGGGTGGACCACCTGAGGTCAGGAGCTCGAGACC
gi|15920155|gb|AC073140.5| 33	GGCCGAGGCGAACCGATCATCTGAGGTCAGGAGTTCGAGACC
gi|15920155|gb|AC073140.5| 35	GGCCAAGGCAGGCAGATCACTTGAGGTCAGGAATTCGAGACC
gi|15920155|gb|AC073140.5| 36	GGCCAGGGCAGGTGGATCACCTGAGGTCGGGAGTTCGAGACC
gi|15920155|gb|AC073140.5| 37	GGCTGAGCTGGGTGGATCACCTGAGGTCAGGGGTTCGAGACC
gi|15920155|gb|AC073140.5| 4	GGCTGAGGCGGGCAGATCACCTGAGGTCAGGAGTTCGAGACC
gi|15920155|gb|AC073140.5| 5	GGCCGAGGCGGGTGGATCACCTGAGGTCAGGAGTTTGAGACC
gi|15920155|gb|AC073140.5| 6	GGCCGAGGCGGGCGGATCACCAGAAGTCGGGAGTTCGAGACC
gi|15920155|gb|AC073140.5| 7	GGCCGAGGCAGGCGGATCACCTGAGGTCAGGAGTTCAAGGCC
gi|15920155|gb|AC073140.5| 8	GGCCGAGGCAGGTGGATCACCTGAGGTCAGGAGTTCAAGACC
gi|15920155|gb|AC073140.5| 9	GGCTGAGGCAGGTGGATCACCTGAGGTCAGGAGTTCGAGACC
gi|15982072|emb|AL512652.18|	GGCCGAGGCGGGCGGATCACCTGAGGTCAGGAGTTCGAGACC
gi|15982072|emb|AL512652.18| 10	GGCCAAGGCCGGTGGATCACCTGAGGTCAGGAGTTTGAGACC
gi|15982072|emb|AL512652.18| 13	GGCCAAGGCGGGTGGATCATATGAGGTCAGGAGTTCAAGACC
gi|15982072|emb|AL512652.18| 15	GGCTGAGGTGGGCAGATCCCCTGAGGCCAGGAGTTCGAGACC
gi|15982072|emb|AL512652.18| 2	GGCCGAGGCGGGTGGATCACCTGAGGTCAGGAGTTCGAGACC
gi|15982072|emb|AL512652.18| 3	GGCCAAGGCAGGCGGATCACCTGAGGTCAGGAGTTCGAGACC
gi|15982072|emb|AL512652.18| 4	GGCCGAGGCAGGCTGATCACCTGAGGTCAGGAGTTCAAGACC
gi|15982072|emb|AL512652.18| 5	GGCTGAGGTGGGTGGATCACCTGAGGTCAGGAGTTGGAGACC
gi|15982072|emb|AL512652.18| 6	GGCTGAGGTGGGCGGATTACCTGAGGTCAGGAGTTCAAGACC
gi|15982072|emb|AL512652.18| 7	GGCCAAGGCGGGCGGATCACCTGAGGTTCGGAGTTTGAGACC
gi|15982072|emb|AL512652.18| 8	GGCCGAGGTGGGCAGATCACCTGAGGTCAGGAGTTTAAGACC
gi|15982072|emb|AL512652.18| 9	GGCCAAGGTGGGCAGATCACCTGAGGTCAGGAGTTTGAGACC
gi|16195189|gb|AC008626.6|	GGCCGAGGCGGGCGGATCACCTGAGGTCAGGAGTTCGAGACC
gi|16195189|gb|AC008626.6| 10	GGCCGAGGCAGGTGGATCACCTGAGGTCAGGAGTTCAAGACC
gi|16195189|gb|AC008626.6| 11	GGCTGAGGCGGGCGGATCACCTGAGGTTGGGAGTTCGAGACC
gi|16195189|gb|AC008626.6| 12	GGCCAAGGCGGGTGGATCACCTGAGGTCAGGAGTTCAAGACC
gi|16195189|gb|AC008626.6| 13	GGTCGAGGCGGGTGGATCACCTGAGGTCAGGAGTTCAAGACC
gi|16195189|gb|AC008626.6| 16	GGCCAAGGCAGGTGGATCACCTGAGGTCAGGAGTTTGAGACC
gi|16195189|gb|AC008626.6| 17	GGCCAAAGCAGGCGGATCACCTGAGGTCAGGAATTCGAGACC
gi|16195189|gb|AC008626.6| 18	GGCCGAGGCAGGTGCATCACCTAAGGTCAGGAGTTCGAGACC
gi|16195189|gb|AC008626.6| 19	GGCCGAGGCAGGCAGATCACTTGAGGTCAGGAGTTAGAGACC
gi|16195189|gb|AC008626.6| 2	GGCCGAGGCAGGCAGATCACCTGAGGTCAGGAGTTCGAGACC
gi|16195189|gb|AC008626.6| 20	GGCCGAGGCAGGTGGATCACCAGAGGTCAGGAGTTTGAGACC
gi|16195189|gb|AC008626.6| 21	GGCCGAGGTGGGCGGATCACCTGAGGTTGGGAGTTTGAGACC
gi|16195189|gb|AC008626.6| 22	GGCCGAGGCGGGTGAATCACCAGAGGTCAGGAGTTGGAGACC
gi|16195189|gb|AC008626.6| 23	GGCCGAGGTGGGTGGATCACCTGAGGTCAGGAATTCAAGACC
gi|16195189|gb|AC008626.6| 24	GGCCGAGGTGGGCAGATCATCTGAGGTCGGGAGTTCGAGACC
gi|16195189|gb|AC008626.6| 25	GGCTGAGGCAGGCGGATAACCTGAGGTCAGGAGTTTGAGACC
gi|16195189|gb|AC008626.6| 26	GGCCGAGGCAGGCAGATTACCTGAGGTCAGGAGTTCAAGACC
gi|16195189|gb|AC008626.6| 27	GGCCGAGGCAGACAGATCACCTGAGGTCAGGAGTTCAAGACC
gi|16195189|gb|AC008626.6| 3	GGCTGAGGCGGGTGGATCACCTGAGGTCAGGAGTTCGAGACC
gi|16195189|gb|AC008626.6| 32	GGCCAAGCTGGGCGGATCACCTGAGGTCACGAGTTTGAGACC
gi|16195189|gb|AC008626.6| 33	GGCCAAGGCGGGTGGATCACTTGAGGTCAGGAGTTCAAAACC
gi|16195189|gb|AC008626.6| 35	GGCGGAGGAGGGCAGATCACCTGACGTCGGGAGTTCGAGACC
gi|16195189|gb|AC008626.6| 36	GGCCGAGGCGGGTAGATCACCTAAGGTTGGGAGTTCGAGACC
gi|16195189|gb|AC008626.6| 37	GGCTGAGGCAGGCAGATCACCTGAGGTCAAGAGTTCAAGACC
gi|16195189|gb|AC008626.6| 38	GGCTGAGGTGGGTGGATCACTTGAGGTCAGGAGTTCAAGACC
gi|16195189|gb|AC008626.6| 39	GGCCGAGGTAGGTGAATCACCTGAGGTCAGGAGTTCAAGACC
gi|16195189|gb|AC008626.6| 5	GGCCGAGGAGGGTGGATCACCTGAGGTCAGGAGTTCAAGACC
gi|16195189|gb|AC008626.6| 6	GGCCAAGGCGGGTGGATCACCTGAGGTCAGGAGTTCGGGACC
gi|16195189|gb|AC008626.6| 7	GGCCGAGACGGGTGGATCACTTGAGGTCAGGAGTTCGAGACC
gi|16195189|gb|AC008626.6| 8	GGCTGAGGCAGGTGGATCACCTGAGGTCAGGAGTTCGAGACC
gi|16195189|gb|AC008626.6| 9	GGCCGAGGCGGGCAGATCACCAGAGGTCGGGAGTTCGAGACC
gi|16258980|gb|AC011498.7|	GGCCGAGGCGGGCGGATCACCTGAGGTCAGGAGTTCGAGACC
gi|16258980|gb|AC011498.7| 10	GGCCAAGGCGGGTGGATCACCTGAGGTCAGGAGTTCGAGACC
gi|16258980|gb|AC011498.7| 11	GGCCGAGGTGGGCGGATCACCTGAGGTCAGGAGTTTGAGACC
gi|16258980|gb|AC011498.7| 14	GGCCGAGGCAGACAGATCACCTGAGGTCAGGAGTTCGAGACC
gi|16258980|gb|AC011498.7| 15	GGCCGAGGCAAGTGGATCACCTGAGGTCAGGAGTTCGAGACC
gi|16258980|gb|AC011498.7| 16	GGCGGAGGAAGGCGGATCACCTGAGGTCAGGAGTTCGAGACC
gi|16258980|gb|AC011498.7| 17	GGCCAAGGCGGGCAGATCACCTGAAGTCAGGAGTTCGAGACC
gi|16258980|gb|AC011498.7| 18	GGCCGAGGCCGGCGGATCACTTGAGGTCAGGAGTTTGAGACC
gi|16258980|gb|AC011498.7| 19	GGCCGAGGCAGGCAGATCACCTGAGGTCAGGAGTTCAAGACC
gi|16258980|gb|AC011498.7| 2	GGCCGAGGCGGGCAGATCACCTGAGGTCAGGAGTTCGAGACC
gi|16258980|gb|AC011498.7| 20	GGCCGAGGCGGGTGGATCATCTGAGTTCAGGAGTTCGAGACC
gi|16258980|gb|AC011498.7| 21	GGCCGAGGCGGGTGGGTCACTTGAGGTCAGGAGTTCGAGACC
gi|16258980|gb|AC011498.7| 22	GGCCGAGGCAGGTGGATCACCTGAGGTCAAGAGTTCGAGACC
gi|16258980|gb|AC011498.7| 23	GGCCGAGGCAAGCGGATCACCTGAGTTCAGGAGTTCGAGACC
gi|16258980|gb|AC011498.7| 24	GGCCACGGCGGGTGGATCACCTGAGGTCAGGAGTTCGAGACC
gi|16258980|gb|AC011498.7| 25	GGCCAAGGTGGGTGGATCACCTGAGGTCAGGAGTTCGAGACC
gi|16258980|gb|AC011498.7| 26	GGACGAGGCGGGTGGATCACCTGAGGTCAGGAGTTCAAGACC
gi|16258980|gb|AC011498.7| 27	GGCCGAGGCAGGTGGCTCACCTGAGGTCAGGAGTTCGAGACC
gi|16258980|gb|AC011498.7| 28	GGCCGAGGTGGGCGGATCATCTGAGGTCAGGAGTTCAAGACC
gi|16258980|gb|AC011498.7| 3	GGCCGAGGCAGGCGGATCACCTGAGGTCAGGAGTTCGAGACC
gi|16258980|gb|AC011498.7| 34	GGCTGAGGCAGGTGGATCACTTGAGGTCAGGAGTTCGAGACC
gi|16258980|gb|AC011498.7| 35	GGCCGAGGCGGGTGGATCACTGGAGGTCAGGAGTTCAAGACC
gi|16258980|gb|AC011498.7| 36	GGCCAAGGTGGGCGGATTACCTGAGGTCAGGAGTTCAAGACC
gi|16258980|gb|AC011498.7| 39	GGCTGAGGCAGGCAGATCACCGGAGGTCAGGAGTTCGAGACC
gi|16258980|gb|AC011498.7| 4	GGCTGAGGCGGGCGGATCACCTGAGGTCAGGAGTTCAAGACC
gi|16258980|gb|AC011498.7| 42	GGCCGAGGTGGGTGGATCACCTGAGGTCAGGAGTTCAAAACC
gi|16258980|gb|AC011498.7| 43	GGCTGAGGCAGGCGGATCACCTGAGGTCAGAAGTTCAAGACC
gi|16258980|gb|AC011498.7| 44	GGCCGACTTGGGCGGATCACCTGAGGTCAGGAGTTCAAGACC
gi|16258980|gb|AC011498.7| 45	GGCTGAGGTGGGCAGATCACCTGAGGTCAGGAGTTCCAGACC
gi|16258980|gb|AC011498.7| 46	GGCTGAGGTGGGCAGATCACCTGAGGTCAGGAGTTCAAGACC
gi|16258980|gb|AC011498.7| 47	GGCCGAGGAGGGTGGATCACCTGAGGTCAGGAATTTGAGACC
gi|16258980|gb|AC011498.7| 48	GGCTGAGGCGGGGGGATCACTTGAGGTCAGGATTTCGAGACC
gi|16258980|gb|AC011498.7| 49	GGCCGAGGCAGGTGGATCACTTGAGGTCAGGAGTTGGAGACC
gi|16258980|gb|AC011498.7| 5	GGCTGAGGAGGGCGGATCACCTGAGGTCAGGAGTTCGAGACC
gi|16258980|gb|AC011498.7| 50	GGCCGAGGTGGGCGGATCACTTGAGGCCAGGAGTTCAAGACC
gi|16258980|gb|AC011498.7| 6	GGCTGAGGAGGGCGGATCACCTGAGGTCAGGAGTTCGAGACC
gi|16258980|gb|AC011498.7| 61	GGCCGAGGCAAGCGGATCACCTGAGGTCAGAAGTTTGAGGCC
gi|16258980|gb|AC011498.7| 62	GGCTGAGGTGGGTAGATCACCTGAGGTCAGGAGTTTGAGACC
gi|16258980|gb|AC011498.7| 63	GGCCGAGGCGGGTGGATTGTCTGAGCTCAGGAGTTCGAGACC
gi|16258980|gb|AC011498.7| 64	GGCCAAGGCAGGCGGATCACTTCAGGTCAAGAGTTCGAGACC
gi|16258980|gb|AC011498.7| 66	GGCCGAGGCGGGTAGATCACTTGAAGTCAGGAGTTTGAGACC
gi|16258980|gb|AC011498.7| 67	GGCTGAGGCGAGCAGATCACCTGAGGTCGGGAGTTTGAGACC
gi|16258980|gb|AC011498.7| 68	GGCTGAGGTGGGTGGATCACTTGAGGTCAGGAGTTGGAGACC
gi|16258980|gb|AC011498.7| 69	GGCTGAGGAGGGCAGATCACTTGAGGTCAGGAGTTCGAAACC
gi|16258980|gb|AC011498.7| 7	GGCCGAGGCAGGTGGATCACCTGAGGTCAGGAGTTCGAGACC
gi|16258980|gb|AC011498.7| 70	GGCCGAGATGGGAGGATCATCTGAGGTCAGGAGTTCAAGACC
gi|16258980|gb|AC011498.7| 71	GGCTGAGGCGGGTGGATCACTAGAGATCAGGAGTTCGAGACC
gi|16258980|gb|AC011498.7| 72	GGCTGAGGTGGGTGGATCGCCTGAGGTCAGGAGTTTGAGACC
gi|16258980|gb|AC011498.7| 73	GGCCGAGGCAGATGGATCACTTGAGGTCAGGAGTTCGAGGCC
gi|16258980|gb|AC011498.7| 74	GGCCGAGGCGGACAGATCACCTGGGGTCAGGAGTCCAAGACC
gi|16258980|gb|AC011498.7| 75	GGCCGAAGTGGGTGGATCACCTGAGGTTGGGAGTTCGAGACC
gi|16258980|gb|AC011498.7| 8	GGCCGAGGCGGGTGGATCACCTGAGGTCAGGAGTTCAAGACC
gi|16258980|gb|AC011498.7| 9	GGCCGAGGCGGGTGGATCACCTGAGGTCAGGAGTTCAAGACC
gi|16267366|dbj|AP003692.2|	GGCCGAGGCGGGCGGATCACCTGAGGTCAGGAGTTCGAGACC
gi|16267366|dbj|AP003692.2| 10	GGCCCAGGCGGGGGGATCACCTGAGGTCAGGAGTTCTAGACC
gi|16267366|dbj|AP003692.2| 12	GGCTGAGGCAGGCAAATCACCTGAGGTCAGGAGTTCGAGACC
gi|16267366|dbj|AP003692.2| 14	GGCTGAGGCGGGAGGATCATTTGAGGTCAGGAGTTCGAGACC
gi|16267366|dbj|AP003692.2| 15	GGCTGAGGCGGGTGGATCACCTAAGGTCGGGAGTTCGAGACC
gi|16267366|dbj|AP003692.2| 17	GGCCAAGGTGGGTGGATCACTTGAGGTCAGGAGTTCGAGACC
gi|16267366|dbj|AP003692.2| 2	GGCCGAGGCAGGTGGATCACCTGAGGTCAGGAGTTCGAGACC
gi|16267366|dbj|AP003692.2| 21	GGCTGAGGCGGGTGGATCACTTGAGGTCAGGAGATCAAGACC
gi|16267366|dbj|AP003692.2| 22	GGCTGAGGCAGGCAGATCACTTGAGGTCAGGAGTTTGAGACC
gi|16267366|dbj|AP003692.2| 23	GGCCAAGGTGGGCAGATCACTTGAGGTCAAGAGTTCGAGACC
gi|16267366|dbj|AP003692.2| 24	GGCTGAGTCAGGCGGATCACCTGAGGTCAAGAGTTCAAGACC
gi|16267366|dbj|AP003692.2| 25	GGCCGAGGCGGGCAGATCACCTGAGGTTGGGAGTTTGAGTCC
gi|16267366|dbj|AP003692.2| 26	GGCCAAGGCGGGTGGATCACTTGAGGTCAGGAATTTGAGACC
gi|16267366|dbj|AP003692.2| 27	GGCCGAGGTGGGCGGATCACTTCAGTTCAGGAGTTCAAGACC
gi|16267366|dbj|AP003692.2| 29	GGCCAAGGTGGGAGGATCACTTGAGGTCAGGAGTTCAAGACC
gi|16267366|dbj|AP003692.2| 3	GGCCGAGGCGGGCGGATCACCTGAGGTAAGGAGTTCAAGACC
gi|16267366|dbj|AP003692.2| 30	GGGCGAGGAGGGTGGATCACCTGAGGTCAGGAGTTCAAAACC
gi|16267366|dbj|AP003692.2| 31	GGCCGAGGCGGATAGATCACTTGAGGCCAGGAGTTCGAGACC
gi|16267366|dbj|AP003692.2| 32	GGCTGAGGTGGGCAGATCACTTGAGGTCAGGAGTTTGAGACC
gi|16267366|dbj|AP003692.2| 5	GGCTGAAGCGGGCGGATCACCTGAGGTCGGGAGTTCGAGACC
gi|16267366|dbj|AP003692.2| 6	GGCCGAGGTGGGTGGATCACTTGAGGTCAGGAGTTCGAGACC
gi|16267366|dbj|AP003692.2| 7	GGCTGAGGCGGGTAGATCACCTGAGGTCAGGAGTTCGAGACC
gi|16267366|dbj|AP003692.2| 8	GGCCGAGGTGGGTGGATCACCTGAGGTCAGGAGTTCAAGACC
gi|16267366|dbj|AP003692.2| 9	GGCTGAGGCGGGTGGATCGCCTGAGGTCAGGAGTTCGAGACC
gi|16303582|gb|AC068946.4|	GGCCGAGGCGGGCGGATCACCTGAGGTCAGGAGTTCGAGACC
gi|16303582|gb|AC068946.4| 11	GGCTGAGGTGGGTGGATCACCAGAGGTCAGGAGTTCGAGACC
gi|16303582|gb|AC068946.4| 12	GGCCAAGGCAGGTGGATCACCTGAGGTCAGGAGTTCAAGACC
gi|16303582|gb|AC068946.4| 13	GGCCAAGGCAGGCAGATCACTTGAGGTCAGGAGTTCGAGACC
gi|16303582|gb|AC068946.4| 14	GGCCGAGGCAGGTGGATCACCTGAGGTCGGGAGTTTGAGACC
gi|16303582|gb|AC068946.4| 15	GGCCAAGGCAGGTGGATTACCTGAGGTCAGGAGTTCGAGACC
gi|16303582|gb|AC068946.4| 19	GGCTGAGGTGGGTGGATCACTTGAGGTCAGGAGTTCAAGACC
gi|16303582|gb|AC068946.4| 2	GGCCGAGGCAGGCAGATCACCTGAGGTCAGGAGTTCAAGACC
gi|16303582|gb|AC068946.4| 20	GGCTGAGGCGGGCAGATCACCTGAGGTTAAGAGTTCAAGACC
gi|16303582|gb|AC068946.4| 21	GGCAGAGGCGGGTGGATCATTTGAGGTCAGGAGTTTGAGACC
gi|16303582|gb|AC068946.4| 22	GGCCGAGGTGGGTGGATCATTTGAGGTTAGGAGTTCGAGACC
gi|16303582|gb|AC068946.4| 25	GGCCCAGGCGGGTGCATGACCTGAGGTCAGGAGTTTGAGACC
gi|16303582|gb|AC068946.4| 27	GGCCAAGGCAGGTGGATCACTTGAGGTCAGGAGCTCGAGACC
gi|16303582|gb|AC068946.4| 3	GGCCGAGGTGGGTGAATCACCTGAGGTCAGGAGTTCGAGACC
gi|16303582|gb|AC068946.4| 4	GGCTGAGGTGGGCGGATCACCTGAGGTCAGGAGTTTGAGACC
gi|16303582|gb|AC068946.4| 5	GGCCGAGGCAGGTGGATCACCTGAAGTCAGGAGTTCGAGACC
gi|16303582|gb|AC068946.4| 6	GGCCGAGGCGGGTGGATTACCTGAGGTCAGGAGTTTGAGACC
gi|16303582|gb|AC068946.4| 7	GGCCAAGGCGGGTGGATCACCTGAGGTCGGGAGTTCGAGACC
gi|16303582|gb|AC068946.4| 8	GGCCGAGGCGGGTGGATCACTTGAGGTCAGGAGTTCAAGACC
gi|16303582|gb|AC068946.4| 9	GGCCAAGGTGGGCAGATCACCTGAGGTCAGGAGTTCGAGACC
gi|16304919|emb|AL356953.17|	GGCCGAGGCGGGCGGATCACCTGAGGTCAGGAGTTCGAGACC
gi|16304919|emb|AL356953.17| 10	GGCTGAGGTGGGCGGATCGCCTGAGGTCAGGAGTTCAAGACC
gi|16304919|emb|AL356953.17| 11	GGCCGAGGTGGGCAGATCACTTGAGGTCAGAAGTTCGAGACC
gi|16304919|emb|AL356953.17| 12	GGCTGAGGCGGGTGGATCACTTGAGGTCAGGAGTTTGAGACC
gi|16304919|emb|AL356953.17| 13	GGCCAAGGCGGGTGGATCACTTTAGGTCAGGAGTTCGAGACC
gi|16304919|emb|AL356953.17| 14	GGCCAAGGTGGGCGGATCACCTGAGTTCAGGCGTTCGAGACC
gi|16304919|emb|AL356953.17| 16	GGCCAAGGCGGGCAGATCACTTAAGGTCAGGAGTTCGAGACC
gi|16304919|emb|AL356953.17| 17	GGCCAAGGCGGGTGGATCACCTGAAGTCAGGAGTTTGAGACC
gi|16304919|emb|AL356953.17| 19	GGCCAAGGCAGGTGGATAACCTGAGGTCAGAAGTTCGAGACC
gi|16304919|emb|AL356953.17| 2	GGCTGAGGCGGGTGGATCACCTGAGGTCAGGAGTTCGAGACC
gi|16304919|emb|AL356953.17| 20	GGCTGAGGCAGGTGGATCACCTGAGCTCAGGAGTTCAAGACC
gi|16304919|emb|AL356953.17| 21	GGCCAAGGCAGGCGGATCACCTGAGGTCAGGCATTTGAGACC
gi|16304919|emb|AL356953.17| 22	GGCCAAGGAGGGTGGATCTCCTGAGGTCAGGAGTTTGAGACC
gi|16304919|emb|AL356953.17| 23	GGCTGAGGCGGGTGGATTACCTGAGGTCAAGAGTTCAAGACC
gi|16304919|emb|AL356953.17| 3	GGCCAAGGTGGGTGGATCACCTGAGGTCAGGAGTTCGAGACC
gi|16304919|emb|AL356953.17| 4	GGCTGAGGCAGGAGGATCACCTGAGGTCAGGAGTTCGAGACC
gi|16304919|emb|AL356953.17| 5	GGCCGAGGTGGGCAGATCACCTGAGGTCAGGAGTTTGAGACC
gi|16304919|emb|AL356953.17| 7	GGCTGAGGCGGGTGGACCACCTGAGGTCAGGAGTTCAAGACC
gi|16304919|emb|AL356953.17| 8	GGCCAAGGCAGGAGGATCACTTGAGGTCAGGAGTTCGAGACC
gi|16304919|emb|AL356953.17| 9	GGCCGAGGCAGGCAGATCACCTGAGGTCACGAGTTCAAGACC
gi|16304943|emb|AL445930.11|	GGCCGAGGCGGGCGGATCACCTGAGGTCAGGAGTTCGAGACC
gi|16304943|emb|AL445930.11| 10	GGCTGAGGCGGGTGGATCACCTGAGGTCAGGAGTTTGAGACC
gi|16304943|emb|AL445930.11| 11	GGCTGAGGCGGGTGGATCACCTGAGGTCAGGAGTTCAAGACC
gi|16304943|emb|AL445930.11| 12	GGCCGAGGCAGGTGGATCACCTGAGGTCAGGAGTTTGAGACC
gi|16304943|emb|AL445930.11| 13	GGCCGAGGAGGTCAGATCACCTGAGGTCAGGAGTTCGAGACC
gi|16304943|emb|AL445930.11| 14	GGCTGAGGCGGGTGGATCACCTGAGGTCAGGAGCTCGAGACC
gi|16304943|emb|AL445930.11| 15	GGCCGAGGTGGGCGGATCACCTGAGGCCAGAAGTTCGAGACC
gi|16304943|emb|AL445930.11| 16	GGCCGAAGCGGGCGGATCACTTGAGGTCAGGAGTTCAAGACC
gi|16304943|emb|AL445930.11| 17	GGCTGAGGCGGGTGGATCAGCTGAGGTCAGGAGTTCGAGACC
gi|16304943|emb|AL445930.11| 19	GGCTGAGGCAGGCAGATCACCTGAGGTCAGGAGTTTGAGACC
gi|16304943|emb|AL445930.11| 2	GGCCGAGGCGGGCGGATCACCTGAGGTCAGGAGTTCGAAACC
gi|16304943|emb|AL445930.11| 20	GGCCGAAGCAGGTGGATCACCTGAGGTCAGGAGTTCAAGACC
gi|16304943|emb|AL445930.11| 21	GGCCGAGGTGGATGGATCACCTGAGGTCAGGAGTTCAAGACC
gi|16304943|emb|AL445930.11| 22	GGCCGAGGTGGGCAGATCACCCGAAGTCAGGAGTTCGAGACC
gi|16304943|emb|AL445930.11| 23	GGCCGAGGCGGGTGGGTCACTTGAGGTCAGGAGTTTGAGACC
gi|16304943|emb|AL445930.11| 24	GGCCAAGGCGGGCTGATCACCTGAGGTCGGGAATTCGAGACC
gi|16304943|emb|AL445930.11| 26	GGCTGAGGTGGGTAGATCACCTGAGGTCAGGAGTTCGAGACC
gi|16304943|emb|AL445930.11| 27	GGCCAAGGTGGGTGAATCACCTGAGGTCAGGAGTTCGAGACC
gi|16304943|emb|AL445930.11| 28	GGCCGAGGCGGGTGGATCACCTAAGGTCAGGAGTTCAACACC
gi|16304943|emb|AL445930.11| 29	GGCTGAGGTGGGTGGATCACCTGAGGTCAGGAGTTCAAGACC
gi|16304943|emb|AL445930.11| 3	GGCCGAGGCGGGTGGATCACCTGAGGTCAGGAGTTCGAGACC
gi|16304943|emb|AL445930.11| 31	GGCCAAGGCGGGTGGATCTCCTGAGGTCAGGAGTTTGAGACC
gi|16304943|emb|AL445930.11| 36	GGCTGAGGTGGGCAGATCACCTGGGGTCAGGAGTTCAAGACC
gi|16304943|emb|AL445930.11| 37	GGCCGAGGCAGGCAGCTCACTTGAGGTCAGGAGTTCCAGACC
gi|16304943|emb|AL445930.11| 38	GGCCAAGGTGGGTGGATCACTTGAGGTCAGGAGTTCAAGACC
gi|16304943|emb|AL445930.11| 39	GGCCAAGGTGGGCAGATCACCTGAGGTCAGGGGTTCCAGACC
gi|16304943|emb|AL445930.11| 40	GGCAGAGGTGGGTGGATCAACTGAGGTCAGGAGTTTGAGACC
gi|16304943|emb|AL445930.11| 41	GGCTGAGGCGAGCCGATCACTTGAGGTCAGGAGTTCCAGACC
gi|16304943|emb|AL445930.11| 42	GGCTGAGGCTGGTGGATCACCTGAGGACAGGAGTTCAAGACC
gi|16304943|emb|AL445930.11| 43	GGCCGCTGTGGGCAGATCACTTGAGGTCAGGAGTTCGAGACC
gi|16304943|emb|AL445930.11| 45	GGCCGAAGCGGGCAGATCACCTGAGGTTGGGAGTTTGAGACC
gi|16304943|emb|AL445930.11| 46	GGCCGAGGTGAGCGTATCACTTGAGCTCAGGAGTTCGAGACC
gi|16304943|emb|AL445930.11| 47	GGCTGAGAAGGGTGGATCACCTGAGGTCAGGAGTTTGAGACC
gi|16304943|emb|AL445930.11| 48	GGCCGAGGTGGGTGCATCATCTGAGGTGAGGAGTTCGAGACC
gi|16304943|emb|AL445930.11| 49	GGCTGAGGCAGGTGGATCACTTGAGGTCAGGAGCTCGAGACC
gi|16304943|emb|AL445930.11| 5	GGCCGAGGTGGGCGGATCACTTGAGGTCAGGAGTTCGAGACC
gi|16304943|emb|AL445930.11| 50	GGCCAAGGCAGGCAGATCACCTGACGTCAGGAGTTCAAGACC
gi|16304943|emb|AL445930.11| 51	GGCCGAGGTGGGCCAATCAACTGAGGTCAGGAGTTTGAGACC
gi|16304943|emb|AL445930.11| 52	GGCTGAGGCGGGCAAATCACCTGAGGTCAGGAGTTAGTGACC
gi|16304943|emb|AL445930.11| 7	GGCTGAGGCAGGCAGATCACCTGAGGTCAGGAGTTCGAGACC
gi|16304943|emb|AL445930.11| 8	GGTCGAGGCGGGTGGATCACCTGAGGTCAGGAGTTCTAGACC
gi|16304943|emb|AL445930.11| 9	GGCCAAGGCAGGTGGATCACCTGAGGTCAGGAGTTCGAGACC
gi|16328245|gb|AC008382.6|	GGCCGAGGCGGGCGGATCACCTGAGGTCAGGAGTTCGAGACC
gi|16328245|gb|AC008382.6| 10	GGCCGAGGCGGGTGGATCACCTGAGGCCAGGAGTTCGAGACC
gi|16328245|gb|AC008382.6| 13	GGCCAAGGCGGGCAGATCACATGAGGTCAGGAGTTCGAGACC
gi|16328245|gb|AC008382.6| 14	GGCCGAGGTGGGCGGATCATCTGAGGTCAGGAGTTCAAGACC
gi|16328245|gb|AC008382.6| 15	GGCCGAGGCGGGTGGATAACTTGAGGTCAGGAGTTCGAGACC
gi|16328245|gb|AC008382.6| 16	GGCCGAGGCTGGCGGATCACCTGAGGTCAGGAGCTTGAGACC
gi|16328245|gb|AC008382.6| 17	GGCCAAGGCAGGCGGATCACCTGAGGTCAGGAGTTTGAGACC
gi|16328245|gb|AC008382.6| 18	GGTCGAGGTGGGTGGATCACCTGAGGTCAGGAGTTCGAGACC
gi|16328245|gb|AC008382.6| 19	GGCCGAGGCGGGCAGATCACTTGAGGTCAGGAGTTCAAGACC
gi|16328245|gb|AC008382.6| 2	GGCCGAGGCGGGCGGATCACCTGAGGTCAGGAGTTCGAGACC
[truncated: 11,399 more rows]

## Sheet: 65-66 del
GenBank ID	Sequence
gi|338968872|ref|NG_029246.1| 20	GGCCGACGAGGGCGGATCACGAGGTCAAGAGATAGAGACC
gi|304307805|gb|AC241377.3| 6	GGCCCAGGAGGGCGGATCACGAGGTCAAGAGATAGAGACC
gi|334883173|ref|NG_029061.1| 24	GGCCGAGGTGGGAGGATCACGATGTCAGGAGATCAAGACC
gi|340138887|ref|NG_029440.1| 2	GGCCGAGGTGGGAGGATCACGAGGTCAGGAGGTCAAGACC
gi|346716342|ref|NG_029982.1| 26	GGCAGAGGTGGGCGGATAACGAGGTGAGGAGATCGAGACC
gi|334883151|ref|NG_029050.1| 11	GGTCGAGGTGGGCGGATCGCGAGGTTAGGAGATCGAGACC
gi|338221705|ref|NG_029191.1| 6	GGCCGAGGGGGGCGGATCACGAGGTCAAGAGATCCAGACC
gi|315138987|ref|NG_028012.1| 4	GGCCGAGGGGGGCGGATCACGAGGTCAGGAGATCCAGACC
gi|336088639|ref|NG_029119.1| 11	GGCCGAGGGGGGCGGATCATGAGGTCAGGAGATCGACACC
gi|354721248|gb|AC246050.2| 10	GGCCGAGCTGGGCGGATCATGAGGTCAGGAGATCGAGGCC
gi|325053741|ref|NG_028168.1| 18	GGCCGAGGTGGGCTGGTCATGAGGTCAGGAGATCGAGACC
gi|399124825|gb|AC247058.1| 17	GGCCGAGGTGGAAGGATCTCGAGGTCAGGAGATCGAGACC
gi|345842681|gb|AC245150.2| 23	GGCCGAGGTGGGCGGATCACAAGGTCAGGAGAGCAAGACC
gi|353677953|ref|NG_030370.1| 12	GGCCGAGGGGGACGGATTACGAGGTCAGGAGATCGAGACC
gi|347543783|ref|NG_030016.1| 22	GGCCGAGGTGAGCAGATCAAGAGGTCAGGAGATCGAGACC
gi|306482682|ref|NG_027682.1| 19	GGCCGAGGTGGGCCGATCACAAGGCCAGGAGATCGAGACC
gi|399220396|gb|AC244100.3| 33	GGCCGAGGGGGGCAGATCACGAGCTCAGGAGATCGAGCCC
gi|315365066|gb|HQ384164.1| 4	GGCCGAGGTGGGCGGATCAGAAGGTCAGGAGATGGAGACC
gi|338827668|ref|NG_029233.1| 5	GGCCGAGGTGGGCGGACCCCGAGGTCAGGAGATAGAGACC
gi|349732420|gb|AC243947.3| 26	GGCCGAGGTCGGGGGATCACGGGGTCAGGAGATCGAGACC
gi|349585500|gb|AC244010.2| 31	GGCCGAGGTCGGGGGATCACGGGGTCAGGAGATCGAGACC
gi|365777425|ref|NG_031967.1| 19	GGCCGAGATGGGAGGATCACGAGGTGAGGAGATCGAGACC
gi|351734553|gb|AC231657.2| 19	GGCCGAGGTGGGCGGAACACGATGTCAGGAGATCGAGACC
gi|345842435|ref|NG_029954.1| 14	GGCTGAGGTAGGCGGATCACGTGGTCAGGAGATCGAGACC
gi|344179191|gb|AC244229.3| 7	GGCTGAGGTGGGCGGATCACGTGGTCAGGAGATCGAGACC
gi|352962131|ref|NG_030352.1| 21	GGCAGAGGTGGGCGGATCACGAAGTCAGGAGATCGAGGCC
gi|357527478|gb|AC243732.3| 21	GGTCGAGGTGGGCGGATCACGAGGTCAGGAGTTCGAGGCC
gi|347977997|gb|AC243813.2| 24	GGTCGAGGTGGGCGGATCACGAGGTCAGGAGTTCGAGGCC
gi|339896025|gb|AC243569.3| 32	GGTCGAGGTGGGCGGATCACGAGGTCAGGAGTTCGAGGCC
gi|371502091|ref|NG_031988.1| 6	GGCCGAGGTGGGCGGATCACGAGATCAGGAGATTGAGGCC
gi|328751683|ref|NG_028290.1| 4	GGCCGAGGTGGGCGGATCACGAAGTCAGGAGATTAAGACC
gi|410025500|gb|AC245369.4| 6	GGCCAAGGTGGGCGGATCACGAGGTCAGGAGATCCGGACC
gi|410025500|gb|AC245369.4| 7	GGCCAAGGTGGGCGGATCACGAGGTCAGGAGATCCGGACC
gi|353731117|gb|AC245023.2| 5	GGCCAAGGTGGGCGGATCACGAGGTCAGGAGATCCGGACC
gi|353731117|gb|AC245023.2| 6	GGCCAAGGTGGGCGGATCACGAGGTCAGGAGATCCGGACC
gi|351734556|gb|AC245692.2| 12	GGCTGAGGTGGGCAGATCACGAGGTCAGGAGATCGAGCCC
gi|342187424|gb|AC245389.1| 18	GGCTGAGGTGGGCAGATCACGAGGTCAGGAGATCGAGCCC
gi|339759536|gb|AC245008.1| 9	GGCTGAGGTGGGCAGATCACGAGGTCAGGAGATCGAGCCC
gi|329755374|gb|AC243756.3| 13	GGCTGAGGTGGGCAGATCACGAGGTCAGGAGATCGAGCCC
gi|399220396|gb|AC244100.3| 12	GGCCGAGGTGGGCAGATCACGAGGTCAGGAGATCGAGCCC
gi|356995897|ref|NG_030562.1| 15	GGCCGAGGTGGGCTCATCACGAGGTCAGGAGATCGAGACC
gi|406647886|ref|NG_032944.1| 6	GGCCGAGGTGGGCTGATCACGAGGTCAGGAGATCGAGACC
gi|352962131|ref|NG_030352.1| 11	GGCCGAGGTGGACGGATCACGAGATCAGGAGATCGAGACC
gi|345842685|gb|AC233294.3| 13	GGCGGAGGTGGACGGATCACGAGGTCAGGAGATCGAGACC
gi|306922415|ref|NG_027706.1| 5	GGCCGAGGTGGACGGATCACGAGGTCGGGAGATCGAGACC
gi|334883151|ref|NG_029050.1| 5	GGCCGAGGTGGACGGATCACGAGGTCAGGAGATCGAGACC
gi|340745338|ref|NG_029484.1| 10	GGCCGAGGAGGGCGGGTCACGAGGTCAGGAGATCAAGACC
gi|345478722|ref|NG_029914.1| 4	GGCCGAGGTGGGCGGGTCACGAGGTCAGGAGTTCAAGACC
gi|335892881|ref|NG_029108.1| 3	GGCCGAGGTGGGCGGGTCACGAGGTCAGGAGATCAAGACC
gi|399124825|gb|AC247058.1| 12	GGCCGAGGCGGGTGGGTCACGAGGTCAGGAGATCAAGACC
gi|321267517|ref|NG_028118.1| 2	GGCCGAGGCGGGCGGGTCACGAGGTCAGGAGATCAAGACC
gi|345842685|gb|AC233294.3| 17	GGCCGAGGTGGGTGGATCACGAGATCAGGAGATCGAGACC
gi|345531593|gb|AC233728.4| 10	GGCCGAGGTGGGTGGATCACGAGATCAGGAGATCGAGACC
gi|307219207|ref|NG_027734.1| 38	GGCCGAGGTGGGAGGATCACAAGGTCAGGAGATCGAGACC
gi|322812157|ref|NG_028131.1| 3	GGCCGAGGTGGGGGGATCACGAGGTCAGGAGATCGAGACC
gi|404501526|ref|NG_032011.2| 3	GGCCGAGGTGGGAGGATCACGAGGTCAGGAGATCGAGCCC
gi|425876814|gb|AC245507.2| 10	GGCCGAGGTGGGAGGATCACGAGATCAGGAGATCGAGACC
gi|399157400|gb|AC247059.1| 5	GGCCGAGGTGGGAGGATCACGAGGTCAGGAGATCGAGACC
gi|347543880|gb|AC243655.3| 12	GGCCGAGGTGGGAGGATCACGAGGTCAGGAGATCGAGACC
gi|339896017|gb|AC243961.3| 4	GGCCGAGGTGGGAGGATCACGAGGTCAGGAGATCGAGACC
gi|335892847|ref|NG_029099.1| 8	GGCCGAGGTGGGAGGATCACGAGGTCAGGAGATCGAGACC
gi|325053807|gb|AC243948.1| 10	GGCCGAGGTGGGAGGATCACGAGGTCAGGAGATCGAGACC
gi|399220396|gb|AC244100.3| 16	GGCCGAGATGGGCGGATCACGAGGTCAGGAGATGGAGACC
gi|340007371|ref|NG_029432.1| 8	GGCCGAGATGGGCGGATCACGAGGTCAGGAGATGGAGACC
gi|345842685|gb|AC233294.3| 14	GGCCGAGGTAGGCGGATCACGAGGTCAGGAGATCAAGACC
gi|345525398|ref|NG_029924.1| 5	GGCCGAAGTGGGCGGATCACGAGGTCAGGAGATCAAGACC
gi|343962603|ref|NG_029794.1| 8	GGCCGAGGAGGGCGGATCACGAGGTCAGGAGATCAAGACC
gi|343962603|ref|NG_029794.1| 9	GGCCGAGGAGGGCGGATCACGAGGTCAGGAGATCAAGACC
gi|333944050|ref|NG_028983.1| 5	GGCCGAGGTGGGCGGATCACGAGATCAGGAGATCGAGACC
gi|399157400|gb|AC247059.1| 17	GGCCGAGATGGGTGGATCACGAGGTCAGGAGATGGAGACC
gi|350606479|gb|AC245066.3| 15	GGCCGAGATGGGTGGATCACGAGGTCAGGAGATGGAGACC
gi|372266154|ref|NG_012058.2| 12	GGCCGAGGTGGGTGGATCACGAGGTCAGGAGATCGAAACC
gi|353731112|gb|AC245878.2| 14	GGCCGAGGTGGGTGGATCACGAGGTCAGGAGATCGAAACC
gi|334085262|ref|NG_029008.1| 8	GGCCGAGGTGGGTGGATCACGAGGTCAGGAGATCGAAACC
gi|324096600|gb|AC239802.3| 13	GGCCGAGGTGGGTGGATCACGAGGTCAGGAGATCGAAACC
gi|306518569|ref|NG_027693.1| 13	GGCCGAGGTGGGTGGATCACGAGGTCAGGAGATCGAAACC
gi|357527477|gb|AC244092.2| 30	GGCCGAGGTGGGTGGATCACGAGGTCAGGAGATGGGGACC
gi|339759605|gb|AC245078.1| 4	GGCCGAGGTGGGTGGATCACGAGGTCAGGAGATGGAGACC
gi|326381105|ref|NG_028228.1| 8	GGCCGAGGTGGGTGGATCACGAGGTCAGGAGATGGAGACC
gi|326320094|gb|AC243974.2| 4	GGCCGAGGTGGGTGGATCACGAGGTCAGGAGATGGAGACC
gi|345110544|ref|NG_029851.1| 8	GGCCGAGGTGGGTGGATCACGAGGTCAGGAGATAGAGACC
gi|336088682|ref|NG_029094.1| 3	GGCCGAGGTGGGCGGATCACAAGGTCAGGAGATCGAAACC
gi|371121340|ref|NG_009006.2| 10	GGCCGAGGTGGGCGGATCAAGAGGTCAGGAGATCGAGACC
gi|372466567|emb|AL606490.15| 4	GGCCGAGGTGGGCCGATCACGAGGTCAGGAGATCGAGACC
gi|353249887|ref|NG_030361.1| 8	GGCCGAGGTGGGCGGATCACGAGGTCAAGAAATCGAGACC
gi|315138987|ref|NG_028012.1| 13	GGCTGAGGTGGGCGGATCACGAAGTCAGGAGATCGAGACC
gi|346716342|ref|NG_029982.1| 17	GGCCGAGGTGGGCGGATCACGAGGTCAGGATATGGAGACC
gi|329299146|gb|AC243649.4| 4	GGCCGAGGTGGGCGGATCACGAGGTCAGGAAATCGAGACC
gi|327412371|gb|AC243734.3| 8	GGCCGAGGTGGGCGGATCACGAGGTCAGGAAATCGAGACC
gi|325995139|ref|NG_008854.2| 6	GGCCGAGGTGGGCGGATCACGAGGTCAGGAAATCGAGACC
gi|346716342|ref|NG_029982.1| 19	GGCCGAGGTGGGCGGATAACGAGGTCAGGAGATTGAGACC
gi|341572576|ref|NG_029530.1| 4	GGCCGAGGTGGGCGGATCACGAGTTCAGGAGATCGAGACC
gi|315138987|ref|NG_028012.1| 16	GGCCGAGGTGGGCGGATCACGAGGTTAGGAGATTGAGACC
gi|427197659|ref|NG_009358.2| 3	GGCCGAGGTGGGCGGATCACGAGGTCAGGAGATCGAGACC
gi|410025500|gb|AC245369.4| 4	GGCCGAGGTGGGCGGATCACGAGGTCAGGAGATCGAGACC
gi|406035364|ref|NG_032939.1| 3	GGCCGAGGTGGGCGGATCACGAGGTCAGGAGATCGAGACC
gi|401709980|ref|NG_032893.1| 2	GGCCGAGGTGGGCGGATCACGAGGTCAGGAGATCGAGACC
gi|372466561|emb|FP700060.7| 4	GGCCGAGGTGGGCGGATCACGAGGTCAGGAGATCGAGACC
gi|366039928|ref|NG_008801.2| 7	GGCCGAGGTGGGCGGATCACGAGGTCAGGAGATCGAGACC
gi|359718930|ref|NG_031878.1| 4	GGCCGAGGTGGGCGGATCACGAGGTCAGGAGATCGAGACC
gi|359465544|ref|NG_031854.1| 2	GGCCGAGGTGGGCGGATCACGAGGTCAGGAGATCGAGACC
gi|357527478|gb|AC243732.3| 2	GGCCGAGGTGGGCGGATCACGAGGTCAGGAGATCGAGACC
gi|357527478|gb|AC243732.3| 3	GGCCGAGGTGGGCGGATCACGAGGTCAGGAGATCGAGACC
gi|353731117|gb|AC245023.2| 3	GGCCGAGGTGGGCGGATCACGAGGTCAGGAGATCGAGACC
gi|353731108|gb|AC244647.2| 2	GGCCGAGGTGGGCGGATCACGAGGTCAGGAGATCGAGACC
gi|351734556|gb|AC245692.2| 5	GGCCGAGGTGGGCGGATCACGAGGTCAGGAGATCGAGACC
gi|350540692|gb|AC245300.2| 2	GGCCGAGGTGGGCGGATCACGAGGTCAGGAGATCGAGACC
gi|349705752|emb|BX323845.7| 3	GGCCGAGGTGGGCGGATCACGAGGTCAGGAGATCGAGACC
gi|349585497|gb|AC244165.2| 2	GGCCGAGGTGGGCGGATCACGAGGTCAGGAGATCGAGACC
gi|349585497|gb|AC244165.2| 3	GGCCGAGGTGGGCGGATCACGAGGTCAGGAGATCGAGACC
gi|347977997|gb|AC243813.2| 3	GGCCGAGGTGGGCGGATCACGAGGTCAGGAGATCGAGACC
gi|347977997|gb|AC243813.2| 4	GGCCGAGGTGGGCGGATCACGAGGTCAGGAGATCGAGACC
gi|345842418|ref|NG_029946.1| 2	GGCCGAGGTGGGCGGATCACGAGGTCAGGAGATCGAGACC
gi|345478658|ref|NG_029875.1| 2	GGCCGAGGTGGGCGGATCACGAGGTCAGGAGATCGAGACC
gi|345441753|ref|NG_029860.1| 2	GGCCGAGGTGGGCGGATCACGAGGTCAGGAGATCGAGACC
gi|345090960|ref|NG_029835.1| 2	GGCCGAGGTGGGCGGATCACGAGGTCAGGAGATCGAGACC
gi|343488517|ref|NG_029732.1| 2	GGCCGAGGTGGGCGGATCACGAGGTCAGGAGATCGAGACC
gi|343488500|ref|NG_029725.1| 4	GGCCGAGGTGGGCGGATCACGAGGTCAGGAGATCGAGACC
gi|343432602|ref|NG_029709.1| 4	GGCCGAGGTGGGCGGATCACGAGGTCAGGAGATCGAGACC
gi|343403845|ref|NG_029698.1| 2	GGCCGAGGTGGGCGGATCACGAGGTCAGGAGATCGAGACC
gi|342187424|gb|AC245389.1| 6	GGCCGAGGTGGGCGGATCACGAGGTCAGGAGATCGAGACC
gi|341865675|gb|AC245033.2| 3	GGCCGAGGTGGGCGGATCACGAGGTCAGGAGATCGAGACC
gi|341823672|ref|NG_029545.1| 3	GGCCGAGGTGGGCGGATCACGAGGTCAGGAGATCGAGACC
gi|341604954|gb|AC243949.2| 3	GGCCGAGGTGGGCGGATCACGAGGTCAGGAGATCGAGACC
gi|341604950|gb|AC244454.2| 3	GGCCGAGGTGGGCGGATCACGAGGTCAGGAGATCGAGACC
gi|341604950|gb|AC244454.2| 4	GGCCGAGGTGGGCGGATCACGAGGTCAGGAGATCGAGACC
gi|340139394|ref|NG_029453.1| 2	GGCCGAGGTGGGCGGATCACGAGGTCAGGAGATCGAGACC
gi|339896025|gb|AC243569.3| 6	GGCCGAGGTGGGCGGATCACGAGGTCAGGAGATCGAGACC
gi|339896009|gb|AC244153.3| 3	GGCCGAGGTGGGCGGATCACGAGGTCAGGAGATCGAGACC
gi|339895963|gb|AC243970.3| 2	GGCCGAGGTGGGCGGATCACGAGGTCAGGAGATCGAGACC
gi|339759536|gb|AC245008.1| 2	GGCCGAGGTGGGCGGATCACGAGGTCAGGAGATCGAGACC
gi|333108288|gb|AC243614.2| 2	GGCCGAGGTGGGCGGATCACGAGGTCAGGAGATCGAGACC
gi|331284261|gb|AC244205.3| 2	GGCCGAGGTGGGCGGATCACGAGGTCAGGAGATCGAGACC
gi|329755374|gb|AC243756.3| 6	GGCCGAGGTGGGCGGATCACGAGGTCAGGAGATCGAGACC
gi|313482822|ref|NG_027957.1| 5	GGCCGAGGTGGGCGGATCACGAGGTCAGGAGATCGAGACC
gi|311213952|gb|AC242988.1| 7	GGCCGAGGTGGGCGGATCACGAGGTCAGGAGATCGAGACC
gi|308238173|ref|NG_027806.1| 2	GGCCGAGGTGGGCGGATCACGAGGTCAGGAGATCGAGACC
gi|307133676|tpg|BK007104.1| 6	GGCCGAGGTGGGCGGATCACGAGGTCAGGAGATCGAGACC
gi|427197657|ref|NG_008799.2| 12	GGCTGAGGTGGGCGGATCACGAGGTCAGGAGATCGAGACC
gi|400173047|gb|AC247238.1| 3	GGCTGAGGTGGGCGGATCACGAGGTCAGGAGATCGAGACC
gi|365777425|ref|NG_031967.1| 6	GGCTGAGGTGGGCGGATCACGAGGTCAGGAGATCGAGACC
gi|359279866|ref|NG_031822.1| 4	GGCTGAGGTGGGCGGATCACGAGGTCAGGAGATCGAGACC
gi|345842681|gb|AC245150.2| 12	GGCTGAGGTGGGCGGATCACGAGGTCAGGAGATCGAGACC
gi|342672047|ref|NG_029628.1| 5	GGCTGAGGTGGGCGGATCACGAGGTCAGGAGATCGAGACC
gi|341572576|ref|NG_029530.1| 5	GGCTGAGGTGGGCGGATCACGAGGTCAGGAGATCGAGACC
gi|340805839|ref|NG_029502.1| 9	GGCTGAGGTGGGCGGATCACGAGGTCAGGAGATCGAGACC
gi|336455035|ref|NG_029160.1| 3	GGCTGAGGTGGGCGGATCACGAGGTCAGGAGATCGAGACC
gi|332206015|gb|AC243653.3| 2	GGCTGAGGTGGGCGGATCACGAGGTCAGGAGATCGAGACC
gi|329755315|ref|NG_028349.1| 6	GGCTGAGGTGGGCGGATCACGAGGTCAGGAGATCGAGACC
gi|309243112|ref|NG_027833.1| 9	GGCTGAGGTGGGCGGATCACGAGGTCAGGAGATCGAGACC
gi|307746953|gb|AC241410.3| 7	GGCTGAGGTGGGCGGATCACGAGGTCAGGAGATCGAGACC
gi|306966254|gb|AC241556.2| 6	GGCTGAGGTGGGCGGATCACGAGGTCAGGAGATCGAGACC
gi|325995139|ref|NG_008854.2| 4	GGCGGAGGTGGGCGGATCACGAGGTCAGGAGATCGAGACC
gi|365777425|ref|NG_031967.1| 10	GGCCGAGGTGGGCGGATCACGAGGTCAGGAGATCGAAACC
gi|329299149|gb|AC242843.2| 6	GGCCGAGGTGGGCGGATCACGAGGTCAGGAGATCGACACC
gi|310772341|gb|AC242842.3| 3	GGCCGAGGTGGGCGGATCACGAGGTCAGGAGATCGACACC
gi|325053741|ref|NG_028168.1| 9	GGCCGAGGTGGGCGGATCACGAGGTCAGGAGATCGAGGCC
gi|427197659|ref|NG_009358.2| 9	GGCCGAGGTGGGCGGATCACGAGGTCAGGAGATCAAGACC
gi|427197657|ref|NG_008799.2| 11	GGCCGAGGTGGGCGGATCACGAGGTCAGGAGATCAAGACC
gi|425905366|gb|AC005280.4| 12	GGCCGAGGTGGGCGGATCACGAGGTCAGGAGATCAAGACC
gi|402691644|gb|AC244084.3| 11	GGCCGAGGTGGGCGGATCACGAGGTCAGGAGATCAAGACC
gi|399124819|gb|AC247052.1| 4	GGCCGAGGTGGGCGGATCACGAGGTCAGGAGATCAAGACC
gi|365906231|ref|NG_031972.1| 3	GGCCGAGGTGGGCGGATCACGAGGTCAGGAGATCAAGACC
gi|365733576|ref|NG_031962.1| 6	GGCCGAGGTGGGCGGATCACGAGGTCAGGAGATCAAGACC
gi|349705752|emb|BX323845.7| 9	GGCCGAGGTGGGCGGATCACGAGGTCAGGAGATCAAGACC
gi|343432602|ref|NG_029709.1| 5	GGCCGAGGTGGGCGGATCACGAGGTCAGGAGATCAAGACC
gi|343168750|ref|NG_029669.1| 4	GGCCGAGGTGGGCGGATCACGAGGTCAGGAGATCAAGACC
gi|340805839|ref|NG_029502.1| 10	GGCCGAGGTGGGCGGATCACGAGGTCAGGAGATCAAGACC
gi|334883173|ref|NG_029061.1| 8	GGCCGAGGTGGGCGGATCACGAGGTCAGGAGATCAAGACC
gi|323510667|ref|NG_028146.1| 2	GGCCGAGGTGGGCGGATCACGAGGTCAGGAGATCAAGACC
gi|315138987|ref|NG_028012.1| 7	GGCCGAGGTGGGCGGATCACGAGGTCAGGAGATCAAGACC
gi|366039928|ref|NG_008801.2| 17	GGCCGAGGTGGGCGGATCACGAGGTCAGGAGATGGAGACC
gi|427197671|ref|NG_031959.2| 5	GGCCGAGGTGGGCGGATCACGAGGTCAGGAGATTGAGACC
gi|410176098|gb|AC243914.3| 6	GGCCGAGGTGGGCGGATCACGAGGTCAGGAGATTGAGACC
gi|398650676|gb|AC245440.3| 3	GGCCGAGGTGGGCGGATCACGAGGTCAGGAGATTGAGACC
gi|352962131|ref|NG_030352.1| 3	GGCCGAGGTGGGCGGATCACGAGGTCAGGAGATTGAGACC
gi|347582702|gb|AC244499.2| 4	GGCCGAGGTGGGCGGATCACGAGGTCAGGAGATTGAGACC
gi|345091015|ref|NG_029844.1| 9	GGCCGAGGTGGGCGGATCACGAGGTCAGGAGATTGAGACC
gi|340745284|ref|NG_029474.1| 4	GGCCGAGGTGGGCGGATCACGAGGTCAGGAGATTGAGACC
gi|339896033|gb|AC243806.3| 12	GGCCGAGGTGGGCGGATCACGAGGTCAGGAGATTGAGACC
gi|338827668|ref|NG_029233.1| 2	GGCCGAGGTGGGCGGATCACGAGGTCAGGAGATTGAGACC
gi|427197659|ref|NG_009358.2| 7	GGCCGAGGTGGGCGGATCACGAGGTCAGGAGATCCAGACC
gi|372466568|emb|AL121885.23| 4	GGCCGAGGTGGGCGGATCACGAGGTCAGGAGATCCAGACC
gi|345478658|ref|NG_029875.1| 6	GGCCGAGGTGGGCGGATCACGAGGTCAGGAGATCCAGACC
gi|311213952|gb|AC242988.1| 10	GGCCGAGGTGGGCGGATCACGAGGTCAGGAGATCCAGACC
gi|356995897|ref|NG_030562.1| 12	GGCCGAGGTGGGCGGATCACGAGGTCAGGAGATTGACACC
gi|339896028|gb|AC244625.2| 2	GGCCGAGGTGGGCGGATCACGAGGTCAGGAGATCTAGACC
gi|320469131|gb|AC241938.2| 5	GGCCGAGGTGGGCGGATCACGAGGTCAGGAGATCTAGACC
gi|320203012|gb|AC241929.3| 4	GGCCGAGGTGGGCGGATCACGAGGTCAGGAGATCTAGACC
gi|309243112|ref|NG_027833.1| 11	GGCCGAGGTGGGCGGATCACGAGGTCAGGAGATAGAGACC
gi|341823672|ref|NG_029545.1| 46	GGCCGAGGCGGGTGTATCACGAGATCAAGAGATCGAGACC
gi|344179187|gb|AC245088.2| 9	GGCCGAGGCGGGTGGATCACGAGATCGAGAGATCGAGACC
gi|343791081|gb|AC245554.1| 4	GGCCGAGGCGGGTGGATCACGAGATCGAGAGATCGAGACC
gi|350540693|gb|AC244014.3| 12	GGCCCAGGTGGGCGGATTACGAGGTCAGGAGATTGAGACC
gi|339895987|gb|AC244021.3| 10	GGCCCAGGTGGGCGGATTACGAGGTCAGGAGATTGAGACC
gi|345441753|ref|NG_029860.1| 44	GGCCGAGGTGGGCGGGTTACGAGGTCAGGAGATTGAGACC
gi|343478313|gb|AC243561.3| 17	GGCCGAGGCGGGCGGCTCAAGAGGTCAGGAGTTGGAGACC
gi|399124819|gb|AC247052.1| 10	GGCCGAGGCGGTCGGATCACGACGTTAGGAGATCCAGACC
gi|341865594|ref|NG_029550.1| 10	GGCCGAGGCCGGCGGATCACGAGGTCTAGAGATAGAGACC
gi|335892847|ref|NG_029099.1| 16	GGCCGAGGCGGGCGGAGCATGAGGTCAGCAGATCAAGACC
gi|345441753|ref|NG_029860.1| 39	GGCTGAGTAGGGCGGATCATGAGGTCAGGAGATCGAGACC
gi|346716342|ref|NG_029982.1| 21	GGCTGAGGAGGGCGGATCATGAGGTCAGGAGATCGAGACC
gi|427197657|ref|NG_008799.2| 32	GGCCGAGGTGGGCGGATCATGAGGTCAGCAGATCGAGACC
gi|340805913|gb|AC245236.1| 4	GGCAGAGGCGGGCGGATCATGAGGTCAGAAGATCGAGACC
gi|427197659|ref|NG_009358.2| 10	GGCCGAGGCGGGCGGATCATGAGGTCAGAAGATCGAGACC
gi|359718930|ref|NG_031878.1| 12	GGCCGAGGCGGGCGGATCATGAGGTCAGCAGATCTAGACC
gi|342307146|gb|AC245140.2| 8	GGCCGAGGCGGGCGGATCATGAGGTCAGCAGATCGAGACC
gi|425876814|gb|AC245507.2| 9	GGCCCAGGCGGGCGGATCATGAGGTCAGGAGATCTAGACC
gi|372266154|ref|NG_012058.2| 10	GGCCCAGGCGGGCGGATTATGAGGTCAGGAGATCGAGACC
gi|343790958|ref|NG_029763.1| 14	GGCCCAGGCGGGCGGATCATGAGGTCAGGAAATCGAGACC
gi|371121340|ref|NG_009006.2| 19	GGCAGAGGCGGGCGGATCATGAGGTCAGGAGATCGAGGCC
gi|427197668|ref|NG_011402.2| 10	GGCCGAGGCGGGCGGATCATGAGGTCAGGAGATCGCGACC
gi|347921647|ref|NG_030039.1| 13	GGCCAAGGCGGGCGGATCATGAGGTCAGGAGATCGGGACC
gi|351542202|ref|NG_030347.1| 11	GGCTGAGGCGGGCGGATAATGAGGTCAGGAGATCGAGACC
gi|349732115|ref|NG_030314.1| 10	GGCCGAGGCGGGCGGATCATGGGGTCAGGAGATCGAGACC
gi|336455043|ref|NG_029165.1| 4	GGCCGAGGCGGGCGTATCATGAGGTCAGGAGATCGAGACC
gi|307133783|ref|NG_027724.1| 6	GGCCAAGGCGAGCGGATCATGAGGTCAGGAGATCGAGACC
gi|399220396|gb|AC244100.3| 7	GGCCAAGGCGGGCGGATCATGAGGTCAGGAGATCGAGACC
gi|342307146|gb|AC245140.2| 11	GGCCAAGGCGGGCGGATCATGAGGTCAGGAGATCGAGACC
gi|342307146|gb|AC245140.2| 12	GGCCAAGGCGGGCGGATCATGAGGTCAGGAGATCGAGACC
gi|341823672|ref|NG_029545.1| 9	GGCCAAGGCGGGCGGATCATGAGGTCAGGAGATCGAGACC
gi|338968872|ref|NG_029246.1| 10	GGCCAAGGCGGGCGGATCATGAGGTCAGGAGATCGAGACC
gi|327412371|gb|AC243734.3| 4	GGCCAAGGCGGGCGGATCATGAGGTCAGGAGATCGAGACC
gi|327199326|ref|NG_005787.4| 2	GGCCAAGGCGGGCGGATCATGAGGTCAGGAGATCGAGACC
gi|311213952|gb|AC242988.1| 11	GGCCAAGGCGGGCGGATCATGAGGTCAGGAGATCGAGACC
gi|328751684|ref|NG_028291.1| 4	GGCTGAGGCGGGCGGATCATGAGGTCAGGAGATCGAGACC
gi|317008669|gb|AC241640.3| 5	GGCTGAGGCGGGCGGATCATGAGGTCAGGAGATCGAGACC
gi|307133676|tpg|BK007104.1| 7	GGCTGAGGCGGGCGGATCATGAGGTCAGGAGATCGAGACC
gi|427197668|ref|NG_011402.2| 3	GGCCGAGGCGGGCGGATCATGAGGTCAGGAGATCGAGACC
gi|399220396|gb|AC244100.3| 4	GGCCGAGGCGGGCGGATCATGAGGTCAGGAGATCGAGACC
gi|365906234|ref|NG_031973.1| 3	GGCCGAGGCGGGCGGATCATGAGGTCAGGAGATCGAGACC
gi|356995897|ref|NG_030562.1| 2	GGCCGAGGCGGGCGGATCATGAGGTCAGGAGATCGAGACC
gi|354721239|gb|AC245506.3| 2	GGCCGAGGCGGGCGGATCATGAGGTCAGGAGATCGAGACC
gi|351734556|gb|AC245692.2| 6	GGCCGAGGCGGGCGGATCATGAGGTCAGGAGATCGAGACC
gi|349705752|emb|BX323845.7| 4	GGCCGAGGCGGGCGGATCATGAGGTCAGGAGATCGAGACC
gi|345842681|gb|AC245150.2| 2	GGCCGAGGCGGGCGGATCATGAGGTCAGGAGATCGAGACC
gi|345478725|ref|NG_029917.1| 4	GGCCGAGGCGGGCGGATCATGAGGTCAGGAGATCGAGACC
gi|345110544|ref|NG_029851.1| 3	GGCCGAGGCGGGCGGATCATGAGGTCAGGAGATCGAGACC
gi|343962603|ref|NG_029794.1| 4	GGCCGAGGCGGGCGGATCATGAGGTCAGGAGATCGAGACC
gi|342187424|gb|AC245389.1| 7	GGCCGAGGCGGGCGGATCATGAGGTCAGGAGATCGAGACC
gi|340805842|ref|NG_029503.1| 2	GGCCGAGGCGGGCGGATCATGAGGTCAGGAGATCGAGACC
gi|340805839|ref|NG_029502.1| 3	GGCCGAGGCGGGCGGATCATGAGGTCAGGAGATCGAGACC
gi|340805839|ref|NG_029502.1| 5	GGCCGAGGCGGGCGGATCATGAGGTCAGGAGATCGAGACC
gi|339896009|gb|AC244153.3| 2	GGCCGAGGCGGGCGGATCATGAGGTCAGGAGATCGAGACC
gi|339895988|gb|AC243616.2| 8	GGCCGAGGCGGGCGGATCATGAGGTCAGGAGATCGAGACC
gi|339895972|gb|AC243679.3| 4	GGCCGAGGCGGGCGGATCATGAGGTCAGGAGATCGAGACC
gi|339895968|gb|AC244200.3| 4	GGCCGAGGCGGGCGGATCATGAGGTCAGGAGATCGAGACC
gi|339759536|gb|AC245008.1| 3	GGCCGAGGCGGGCGGATCATGAGGTCAGGAGATCGAGACC
gi|329755374|gb|AC243756.3| 5	GGCCGAGGCGGGCGGATCATGAGGTCAGGAGATCGAGACC
gi|325910942|gb|AC243827.3| 3	GGCCGAGGCGGGCGGATCATGAGGTCAGGAGATCGAGACC
gi|315075391|gb|AC243547.1| 5	GGCCGAGGCGGGCGGATCATGAGGTCAGGAGATCGAGACC
gi|304571962|ref|NG_027535.1| 2	GGCCGAGGCGGGCGGATCATGAGGTCAGGAGATCGAGACC
gi|304555576|ref|NG_027529.1| 2	GGCCGAGGCGGGCGGATCATGAGGTCAGGAGATCGAGACC
gi|427197668|ref|NG_011402.2| 4	GGCAGAGGCGGGCGGATCATGAGGTCAGGAGATCGAGACC
gi|410176096|gb|AC253578.2| 6	GGCAGAGGCGGGCGGATCATGAGGTCAGGAGATCGAGACC
gi|402691644|gb|AC244084.3| 12	GGCAGAGGCGGGCGGATCATGAGGTCAGGAGATCGAGACC
gi|354548770|emb|FP700107.7| 5	GGCAGAGGCGGGCGGATCATGAGGTCAGGAGATCGAGACC
gi|329112193|emb|FP700122.11| 7	GGCAGAGGCGGGCGGATCATGAGGTCAGGAGATCGAGACC
gi|345193176|ref|NG_029850.1| 4	GGCCAAGACGGGCGGATAACGACGTCAGGAGATCGAGACC
gi|347543880|gb|AC243655.3| 29	GGCCCAGACGAGCGGATCACGAGGTCAGGAGATAGAGACC
gi|347800642|ref|NG_030033.1| 10	GGCCGAGGTGGGCGGATCGCGAGGTCAGGATATCGGGACC
gi|343962761|gb|AC245604.1| 3	GGCCGAGCCGGGCGAATCACGAGGTCAGGAGATTGAGACC
gi|338825558|gb|AH009490.2|SEG_AF217491S 7	GGCCGAGCCGGGCGAATCACGAGGTCAGGAGATTGAGACC
gi|354721248|gb|AC246050.2| 8	GGCCGAGATGGGCGGATCACGAGGTCAGGAAATTGAGACC
gi|343432597|ref|NG_029707.1| 6	GGCCGAGATGGGCGGATCACGAGGTCAGGAGGTTGAGACC
gi|345842681|gb|AC245150.2| 27	GGCCGAGATGGGCGAATCACGAGGTCAGGAGATTGAGACC
gi|410176098|gb|AC243914.3| 36	GGCCGAGATGGGCGGATCACAAGGTCAGGAGATTGAGACC
gi|399220396|gb|AC244100.3| 20	GGCTGAGGCAGGCGGATCACGACGTCAGGAGATCGAGACC
gi|352962131|ref|NG_030352.1| 24	GGCTGAGGCAGGCGGATCACGACGTCAGGAGATAGAGACC
gi|339895996|gb|AC244257.3| 5	GGCTGAGGAAGGCGGATCACGAGGTCAGGAGATAGAGACC
gi|342349359|ref|NG_029612.1| 40	GGCCGATGTGGGCGGATCACAAGGTCAGGGGATCGAGACC
gi|340805852|ref|NG_029504.1| 19	GGCCGATGTGGGCGGATCACAAGGTCAGGAGATTGAGACC
gi|410176096|gb|AC253578.2| 8	GGCCAAGGCGGGCGGATCACGAAGTCAGGGGATCGAGACC
gi|329112193|emb|FP700122.11| 18	GGCCAAGGTGGGCGGATCACGAAGTCAGGGGATCGAGACC
gi|313569907|gb|AC242717.4| 10	GGCCAAGGTGGGCGGATCACGAAGTCAGGGGATCGAGACC
gi|339409215|ref|NG_029374.1| 5	GGCCGAGGCTGGCGGATCACGAGGTCAGGAGATTGAGACC
gi|343432597|ref|NG_029707.1| 4	GGCCGAGGCTGGCGGATCACGAGGGCAGGAGATTGAGACC
gi|341604950|gb|AC244454.2| 6	GGCCGAGGCGGGCGGATCACGAGGGCAGGAGATTGAGACC
gi|340007371|ref|NG_029432.1| 9	GGCCGGGGCGGGCGGATCATGAGGTCAGGAGATAGAGACC
gi|335892881|ref|NG_029108.1| 5	GGCCTAGGCGGGCGGATCACGAGGTCAGGAGTTCAAGCCC
gi|349585500|gb|AC244010.2| 28	GGCTGAGGCGGGCGGATCACGAGGCTAGGACATCGAGACC
gi|340523097|ref|NG_029467.1| 18	GGCCAAGGCGGGTAGATCACGAGGTCAGGATATCGAGACC
gi|341604950|gb|AC244454.2| 14	GGCCCAGGCGGGCGGATCACGAGGTCAGGAGTTCCAGACC
gi|347543783|ref|NG_030016.1| 18	GGCCTAGGTGAGCGGATCACGAGGTCAGGAGATGGAGACC
gi|342349359|ref|NG_029612.1| 39	GGCCGAGGCAGGAGGATCACGAGGTCGGGAGTTCGAGACC
gi|340805842|ref|NG_029503.1| 3	GGCTGAGGCGGGCGGATCACGAGGTTAGGAAATCGAGACC
gi|354721251|gb|AC245513.3| 15	GGCCGAGACGGGCGGATCACGAAGTCAAGAGATGGAGACC
gi|354721243|gb|AC245882.3| 15	GGCCGAGACGGGCGGATCACGAAGTCAAGAGATGGAGACC
gi|343098473|ref|NG_029635.1| 5	GGCGGAAGCGGGCGGATCATGAGGTCAGGAGATCGATACC
gi|343887345|ref|NG_029778.1| 29	GGCCAAGGCGGGAGTATCATGAGGTCAGGAGATCGAGACC
gi|309243112|ref|NG_027833.1| 43	GGCCAAGGCGGGCGGATCATGAGGTCAGGAAATCGAGGCC
gi|325995139|ref|NG_008854.2| 12	GGCCGAGGCGGGAAGATCATGAGATCAGGAGATCGAGACC
gi|329755315|ref|NG_028349.1| 19	GGCTGAGGCGGGCGGATCATGAGGTCAGGAGACAGAGACC
gi|339896017|gb|AC243961.3| 17	GGCCGAGGCGGACAGATCATGAGGTCAGGAGATTGAGACC
gi|358001112|gb|AC243615.2| 11	GGCCGAGGTGGTAGGATCATGAGGTCAGGAGATCGAGACC
gi|325053741|ref|NG_028168.1| 20	GGCCGAGGTGGGCGGATTGTGAGGTCAGGAGATCGAGACC
gi|315075391|gb|AC243547.1| 24	GGCCGAGGTGGGCGGATCATGAGGTTGGGAGATCGAGACC
gi|365906231|ref|NG_031972.1| 10	GGCCGAGGTAGGCGGATCATGAGGTCAGGAGATCGAGCCC
gi|351542179|ref|NG_030343.1| 10	GGCCAAGGAGGGCGGATCACGTGGTCAGGAGATCAAGACC
gi|406647886|ref|NG_032944.1| 20	GGCCGAGGCGAGCATATCACGAGGTCAGGAGATCAAGACC
gi|309949265|emb|FP885918.3| 2	GGCCGAGGCAGGAAGATCACGAGATCAGGAGATCGAGACC
gi|372466561|emb|FP700060.7| 13	GGCCGAGGCGGGTGGATCATGAGGTCAGGCGATCCAGACC
gi|329755374|gb|AC243756.3| 15	GGCCGAGGCGGGTGGATCATGAGGTCAGGCGATCCAGACC
gi|329112193|emb|FP700122.11| 15	GGCCGAGGCGGGAGGATCGTGAGGTCGGGAGATCGAGACC
gi|340805891|ref|NG_029487.1| 5	GGCTGAGGCGAGCGGATCACGAGATCAGAAGATCGAGACC
gi|371121340|ref|NG_009006.2| 22	GGCCGAGGCGTGGGGATCACGAGGTCAGGAGTTCAAGACC
gi|347800642|ref|NG_030033.1| 12	GGACGAAGCGGGCAGATCACGAGGTCAGGAGTTCGAGACC
gi|345842681|gb|AC245150.2| 30	GGCCGGGGCGGGCAGATCACAAGGTCAGGAGATCCAGACC
gi|345090955|ref|NG_029830.1| 4	GGCCGAGGCTGGCAGATCACGAGGTTAAGAGATCGAGACC
gi|341823672|ref|NG_029545.1| 50	GGCCGAGGCGGGCAGATTATGAGGTTAGGAGATCGAGACC
gi|340805820|ref|NG_029494.1| 16	GGCCGAGGCGGGCTGGTCATGAGGTCAGGAGATGGAGACC
gi|333108288|gb|AC243614.2| 20	GGCCGAGGCGCGGAGATCACGAGGTCAGGAGATTGAGACC
gi|325910941|gb|AC243826.3| 8	GGCCGAGGCGCGGAGATCACGAGGTCAGGAGATTGAGACC
gi|317008669|gb|AC241640.3| 25	GGCCGAGGCGCGGAGATCACGAGGTCAGGAGATTGAGACC
gi|311334805|gb|AC241988.3| 18	GGCCGAGGCGCGGAGATCACGAGGTCAGGAGATTGAGACC
gi|307344760|gb|AC241402.3| 17	GGCCGAGGCGCGGAGATCACGAGGTCAGGAGATTGAGACC
gi|307344759|gb|AC241401.3| 13	GGCCGAGGCGCGGAGATCACGAGGTCAGGAGATTGAGACC
gi|309243112|ref|NG_027833.1| 33	GGCCGAGACGGGCAGATGACGAGGTCAGGAGATGGAGACC
gi|307219207|ref|NG_027734.1| 57	GGCCGAGGCGGGTGCATCACAAGGTCAGGAGATGGAGACC
gi|320469131|gb|AC241938.2| 11	GGCCGAGACGGGCAGATCACGAGGTCAGGAGTTCCAGACC
gi|320203012|gb|AC241929.3| 9	GGCCGAGACGGGCAGATCACGAGGTCAGGAGTTCCAGACC
gi|345110544|ref|NG_029851.1| 7	GGCCAAGGCGGGCGGACCACGAGGTCAGCAGATCGAGACC
gi|333944050|ref|NG_028983.1| 19	GGCCGAGGCGGGCAGATCATGAAGTCAGGAGATCTAGACC
gi|354721245|gb|AC245163.3| 15	GGCCGAGGCGGGCAGATCACGAGGTGAAGATATCGAGACC
gi|357527478|gb|AC243732.3| 20	GGCCGAGGCGGGCAGATCACAGGGTCAGTAGATCGAGACC
gi|347977997|gb|AC243813.2| 25	GGCCGAGGCGGGCAGATCACAGGGTCAGTAGATCGAGACC
gi|339896025|gb|AC243569.3| 33	GGCCGAGGCGGGCAGATCACAGGGTCAGTAGATCGAGACC
gi|402691644|gb|AC244084.3| 39	GGCCGAGGCGAGCAGATCACGAGGTCAACAGATCGAGACC
gi|344179191|gb|AC244229.3| 14	GGCAGAGGCGGGTGGATCACGAGGTCAGGTAATCGAGACC
gi|339895988|gb|AC243616.2| 25	GGCCGAGGCGGGTGGATCACGAGGTTGGGAGATCGAGGCC
gi|332323102|gb|AC243825.3| 38	GGCCGAGGCGGGTGGATCACGAGGTTGGGAGATCGAGGCC
gi|339895752|ref|NG_029406.1| 10	GGCCGAGGCGGGTGGAATACGAGGTCAGGAGATCAAGACC
gi|317165590|ref|NG_028060.1| 16	GGCTGAGGCGGGTGGATACCGAGGTCAGGAGATCGAGACC
gi|307219207|ref|NG_027734.1| 54	GGCCGAGGCGGGTGAGTCACGAGGTCAGGGGATCGAGACC
gi|343403845|ref|NG_029698.1| 3	GGCCGAGGAGGGTGGATCACGAGGTCAGGAAACCGAGACC
gi|339759629|gb|AC245102.1| 5	GGCCGAGGCGGGCTAATCACGAGGTCAGGGGATCGAGACC
gi|320203012|gb|AC241929.3| 12	GGCCGAGGCAGATGGACCACGAGGTCAGGAGATCGAGACC
gi|351542202|ref|NG_030347.1| 15	GGCCGAGGCGGGCAAATCACGAGGTCAGAAGATTGAGACC
gi|343887342|ref|NG_029777.1| 21	GGCCGAGGCAGGCAGATCACGAGGTCAGGAAATAGAGACC
gi|343887342|ref|NG_029777.1| 20	GGCCGAGGCAGGCAGATCACGAGGTCAGGTGATGGAGACC
gi|315075306|ref|NG_028007.1| 19	GGCCGAGGCGGGCGGATCACAAGGTCAAGAGATCAAAACC
gi|335892881|ref|NG_029108.1| 4	GGCCGCGGCGGGTGGATCAGGAGGTCAGGAGTTCGAGACC
gi|399157400|gb|AC247059.1| 19	GGCCGAGGAGGGTGGATTACAAGGTCAGGAGATCGAGACC
gi|339896017|gb|AC243961.3| 19	GGCCGAGGAGGGTGGATTACAAGGTCAGGAGATCGAGACC
gi|399124819|gb|AC247052.1| 11	GGCTGAGGCGAGCGGGTCACGAGGTCAGGAGATTGAGACC
gi|340805839|ref|NG_029502.1| 34	GGCCGAGGCAGGAGGGTCACGAGGTCAGGAGATTGAGACC
gi|334883167|ref|NG_029059.1| 10	GGCCGAGGCGGGTGGATCATGACGTCAGGAGATAGAGACC
gi|307219207|ref|NG_027734.1| 53	GGCCGAGGCGGGCAGATGACAAGATCAGGAGATCGAGACC
gi|336455035|ref|NG_029160.1| 8	GGCCGAGGCAGGCAGATCACGAGATCAGGAGATTGAGACC
gi|313569907|gb|AC242717.4| 8	GGCTGAGGCGGGCGGATCTTGAGGTCGGGAGATCGAGACC
gi|329112193|emb|FP700122.11| 19	GGCCGTGGCAGGCAGATCACGAGGTCAGGAGATCCAGACC
gi|313569907|gb|AC242717.4| 9	GGCCGTGGCAGGCAGATCACGAGGTCAGGAGATCCAGACC
gi|343478313|gb|AC243561.3| 6	GGCCTAGGCGGGCGGATCACGAGGTCAAGAGGTCGAGACC
gi|353731108|gb|AC244647.2| 12	GGCAGAGGCGGGTGGGTCACGAGGTCAAGAGATCGAGACC
gi|333108288|gb|AC243614.2| 14	GGCAGAGGCGGGTGGGTCACGAGGTCAAGAGATCGAGACC
gi|307344760|gb|AC241402.3| 9	GGCAGAGGCGGGTGGGTCACGAGGTCAAGAGATCGAGACC
gi|307133676|tpg|BK007104.1| 40	GGCAGAGGCGGGTGGGTCACGAGGTCAAGAGATCGAGACC
gi|323510667|ref|NG_028146.1| 5	GGCCGGGGTGGGCGGATCACAAGGTCAGGAGATTGAGACC
gi|334883167|ref|NG_029059.1| 9	GGCTGAGGCTGGCGGACCATGAGGTCAGGAGATCGAGACC
gi|342349359|ref|NG_029612.1| 32	GGCCGAGGCGGGGAGATCACAAAGTCAGGAGATCGAGACC
gi|399220396|gb|AC244100.3| 27	GGCCGATGCGGGCGGAACATGAGGTCAGGAGTTCGAGACC
gi|341926371|gb|AC243651.3| 19	GGCCGAGGCAGGCAAATCACGGGGTCAGGAGATCGAGACC
gi|349732115|ref|NG_030314.1| 31	GGCCGAAGCGGGCAGATCATGAAGTCAGGAGATCGAGACC
gi|339409215|ref|NG_029374.1| 18	GGCCAAGGCGGGCGGATCAAGAGGTCAGCAGTTCGAGACC
gi|347800679|ref|NG_030036.1| 4	GGCCGAGGCGGGTGGATCACAAGGTTGGGAGATCGAGACC
gi|343962603|ref|NG_029794.1| 13	GGCCGAGGCGGACGAATCACAAGGTCAGGAGATCGAGACC
gi|313482822|ref|NG_027957.1| 33	GGCCGAGGCGGGTGGATCACAAAATCAGGAGATCGAGACC
gi|349732420|gb|AC243947.3| 27	GGCCGACACGGGCGGATCACGAGGTCGGGAGATAGAGACC
gi|349585500|gb|AC244010.2| 32	GGCCGACACGGGCGGATCACGAGGTCGGGAGATAGAGACC
gi|372466567|emb|AL606490.15| 12	GGCCGAGGCGGGCGGATCACACGGTCAAGAGATTGAGACC
gi|345842681|gb|AC245150.2| 29	GGCTGATGCGGGCGGATCACGAGGTCAAGAGATTGAGACC
gi|410441170|emb|FO082812.5| 3	GGCTGAAGCGGGCGGATCACGAGGTCAAGAAATCGAGACC
gi|345478725|ref|NG_029917.1| 17	GGCCGCGGCGGCCAGATCACGAGGTCAAGAGATCGAGACC
gi|365906231|ref|NG_031972.1| 8	GGCTGAGGAGGGCGGATCACCAGGTCAGGAGTTCGAGACC
gi|340007371|ref|NG_029432.1| 14	GGCCGAGGTGGGTGGAACACGAGGTCCGGAGATCGAGACC
gi|351734553|gb|AC231657.2| 29	GGCCGAGGCAAGCGGATCTTGAGGTCAGGAGATCGAGACC
gi|315138987|ref|NG_028012.1| 21	GGCCGAGGCGAGCGGATCACAAGGTCAGGAGATTGAGGCC
gi|357527478|gb|AC243732.3| 5	GGCCGAGGCGGACGGATCACGAGGTCAGGAGGTCGAGACC
gi|347977997|gb|AC243813.2| 10	GGCCGAGGCGGACGGATCACGAGGTCAGGAGGTCGAGACC
gi|339896025|gb|AC243569.3| 11	GGCCGAGGCGGACGGATCACGAGGTCAGGAGGTCGAGACC
gi|347446688|ref|NG_030006.1| 3	GGCCGAGGCAGGCGGATCACGAGGTCAAGCGTTCGAGACC
gi|351734553|gb|AC231657.2| 33	GGCCGAGGCAGGAGAATCACGAGGTCAGGAAATCGAGACC
gi|328751703|ref|NG_028279.1| 12	GGCCGAGGCAGGCGGATCACGATGTCAGGATTTCGAGACC
gi|345441753|ref|NG_029860.1| 49	GGCTGAGGCGGGCGGATCACGAGGTAAAGAGATTGAGACC
gi|325995162|ref|NG_028212.1| 9	GGCTGAGGCGGGCGGATCACGAAGTCAAGAGATTGAGACC
gi|340805839|ref|NG_029502.1| 32	GGCCAAGGCGGGCGGATCACGAGGCCAGCAGATTGAGACC
gi|328751703|ref|NG_028279.1| 4	GGCCGGGGCGGGCGGATCACGAGGTCTGGAGATAGAGACC
gi|352962143|ref|NG_030357.1| 4	GGCCGAGAAGGGCGGATCACGACGTCAGGAGATTGAGACC
gi|397529620|ref|NG_032871.1| 5	GGCCGAGGCGGGCGGATCATAAGGTCAGGAGATAGAGGCC
gi|427197658|ref|NG_009090.2| 12	GGCCGAGGCGGGCGGATCACAACATCAGGAGATGGAGACC
gi|425905366|gb|AC005280.4| 19	GGCCGAGGCGGGCTGGTCACAAGGTCAGGAGATTGAGACC
gi|311334805|gb|AC241988.3| 11	GGCTGAGGCGGGCGGATCACGATGTCAGGGGATCGAGACC
gi|307344759|gb|AC241401.3| 7	GGCTGAGGCGGGCGGATCACGATGTCAGGGGATCGAGACC
gi|306440004|gb|AC234445.3| 4	GGCCGACGCGGGCGGATCACAAGGTCAGGAGGTCGAGACC
gi|304364498|gb|AC240240.3| 4	GGCCGAGGCGGTTGGATCACAAGGTCAGGAGATCTAGACC
gi|329112193|emb|FP700122.11| 16	GGCGGAGGCGGGCGGATCACAAGGTCAGGGGATGGAGACC
gi|410176098|gb|AC243914.3| 35	GGCCGAGGCGGGCGAATCACAAGGTCAGGGGATCAAGACC
gi|339896033|gb|AC243806.3| 33	GGCCGAGGCGGGCGAATCACAAGGTCAGGGGATCAAGACC
gi|332323102|gb|AC243825.3| 26	GGCTGAGACGGGCGGATCGCGAGGTCAGGAGTTCGAGACC
gi|349585500|gb|AC244010.2| 8	GGCCCAGGCGGGCGGATCACGAGGTCAGGAAATCGAGCCC
gi|332323102|gb|AC243825.3| 13	GGCCCAGGCGGGCGGATCACGAGGTCAGGAAATCGAGCCC
gi|399923580|ref|NG_032019.2| 11	GGCTGAGGCGGGCGGATCACGAGGTCAGAGGATCGAGACC
gi|342672047|ref|NG_029628.1| 12	GGCCGAGGCGGGCGGATCTTGAGGTCAGGAGATAGAGACC
gi|343432629|ref|NG_029716.1| 6	GGCCGAGGTGGGCGGATCACGAAGTCAGGAGTTCCAGACC
gi|427918127|ref|NG_008654.2| 4	GGCCGAGGCGGGCGCACCACGAGGTCAGGAGTTTGAGACC
gi|339896037|gb|AC245197.1| 2	GGCTGAGGCGGGCGGATTAGGAGGTCAGGAGATCGAGACC
gi|339759629|gb|AC245102.1| 6	GGCCGAGGCGGGCGAATCATGTGGTCAGGAGATCGAGACC
gi|410176098|gb|AC243914.3| 31	GGCGGAGGCGGGCGAATCACGAGGTCAGGAGTTCCAGACC
gi|339896033|gb|AC243806.3| 37	GGCGGAGGCGGGCGAATCACGAGGTCAGGAGTTCCAGACC
gi|357588539|gb|AC243760.2| 9	GGTCGAGGCGGGCGGATCACGAGGTCAGCAGAGCGAGACC
gi|357588539|gb|AC243760.2| 14	GGTCGAGGCGGGCGGATCACGAGGTCAGCAGAGCGAGACC
gi|349732425|gb|AC243829.3| 8	GGTCGAGGCGGGCGGATCACGAGGTCAGCAGAGCGAGACC
gi|348041431|gb|AC244154.3| 12	GGTCGAGGCGGGCGGATCACGAGGTCAGCAGAGCGAGACC
gi|348041431|gb|AC244154.3| 17	GGTCGAGGCGGGCGGATCACGAGGTCAGCAGAGCGAGACC
gi|347977997|gb|AC243813.2| 16	GGTCGAGGCGGGCGGATCACGAGGTCAGCAGAGCGAGACC
gi|339896025|gb|AC243569.3| 24	GGTCGAGGCGGGCGGATCACGAGGTCAGCAGAGCGAGACC
gi|325974516|gb|AC243661.4| 7	GGTCGAGGCGGGCGGATCACGAGGTCAGCAGAGCGAGACC
gi|343488517|ref|NG_029732.1| 16	GGCTGAGGCGGGCGGATCACGGGGTCAGGAGAGCGAGACC
gi|342349359|ref|NG_029612.1| 36	GGCCGAGGCGTGCGGATCACGAGGTCAGAAGTTCAAGACC
gi|334883151|ref|NG_029050.1| 8	GGCCGAGGCTGGCGGATCACGGGGTCAGGAAATCGAGACC
gi|304572007|gb|AC239798.3| 10	GGCTGAGGCGGGCGGATCAGGAGGTCAGGAGACCGAGACC
gi|339895988|gb|AC243616.2| 28	GGCTGAGGCGGGCGGATCGCAAGGTCAGGAGACCGAGACC
gi|350540690|gb|AC245438.2| 12	GGCGGAGGTGCGAGGATCACGAGGTCAGGAGATCGAGACC
gi|307219207|ref|NG_027734.1| 47	GGCGGAGGTGCGAGGATCACGAGGTCAGGAGATCGAGACC
gi|338221705|ref|NG_029191.1| 4	GGCCAAGGCGAACGGATCACGAGGTCAGGAGATCGAGACC
gi|427197657|ref|NG_008799.2| 43	GGCCGAGATGTGCCGATCACGAGGTCAGGAGATCGAGACC
gi|345090955|ref|NG_029830.1| 5	GGCTGAGGGGGGTTGATCACGAGGTCAGGAGATCGAGACC
gi|372466567|emb|AL606490.15| 14	GGCTGAGGAGGGCGGATCACGAGGTCAGGAGATCAACACC
gi|345478725|ref|NG_029917.1| 10	GGCCAAGGTGGGCGGCTCACGAGGTCAGGAGATCGAGACC
gi|410025500|gb|AC245369.4| 5	GGCCAAGGTGGGCGGGTCACGAGGTCAGGAGATCGAGACC
gi|353731117|gb|AC245023.2| 4	GGCCAAGGTGGGCGGGTCACGAGGTCAGGAGATCGAGACC
gi|359465544|ref|NG_031854.1| 3	GGCCGAGACGGGCGGATCACGAGGAGAGGAGATCGAGACC
gi|345441753|ref|NG_029860.1| 36	GGCCGAGACGGATGGATCACGAGGTCAGGAAATCGAGACC
gi|315075306|ref|NG_028007.1| 12	GGCCCAGGTGGGCGGATCACGACATCAGGAGATCGAGACC
gi|353731115|gb|AC243836.4| 16	GGCCTAGGTGGGCGGATCACGAGGTCAGGAGTTCCAGACC
gi|351734556|gb|AC245692.2| 13	GGCCGAGTCCGGCGGATCATGAGGTCAGGAGATTGAGACC
gi|342187424|gb|AC245389.1| 19	GGCCGAGTCCGGCGGATCATGAGGTCAGGAGATTGAGACC
gi|339759536|gb|AC245008.1| 10	GGCCGAGTCCGGCGGATCATGAGGTCAGGAGATTGAGACC
gi|329755374|gb|AC243756.3| 12	GGCCGAGTCCGGCGGATCATGAGGTCAGGAGATTGAGACC
gi|363543578|gb|AC236029.3| 4	GGCCGAGGCGGACAGATCACGAGGTCAGGACATTGAGACC
gi|427197668|ref|NG_011402.2| 15	GGCCGAGTCGGGCGGATCACCAGGTCAGGAGATGGAGACC
gi|427197657|ref|NG_008799.2| 40	GGCTGAGGCGAGCGGATCACAAGTTCAGGAGATCGAGACC
gi|350540690|gb|AC245438.2| 10	GGTCGAGGCGTGTGGATCACGAGGTCAGGAGATAGAGACC
gi|307219207|ref|NG_027734.1| 45	GGTCGAGGCGTGTGGATCACGAGGTCAGGAGATAGAGACC
gi|307746951|gb|AC242628.1| 9	GGCCAAGGCGGGAGGATCACGAGGTTAGAAGATCGAGACC
gi|342349359|ref|NG_029612.1| 41	GGCTGAGGCGGGAGGATCACGAGGACAGGAGTTCGAGACC
gi|345525398|ref|NG_029924.1| 7	GGCCCAGGCGGGAGGATCACGAGGTCAGCAGATCAAGACC
gi|338968872|ref|NG_029246.1| 18	GGCCGACGTGGGTGGATCACGGGGTCAGGAGATCGAGACC
gi|354721248|gb|AC246050.2| 11	GGCCGAGGCGGAAGGATCACGAAGTCAGGTGATCGAGACC
gi|410176101|gb|AC247039.2| 15	GGCTGAGGGGGGCGGATTACGAGGTCAGGAGATTGAGACC
gi|372466561|emb|FP700060.7| 11	GGCTGAGGGGGGCGGATTACGAGGTCAGGAGATTGAGACC
gi|353731112|gb|AC245878.2| 17	GGCTGAGGGGGGCGGATTACGAGGTCAGGAGATTGAGACC
gi|346716449|gb|AC244669.2| 15	GGCTGAGGGGGGCGGATTACGAGGTCAGGAGATTGAGACC
gi|342187424|gb|AC245389.1| 21	GGCTGAGGGGGGCGGATTACGAGGTCAGGAGATTGAGACC
gi|339895960|gb|AC244506.2| 8	GGCTGAGGGGGGCGGATTACGAGGTCAGGAGATTGAGACC
gi|329299149|gb|AC242843.2| 17	GGCTGAGGGGGGCGGATTACGAGGTCAGGAGATTGAGACC
gi|313185911|emb|FP325311.11| 18	GGCTGAGGGGGGCGGATTACGAGGTCAGGAGATTGAGACC
gi|324096600|gb|AC239802.3| 20	GGCTGAGGGGGGCGGATTACGAGGTCAGGAGATTGAGACC
gi|306518569|ref|NG_027693.1| 16	GGCTGAGGGGGGCGGATTACGAGGTCAGGAGATTGAGACC
gi|399124815|gb|AC247048.1| 12	GGCAGAGGTGGGCGGATTACAAGGTCAGGAGATCGAGACC
gi|399124812|gb|AC247045.1| 6	GGCAGAGGTGGGCGGATCACAAGGTCAGTAGATCGAGACC
gi|357588539|gb|AC243760.2| 18	GGCCCAGGTGGGCGGATCACAAGGTCAGGAGATAGAGACC
gi|357527477|gb|AC244092.2| 40	GGCCCAGGTGGGCGGATCACAAGGTCAGGAGATAGAGACC
gi|348041431|gb|AC244154.3| 22	GGCCCAGGTGGGCGGATCACAAGGTCAGGAGATAGAGACC
gi|347977997|gb|AC243813.2| 26	GGCCCAGGTGGGCGGATCACAAGGTCAGGAGATAGAGACC
gi|325053808|gb|AC243759.3| 9	GGCTGAGGTGAGCGGATCACAAGGTCAGGAGATCGAGACC
gi|425876814|gb|AC245507.2| 11	GGCTGAGGTGAGCGGATCACGAGGTCAGGAGATCGAGACC
gi|307133783|ref|NG_027724.1| 7	GGCTGAGGCGAGCGGATCACGAGGTCAGGAGACCGAGACC
gi|325053741|ref|NG_028168.1| 6	GGCTGAGGCGAGCGGATCACGAGGTCAGGAGATCGAGACC
gi|340007368|ref|NG_029429.1| 8	GGCCGAGGTGGGCAGATCACAAAGTCAGGAGATCGAGACC
gi|427197657|ref|NG_008799.2| 29	GGCCGAGGTGAGCGGATCACAAGGTCAGGAGATCGAGACC
gi|341823672|ref|NG_029545.1| 28	GGCCGAGGTGTGCGGATCACAAGGTCAGGAGATCGAGACC
gi|340805820|ref|NG_029494.1| 12	GGCCAAGGTGGGCGAATCACAAGGTCAGGAGATCGAGACC
gi|351734553|gb|AC231657.2| 37	GGCCAAGGTGGGCGGATCACAAGGCCAGGAGATCGAGACC
gi|366039928|ref|NG_008801.2| 24	GGCTGAGGTGGGCGGATCACAAGGTCGGGAGATCGAGACC
gi|343887345|ref|NG_029778.1| 14	GGCCGAGGTGGGCGGATCACAAAGTCAGGAGATCGAGACC
gi|341926371|gb|AC243651.3| 12	GGCTGAGGTGGGCGGATCACAAGGTGAGGAGATCGAGACC
gi|339895957|gb|AC243791.3| 16	GGCTGAGGTGGGCGGATCACAAGGTGAGGAGATCGAGACC
gi|341823672|ref|NG_029545.1| 33	GGCCGAGGTGGGCGGGTCACAAGGTCAGGAGATCGAGACC
gi|334085262|ref|NG_029008.1| 5	GGCCGAGGTGGGCGGATCTCAAGGTCAGGAGATCGAGACC
gi|313661388|ref|NG_027971.1| 5	GGCTGAGGTGGGCGGATCACAAGGTCAGGAGACCGAGACC
gi|339896009|gb|AC244153.3| 18	GGCCAAGGTGGACGGATCACAAGGTCAGGAGATCGAGACC
gi|425905366|gb|AC005280.4| 11	GGCCGAGGTGGGCGGATCACAAGGTCAGGAGATCGAGACC
gi|399220396|gb|AC244100.3| 6	GGCCGAGGTGGGCGGATCACAAGGTCAGGAGATCGAGACC
gi|343790958|ref|NG_029763.1| 8	GGCCGAGGTGGGCGGATCACAAGGTCAGGAGATCGAGACC
gi|341604950|gb|AC244454.2| 7	GGCCGAGGTGGGCGGATCACAAGGTCAGGAGATCGAGACC
gi|340139394|ref|NG_029453.1| 5	GGCCGAGGTGGGCGGATCACAAGGTCAGGAGATCGAGACC
gi|340138934|ref|NG_029445.1| 5	GGCCGAGGTGGGCGGATCACAAGGTCAGGAGATCGAGACC
gi|334883173|ref|NG_029061.1| 7	GGCCGAGGTGGGCGGATCACAAGGTCAGGAGATCGAGACC
gi|325053807|gb|AC243948.1| 4	GGCCGAGGTGGGCGGATCACAAGGTCAGGAGATCGAGACC
gi|324096590|gb|AC243586.3| 6	GGCCGAGGTGGGCGGATCACAAGGTCAGGAGATCGAGACC
gi|319803102|ref|NG_008212.3| 2	GGCCGAGGTGGGCGGATCACAAGGTCAGGAGATCGAGACC
gi|427197668|ref|NG_011402.2| 20	GGCTGAGGTGGGCGGATCACAAGGTCAGGAGATCGAGACC
gi|398650677|gb|AC247043.1| 3	GGCTGAGGTGGGCGGATCACAAGGTCAGGAGATCGAGACC
gi|339895980|gb|AC243830.3| 6	GGCTGAGGTGGGCGGATCACAAGGTCAGGAGATCGAGACC
gi|315133354|emb|FP885875.6| 6	GGCTGAGGTGGGCGGATCACAAGGTCAGGAGATCGAGACC
gi|306482679|ref|NG_027680.1| 8	GGCTGAGGTGGGCGGATCACAAGGTCAGGAGATCGAGACC
gi|406035364|ref|NG_032939.1| 8	GGACGAGGTGGGCGGATCACAAGGTCAGGAGATCGAGACC
gi|325053807|gb|AC243948.1| 17	GGCCTAGGTGGGCGGATCACAAGGTCAGGAGATCGAGACC
gi|353731112|gb|AC245878.2| 13	GGCCAAGGTGGGCGGATCACAAGGTCAGGAGATCGAGACC
gi|345842681|gb|AC245150.2| 20	GGCCAAGGTGGGCGGATCACAAGGTCAGGAGATCGAGACC
gi|345441753|ref|NG_029860.1| 25	GGCCAAGGTGGGCGGATCACAAGGTCAGGAGATCGAGACC
gi|339895988|gb|AC243616.2| 16	GGCCAAGGTGGGCGGATCACAAGGTCAGGAGATCGAGACC
gi|324096600|gb|AC239802.3| 14	GGCCAAGGTGGGCGGATCACAAGGTCAGGAGATCGAGACC
gi|347582702|gb|AC244499.2| 10	GGCCGAGGCGGGCGGATCACGAGGTCAGGCGATTGAGACC
gi|345478725|ref|NG_029917.1| 6	GGCCGAGGCGGGCGGATCACGAGGTCAGGCTATCGAGACC
gi|365777425|ref|NG_031967.1| 4	GGCCGAGGCGGGCGGATCACGAGGTCAGGCGATCGAGACC
gi|315075306|ref|NG_028007.1| 5	GGCCGAGGCGGGTGGATCACGAGGTCAGGGGATCGAGACC
gi|339759703|gb|AC245175.1| 2	GGCCGAGGCGGGTGGATCACGAGGTCAGGCGATCGAGACC
gi|334883173|ref|NG_029061.1| 25	GGCCAAGGCGGGTGGATCACGAGGTCAGGTGATTGAGACC
gi|309243112|ref|NG_027833.1| 28	GGCCGAGGCGGGTGGATCACGAGGTCAGGTGATTGAGACC
gi|311210846|ref|NG_027868.1| 4	GGCCGAGGCGGGAGGATCACAAGGTCAGGAGATGGAGACC
gi|332323102|gb|AC243825.3| 7	GGCCGAGGCGGGAGGATCACAAGGTCAGGAGATCGAGACC
gi|343887354|ref|NG_029781.1| 19	GGCCGAGACGGGTGGATCACGAGGTCAAGAGATCGAGTCC
gi|339895752|ref|NG_029406.1| 8	GGCCGAGACGGGTGGATCACGAGGTCAAGAGATCGAGACC
gi|307219207|ref|NG_027734.1| 59	GGCCAAGGTGGGAAGATCACGAGGTCAGGAGATCGAGACC
gi|399923580|ref|NG_032019.2| 9	GGCCAAGGTGGGAGGATCACGAGGTCAGGAGATCGAGACC
gi|349732420|gb|AC243947.3| 13	GGCCGAGGCAGGAGGATCACAAGGTCAGGAGATCGAGACC
gi|349585500|gb|AC244010.2| 12	GGCCGAGGCAGGAGGATCACAAGGTCAGGAGATCGAGACC
gi|342349359|ref|NG_029612.1| 19	GGCCGAGGCAGGAGGATCACAAGGTCAGGAGATCGAGACC
gi|342675615|ref|NG_029392.1| 13	GGCCGAGGCGGGAGGATCATGAGGTCAGGAGATCGAGACC
gi|311213952|gb|AC242988.1| 24	GGCCGAGGCGGGAGGATCATGAGGTCAGGAGATCGAGACC
gi|400173047|gb|AC247238.1| 2	GGCCGAGACGGGTGGATCACGAGGTCAGGAGATCGAGACC
gi|365777425|ref|NG_031967.1| 9	GGCCGAGACGGGTGGATCACGAGGTCAGGAGATCGAGACC
gi|347543783|ref|NG_030016.1| 8	GGCCGAGACGGGTGGATCACGAGGTCAGGAGATCGAGACC
gi|406035364|ref|NG_032939.1| 5	GGCCGAGGCAGGAGGATCACGAGGTCAGGAGATCGAGACC
gi|399923579|ref|NG_032889.1| 3	GGCCGAGGCAGGAGGATCACGAGGTCAGGAGATCGAGACC
gi|338968872|ref|NG_029246.1| 4	GGCCAAGGCGGGAGGATCACGAGGTCAGGAGATCGAGACC
gi|328751684|ref|NG_028291.1| 2	GGCCGAGACGGGAGGATCACGAGGTCAGGAGATCGAGACC
gi|349705752|emb|BX323845.7| 6	GGCCGAGGCGGGAGGATCACGAGGTCAGGTGATCGAGACC
gi|339895988|gb|AC243616.2| 11	GGCCGAGGCGGGAGGATCACGAAGTCAGGAGATCGAGACC
gi|324096590|gb|AC243586.3| 5	GGCCGAGGCGGGAGGACCACGAGGTCAGGAGATCGAGACC
gi|359806811|ref|NG_031890.1| 4	GGCCGAGGCGGGAGGATCACGAGGTCAGGAGATCGAGACC
gi|343488440|ref|NG_029743.1| 4	GGCCGAGGCGGGAGGATCACGAGGTCAGGAGATCGAGACC
gi|335892847|ref|NG_029099.1| 3	GGCCGAGGCGGGAGGATCACGAGGTCAGGAGATCGAGACC
gi|329755315|ref|NG_028349.1| 2	GGCCGAGGCGGGAGGATCACGAGGTCAGGAGATCGAGACC
gi|345842419|ref|NG_029947.1| 3	GGCCGAGGCAGGCGAATCATGAGGTCAGGAGATTGAGACC
gi|402691644|gb|AC244084.3| 17	GGCCGAGGCAGGCGAATCACGAGGTCAGGAGATTGAGACC
gi|357527477|gb|AC244092.2| 19	GGCCGAGGCAGGCGAATCACGAGGTCAGGAGATTGAGACC
gi|406362869|gb|AC253554.1| 4	GGCCGAGGCAGGCTGATCATGAGGTCAGGAGATTGAGACC
gi|343432605|ref|NG_029710.1| 16	GGCCGAGGCAGGCAGATCATGAGGTCAGGAGATTGAGACC
gi|352962131|ref|NG_030352.1| 18	GGCCGAGGCAGGCAGATCATGAGGTCAGGAGATGGAGACC
gi|351734553|gb|AC231657.2| 35	GGCCGAGGCAGGAGGATCATGAGGTCAGGAGATTGAGACC
gi|343488517|ref|NG_029732.1| 13	GGCCGAGGCAGGCGGATCATGAGGTCAGGAGATTGAGACC
gi|306408101|gb|AC242288.2| 5	GGCCGAGGCGGGCGGATCACAAGGTCAGGAGATTGAAACC
gi|347543783|ref|NG_030016.1| 10	GGCCGAGGCGGGCGGATCACAAGGTCAGGAAATTGAGACC
gi|349585497|gb|AC244165.2| 9	GGCCGAGGCGGGCGGATCACAAGGTCGGGAGATTGAGACC
gi|307219207|ref|NG_027734.1| 34	GGCCGAGGCGGGCGGACCACAAGGTCAGGAGATTGAGACC
gi|427197668|ref|NG_011402.2| 6	GGCCGAGGCGGGCGGATCACAAGGTCAGGAGATTGAGACC
gi|345441753|ref|NG_029860.1| 9	GGCCGAGGCGGGCGGATCACAAGGTCAGGAGATTGAGACC
gi|341823672|ref|NG_029545.1| 13	GGCCGAGGCGGGCGGATCACAAGGTCAGGAGATTGAGACC
gi|307133783|ref|NG_027724.1| 4	GGCCGAGGCGGGCGGATCACAAGGTCAGGAGATTGAGACC
gi|356995897|ref|NG_030562.1| 16	GGCCGAGGCGGGCGGATCATGAGGTCGGGAGATTGAGACC
gi|343887345|ref|NG_029778.1| 9	GGCCGAGGCGGGCGGATCATGAGGTCAGGAGATTGAGACC
gi|349705752|emb|BX323845.7| 12	GGCTGAGGCGGGCGGATCATGAGGTCAGGAGATGGAGACC
gi|328751684|ref|NG_028291.1| 9	GGCTGAGGCGGGCGGATCATGAGGTCAGGAGATTGTGACC
gi|359806811|ref|NG_031890.1| 12	GGCTGAGGCGGGCGGATCATGAGGTCAGGAGATTGAGACC
gi|340007371|ref|NG_029432.1| 10	GGCTGAGGCGGGCGGATCATGAGGTCAGGAGATTGAGACC
gi|339895988|gb|AC243616.2| 20	GGCTGAGGCGGGCGGATCATGAGGTCAGGAGATTGAGACC
gi|333944050|ref|NG_028983.1| 14	GGCCAAGGTGGGTGGATCACGAGGCCAGGAGATCGAGACC
gi|315138987|ref|NG_028012.1| 15	GGCCGAGGTGGGTGGATCACGAGGCCAGGAGATCGAGACC
gi|306482682|ref|NG_027682.1| 18	GGCCGAGGCAGGTGGATCATGAGGTCAGGAGATAGAGACC
gi|315075391|gb|AC243547.1| 19	GGCCGAGGTAGGTGGATCACGAGGTCAGGAGATTGAGACC
gi|339895972|gb|AC243679.3| 9	GGCCGAGGCAGGTGGATCACGAGGTCAGGAGATAGAGACC
gi|339895968|gb|AC244200.3| 8	GGCCGAGGCAGGTGGATCACGAGGTCAGGAGATAGAGACC
gi|339409171|ref|NG_029365.1| 11	GGCCGAGGCAGGTGGATCACGAGGTCAGGAGATAGAGACC
gi|427197659|ref|NG_009358.2| 20	GGCCGAGGCAGGTGGATCACGAGGTCAGGAGATTGACACC
gi|343432605|ref|NG_029710.1| 13	GGCCGAGGCATGTGGATCACGAGGTCAGGAGATTGAGACC
gi|427197657|ref|NG_008799.2| 19	GGCCGAGGCAGGTGGATCACGAGGTCAGGAGATTGAGACC
gi|347361045|gb|AC231960.3| 2	GGCCGAGGCAGGTGGATCACGAGGTCAGGAGATTGAGACC
gi|345842681|gb|AC245150.2| 21	GGCCGAGGCAGGTGGATCACGAGGTCAGGAGATTGAGACC
gi|338827687|ref|NG_029236.1| 8	GGCCGAGGCAGGTGGATCACGAGGTCAGGAGATTGAGACC
gi|349732420|gb|AC243947.3| 28	GGCCGAGGCAGGTGGATCATGAGGTCAGGAGATGGAGACC
gi|349585500|gb|AC244010.2| 33	GGCCGAGGCAGGTGGATCATGAGGTCAGGAGATGGAGACC
gi|358001112|gb|AC243615.2| 8	GGCCGAGGCAGGTGGATCACGAGGTCAGGAGATGGATACC
gi|349585497|gb|AC244165.2| 20	GGCCGAGGCAGGTGGATCACGATGTCAGGAGATGGAGACC
gi|325995139|ref|NG_008854.2| 9	GGCCGAGGCCGGTGGATCACGAGGTCAGGAGATGGAGACC
gi|399124815|gb|AC247048.1| 9	GGCCGAGGCAGGTGGATCACGAGGTCAGGAGATGGAGACC
gi|345478725|ref|NG_029917.1| 9	GGCCGAGGCAGGTGGATCACGAGGTCAGGAGATGGAGACC
gi|315075391|gb|AC243547.1| 14	GGCCGAGGCAGGTGGATCACGAGGTCAGGAGATGGAGACC
gi|344179187|gb|AC245088.2| 10	GGCGGAGGCAGGTGGATCATGAGGTCAGGAGATCGAGACC
gi|350606479|gb|AC245066.3| 13	GGCAGAGGCAGGTGGATCATGAGGTCAGGAGATCGAGACC
gi|427197668|ref|NG_011402.2| 33	GGCTGAGGCAGGTGGATCATGAGGTCAGGAGATCGAGACC
gi|398650676|gb|AC245440.3| 10	GGCTGAGGCAGGTGGATCATGAGGTCAGGAGATCGAGACC
gi|349732420|gb|AC243947.3| 29	GGCTGAGGCAGGTGGATCATGAGGTCAGGAGATCGAGACC
gi|349585500|gb|AC244010.2| 34	GGCTGAGGCAGGTGGATCATGAGGTCAGGAGATCGAGACC
gi|345842435|ref|NG_029954.1| 16	GGCTGAGGCAGGTGGATCATGAGGTCAGGAGATCGAGACC
gi|343887345|ref|NG_029778.1| 34	GGCTGAGGCAGGTGGATCATGAGGTCAGGAGATCGAGACC
gi|342675615|ref|NG_029392.1| 29	GGCTGAGGCAGGTGGATCATGAGGTCAGGAGATCGAGACC
gi|343488517|ref|NG_029732.1| 10	GGCCGAGGCGGGTGGATCAAGAGGTCAGGAGATCGATACC
gi|343168750|ref|NG_029669.1| 3	GGCCGAGGCGGGTGGATCAAGAGGTCAGGAGATCGAGACC
gi|398650676|gb|AC245440.3| 7	GGCCGAAGCGGGTGGATCATGAGGTCAGGAGATCGAGACC
gi|341604734|ref|NG_029532.1| 7	GGCCGAAGCGGGTGGATCATGAGGTCAGGAGATCGAGACC
gi|343098473|ref|NG_029635.1| 4	GGCCGACGCTGGTGGATCATGAGGTCAGGAGATCGAGACC
gi|427197659|ref|NG_009358.2| 18	GGCCGAAGCGGGTGGATCAGGAGGTCAGGAGATCGAGACC
gi|345090960|ref|NG_029835.1| 3	GGCCGAGGCTGGTGGATCATGAGGTCAGGAGATCGAGACC
gi|372266154|ref|NG_012058.2| 15	GGCTGAGGCTGGTGGATCATGAGGTCAGGAGATCGAGACC
gi|315138987|ref|NG_028012.1| 19	GGCCGAGGCTGGTGGATCACGAGGTCAGGAGATAGAGACC
gi|341823672|ref|NG_029545.1| 21	GGCCGAGGCGGGTGGATCAGGAGGTCAGGAGATCGAGACC
gi|340805820|ref|NG_029494.1| 4	GGCCGAGGCGGGTGGATCAGGAGGTCAGGAGATCGAGACC
gi|343168750|ref|NG_029669.1| 9	GGCCGAGGCTGGTGGATCACAAGGTCAGGAGATCGAGACC
gi|338825558|gb|AH009490.2|SEG_AF217491S 9	GGCCAAGGCTGGTGGATCACGAGGTCAGGAGATCGAGACC
gi|341572569|ref|NG_029526.1| 3	GGCTGAGGCTGGTGGATCACGAGGTCAGGAGATCGAGACC
gi|315138987|ref|NG_028012.1| 17	GGCTGAGGCTGGTGGATCACGAGGTCAGGAGATCGAGACC
gi|345842462|ref|NG_029958.1| 5	GGCCGAGGCTGGTGGATCACGAGGTCAGGAGATCGAGACC
gi|340745284|ref|NG_029474.1| 7	GGCCGAGGCTGGTGGATCAGAAGGTCAGGAGATCGAGACC
gi|427197657|ref|NG_008799.2| 22	GGCCGAGGCTGGTGGATCAGGAGGTCAGGAGATCGAGACC
gi|339409215|ref|NG_029374.1| 20	GGCCGAGGCAGGTGGATCATGACGTCAGGAGATCGAGACC
gi|313482822|ref|NG_027957.1| 26	GGCCGAGGCAGGTGGATCACGACGTCAGGAGATCGAGACC
gi|345525398|ref|NG_029924.1| 8	GGCCAAGGCAGGTGGATCACGAAGTCAGGAGATCGAGACC
gi|427197671|ref|NG_031959.2| 20	GGCCGAGGCAGATGGATCACGAAGTCAGGAGATCGAGACC
gi|332206015|gb|AC243653.3| 9	GGCCGAGGCAGGTGGATCACGAAGTCAGGAGATCGAGACC
gi|350540690|gb|AC245438.2| 11	GGCCGAGGCAGGTGGATCATGAGGTCAGGAGATCGACACC
gi|307219207|ref|NG_027734.1| 46	GGCCGAGGCAGGTGGATCATGAGGTCAGGAGATCGACACC
gi|347921647|ref|NG_030039.1| 18	GGCCGAGGCAGGTGGATCATGGGGTCAGGAGATCGAGACC
gi|410176098|gb|AC243914.3| 21	GGCCGAGGCAGGTGGATCATGAGGTCAGGAGATCGAGACC
gi|349732420|gb|AC243947.3| 14	GGCCGAGGCAGGTGGATCATGAGGTCAGGAGATCGAGACC
gi|349732420|gb|AC243947.3| 22	GGCCGAGGCAGGTGGATCATGAGGTCAGGAGATCGAGACC
gi|349585500|gb|AC244010.2| 13	GGCCGAGGCAGGTGGATCATGAGGTCAGGAGATCGAGACC
gi|349585500|gb|AC244010.2| 21	GGCCGAGGCAGGTGGATCATGAGGTCAGGAGATCGAGACC
gi|345842681|gb|AC245150.2| 18	GGCCGAGGCAGGTGGATCATGAGGTCAGGAGATCGAGACC
gi|340139394|ref|NG_029453.1| 11	GGCCGAGGCAGGTGGATCATGAGGTCAGGAGATCGAGACC
gi|339896033|gb|AC243806.3| 24	GGCCGAGGCAGGTGGATCATGAGGTCAGGAGATCGAGACC
gi|320469131|gb|AC241938.2| 8	GGCCGAGGCAGGTGGATCATGAGGTCAGGAGATCGAGACC
gi|320203012|gb|AC241929.3| 7	GGCCGAGGCAGGTGGATCATGAGGTCAGGAGATCGAGACC
gi|315138987|ref|NG_028012.1| 20	GGCCGAGGCAGGTGGATCATGAGGTCAGGAGATCGAGACC
gi|315075304|ref|NG_028005.1| 8	GGCCGAGGCAGGTGGATCATGAGGTCAGGAGATCGAGACC
gi|304572007|gb|AC239798.3| 9	GGCCGAGGCAGGTGGATCATGAGGTCAGGAGATCGAGACC
gi|346644679|ref|NG_029975.1| 3	GGCCGAGGCAGACGGATCATGAGGTCAGGAGATCGAGACC
gi|345110546|ref|NG_029852.1| 6	GGCCGAGGCAGACGGATCATGAGGTCAGGAGATCGAGACC
gi|311213952|gb|AC242988.1| 36	GGCTGAGGCGGACGGATCATGAGGTCAGGAGATTGAGACC
gi|342349359|ref|NG_029612.1| 44	GGCCGAGGTGGATGGATCATGAGGTCAGGAGATCGAGACC
gi|349732420|gb|AC243947.3| 12	GGCCGAGGCGGACGGATCATGAGGTCAGGAGATCAAGACC
gi|349585500|gb|AC244010.2| 11	GGCCGAGGCGGACGGATCATGAGGTCAGGAGATCAAGACC
gi|354721251|gb|AC245513.3| 16	GGCTGAGGCGGACGGATCATGAGGTCAGGAGTTCGAGACC
gi|354721243|gb|AC245882.3| 16	GGCTGAGGCGGACGGATCATGAGGTCAGGAGTTCGAGACC
gi|306408101|gb|AC242288.2| 6	GGCTGAGGCGGACGGATCATGAGGTCAGGAGTTCGAGACC
gi|341926371|gb|AC243651.3| 16	GGCCGAGGTGGACGGATCATGAGGTCAGGAGATTGAGACC
gi|339895957|gb|AC243791.3| 12	GGCCGAGGTGGACGGATCATGAGGTCAGGAGATTGAGACC
gi|341604950|gb|AC244454.2| 25	GGCCAAGGTGGACGGATCATGAGGTCAGGAGATCGAGACC
gi|343488440|ref|NG_029743.1| 10	GGCCGAGGTGGACGGATCATGAGGTCAGGAGATCGAGACC
gi|358001112|gb|AC243615.2| 4	GGCCGAGGCGGACGGATCATGAGGTCAGGAGATCGAGACC
gi|358001112|gb|AC243615.2| 5	GGCCGAGGCGGACGGATCATGAGGTCAGGAGATCGAGACC
gi|313482822|ref|NG_027957.1| 17	GGCTGAGGCGGACGGATCATGAGGTCAGGAGATCGAGACC
gi|343887345|ref|NG_029778.1| 20	GGCTGAGGCAGGCGGATCATGAGGTCAGGAGGTCGAGACC
gi|357933642|ref|NG_030638.1| 7	GGCTGAGGCTGGCGGATCATGAGGTCAGGAGTTCGAGACC
gi|339896039|gb|AC244020.3| 9	GGCTGAGGCAGGCGGATCATGAGGTCAGGAGTTCGAGACC
gi|339895999|gb|AC244018.3| 11	GGCTGAGGCAGGCGGATCATGAGGTCAGGAGTTCGAGACC
gi|331640182|gb|AC244453.2| 11	GGCTGAGGCAGGCGGATCATGAGGTCAGGAGTTCGAGACC
gi|331028883|gb|AC244023.3| 12	GGCTGAGGCAGGCGGATCATGAGGTCAGGAGTTCGAGACC
gi|330688497|gb|AC243994.3| 10	GGCTGAGGCAGGCGGATCATGAGGTCAGGAGTTCGAGACC
gi|313661388|ref|NG_027971.1| 6	GGCTGAGGCAGGCGGATCATGAGGTCAGGAGTTCGAGACC
gi|307746952|gb|AC242498.3| 10	GGCTGAGGCAGGCGGATCATGAGGTCAGGAGTTCGAGACC
gi|347543880|gb|AC243655.3| 30	GGCCAAGACAGGCGGATCATGAGGTCAGGAGATCGAGACC
gi|339895972|gb|AC243679.3| 15	GGCCAAGACAGGCGGATCATGAGGTCAGGAGATCGAGACC
gi|339895968|gb|AC244200.3| 14	GGCCAAGACAGGCGGATCATGAGGTCAGGAGATCGAGACC
gi|359465561|ref|NG_031857.1| 10	GGCTGAGGCAGGCGGATCATGAGGCCAGGAGATCGAGACC
gi|359279866|ref|NG_031822.1| 5	GGCCGAGGCAGGCGGATAATGAGGTCAGGAGATCGAGACC
gi|346716342|ref|NG_029982.1| 18	GGCCGAGGCAGGCGGATCATGAGGTCAGGAAATCGAGACC
gi|427197657|ref|NG_008799.2| 13	GGCCGAGGCAGGCGGATCATGAGGTCAGGAGATCGAGACC
gi|402691644|gb|AC244084.3| 9	GGCCGAGGCAGGCGGATCATGAGGTCAGGAGATCGAGACC
gi|357588539|gb|AC243760.2| 4	GGCCGAGGCAGGCGGATCATGAGGTCAGGAGATCGAGACC
gi|357588539|gb|AC243760.2| 6	GGCCGAGGCAGGCGGATCATGAGGTCAGGAGATCGAGACC
gi|357527477|gb|AC244092.2| 14	GGCCGAGGCAGGCGGATCATGAGGTCAGGAGATCGAGACC
gi|348041431|gb|AC244154.3| 7	GGCCGAGGCAGGCGGATCATGAGGTCAGGAGATCGAGACC
gi|347977997|gb|AC243813.2| 14	GGCCGAGGCAGGCGGATCATGAGGTCAGGAGATCGAGACC
gi|347543880|gb|AC243655.3| 11	GGCCGAGGCAGGCGGATCATGAGGTCAGGAGATCGAGACC
gi|347361047|gb|AC241587.3| 11	GGCCGAGGCAGGCGGATCATGAGGTCAGGAGATCGAGACC
gi|343962603|ref|NG_029794.1| 10	GGCCGAGGCAGGCGGATCATGAGGTCAGGAGATCGAGACC
gi|343887354|ref|NG_029781.1| 7	GGCCGAGGCAGGCGGATCATGAGGTCAGGAGATCGAGACC
gi|340805852|ref|NG_029504.1| 5	GGCCGAGGCAGGCGGATCATGAGGTCAGGAGATCGAGACC
gi|340745284|ref|NG_029474.1| 6	GGCCGAGGCAGGCGGATCATGAGGTCAGGAGATCGAGACC
gi|339896033|gb|AC243806.3| 17	GGCCGAGGCAGGCGGATCATGAGGTCAGGAGATCGAGACC
gi|339896025|gb|AC243569.3| 14	GGCCGAGGCAGGCGGATCATGAGGTCAGGAGATCGAGACC
gi|334848113|ref|NG_029038.1| 6	GGCCGAGGCAGGCGGATCATGAGGTCAGGAGATCGAGACC
gi|332323102|gb|AC243825.3| 6	GGCCGAGGCAGGCGGATCATGAGGTCAGGAGATCGAGACC
gi|329112193|emb|FP700122.11| 8	GGCCGAGGCAGGCGGATCATGAGGTCAGGAGATCGAGACC
gi|313185911|emb|FP325311.11| 10	GGCCGAGGCAGGCGGATCATGAGGTCAGGAGATCGAGACC
gi|325053807|gb|AC243948.1| 11	GGCCGAGGCAGGCGGATCATGAGGTCAGGAGATCGAGACC
gi|308193465|gb|AC242204.4| 4	GGCCGAGGCAGGCGGATCATGAGGTCAGGAGATCGAGACC
gi|402691644|gb|AC244084.3| 27	GGCTGAGGCAGGCGGATCATGAGGTCAGGAGATCGAGACC
gi|346716342|ref|NG_029982.1| 16	GGCTGAGGCAGGCGGATCATGAGGTCAGGAGATCGAGACC
gi|341823672|ref|NG_029545.1| 32	GGCTGAGGCAGGCGGATCATGAGGTCAGGAGATCGAGACC
gi|325053808|gb|AC243759.3| 6	GGCTGAGGCAGGCGGATCATGAGGTCAGGAGATCGAGACC
gi|354548771|emb|FP700108.12| 7	GGCCAAGGCAGGCGGATCATGAGGTCAGGAGATCGAGACC
gi|349732115|ref|NG_030314.1| 25	GGCCAAGGCAGGCGGATCATGAGGTCAGGAGATCGAGACC
gi|341604954|gb|AC243949.2| 7	GGCCAAGGCAGGCGGATCATGAGGTCAGGAGATCGAGACC
gi|339409215|ref|NG_029374.1| 12	GGCCAAGGCAGGCGGATCATGAGGTCAGGAGATCGAGACC
gi|331640182|gb|AC244453.2| 7	GGCCAAGGCAGGCGGATCATGAGGTCAGGAGATCGAGACC
gi|331028883|gb|AC244023.3| 7	GGCCAAGGCAGGCGGATCATGAGGTCAGGAGATCGAGACC
gi|313482822|ref|NG_027957.1| 23	GGCCAAGGCAGGCGGATCATGAGGTCAGGAGATCGAGACC
gi|319803102|ref|NG_008212.3| 6	GGCCGAGGCGGGCGGATCATAAGATCAGGAGATTGAGACC
gi|341823672|ref|NG_029545.1| 38	GGCCGAGGCGGGCGGATCACAAGATCAGGAGATTGAGACC
gi|313151312|gb|AC242877.3| 6	GGCTGAGGCGGGAGGATCACCAGGTCAGGAGATTGAGACC
gi|349705752|emb|BX323845.7| 16	GGCTGAGGCGGGCGGATCACCAGGTCAGGAGATTGAGACC
gi|332688285|gb|AC244250.3| 4	GGCTGAGGCGGGCGGATCACCAGGTCAGGAGATTGAGACC
gi|341604950|gb|AC244454.2| 17	GGCTGAGGCGGGCGGATCACGAGGTCAGGAGGTTGAGACC
gi|359465561|ref|NG_031857.1| 3	GGCTGAGGCGGGCGGATCACGAGGTCAGGAGGTCGAGACC
gi|364023814|ref|NG_031945.1| 6	GGCTGAGGCGGGTGGATCACGAGGTCAGGAGTTTGAGACC
gi|338825558|gb|AH009490.2|SEG_AF217491S 12	GGCTGAGGCGGGTGGATCACGAGGTCAGGAGTTTGAGACC
gi|334191655|ref|NG_029011.1| 6	GGCTGAGGCGGGTGGATCACGAGGTCAGGAGTTTGAGACC
gi|324096590|gb|AC243586.3| 12	GGCTGAGGCGGGTGGATCACGAGGTCAGGAGTTTGAGACC
gi|315138987|ref|NG_028012.1| 32	GGCTGAGGCGGGTGGATCACGAGGTCAGGAGTTTGAGACC
gi|341604950|gb|AC244454.2| 23	GGCTGAGGCGGGCGGATCATGAGGTCAGGAGTTTGAGACC
gi|313482822|ref|NG_027957.1| 32	GGCTGAGGCGGGCGGATCACAAGATCAGGAGATTGAGACC
gi|349585497|gb|AC244165.2| 21	GGCTGAGGCGGGTGGATCACAAGGTCAGGAGATTGAGACC
gi|341604954|gb|AC243949.2| 17	GGCTGAGGCGGGTGGATCACAAGGTCAGGAGATTGAGACC
gi|339276017|ref|NG_029322.1| 5	GGCTGAGGCGGGTGGATCACAAGGTCAGGAGATTGAGACC
gi|427197657|ref|NG_008799.2| 42	GGCTGAGGCAGGCGGATCACAAGGTCAGGAGATTGAGACC
gi|353731115|gb|AC243836.4| 13	GGCTGAGGCAGGCGGATCACAAGGTCAGGAGATTGAGACC
gi|359718930|ref|NG_031878.1| 15	GGCTGAGGCGGGCGGATCACAAGGTCAGGAGATTGAGACC
gi|353677953|ref|NG_030370.1| 10	GGCTGAGGCGGGCGGATCACAAGGTCAGGAGATTGAGACC
gi|347361047|gb|AC241587.3| 13	GGCTGAGGCGGGCGGATCACAAGGTCAGGAGATTGAGACC
gi|328447246|gb|AC241952.2| 11	GGCTGAGGCGGGCGGATCACAAGGTCAGGAGATTGAGACC
gi|347582702|gb|AC244499.2| 18	GGCTGAGGCGGGCGGATCACAAGGTCAGGAGCTTGAGACC
gi|347543783|ref|NG_030016.1| 14	GGCCGAGGAGGGCGGATCACAAGGTCAGGAGATTGAGACC
gi|324096590|gb|AC243586.3| 7	GGCCGAGGAGGGCGGATCACAAGGTCAGGAGATTGAGACC
gi|352962130|ref|NG_030351.1| 5	GGCTGAGGCGGGCGGATCACGAGGTCAGGAGTTTGAGACC
gi|343488500|ref|NG_029725.1| 9	GGCTGAGGCGGGCGGATCACGAGGTCAGGAGTTTGAGACC
gi|311213952|gb|AC242988.1| 29	GGCTGAGGCGGGCGGATCACGAGGTCAGGAGTTTGAGACC
gi|340805839|ref|NG_029502.1| 33	GGCTGAGGCGGGCGGATCACAAGGTCAGGAGTTTGAGACC
gi|359465544|ref|NG_031854.1| 13	GGCCGAGGCAGGCGGATCACAAGGTCAGGAGTTTGAGACC
gi|349732115|ref|NG_030314.1| 34	GGCCGAGGAGGGCGGATCACAAGGTCAGGAGTTTGAGACC
gi|399220396|gb|AC244100.3| 22	GGCCGAGGCGGGCGGATCACAAGGTCAGGAGTTTGAGACC
gi|343478313|gb|AC243561.3| 4	GGCCGAGGCGGGCGGATCACAAGGTCAGGAGTTTGAGACC
gi|309243112|ref|NG_027833.1| 29	GGCCGAGGCGGGCGGATCACAAGGTCAGGAGTTTGAGACC
gi|345193176|ref|NG_029850.1| 5	GGCCGAGGTGGGCGGATCACAAGGTCAGGAGTTTGAGACC
gi|345110544|ref|NG_029851.1| 10	GGCCGAGGTGGGCGGATCACAAGGTCAGGAGTTTGAGACC
gi|347543880|gb|AC243655.3| 16	GGCCGAGACGGGCGGATCACGAGATCAGGAGATTGAGACC
gi|359465561|ref|NG_031857.1| 4	GGCCGAGGCGGGCGGATCACGAGATCAGGAGATTGAGACC
gi|345842685|gb|AC233294.3| 7	GGCCGAGGCGGGCGGATCACGAGATCAGGAGATTGAGACC
gi|325053741|ref|NG_028168.1| 10	GGCCGAGGCGGGCGGATCACGAGATCAGGAGATTGAGACC
gi|340523097|ref|NG_029467.1| 17	GGCCGAGGCGGGCGGATCACAACATCAGGAGTTCGAGACC
gi|399124813|gb|AC247046.1| 6	GGCCGAGGCGGGCGGATCACAAGATCAGGAGTTCGAGACC
gi|339735650|emb|AL929101.5| 6	GGCCGAGGCGGGCGGATCACAAGATCAGGAGTTCGAGACC
gi|305410939|gb|AC241520.3| 6	GGCCGAGGCGGGCGGATCACAAGATCAGGAGTTCGAGACC
gi|354548771|emb|FP700108.12| 4	GGCCGAGGCGGGCGGATCACGAGATCAGGAGATCGAGACC
gi|331640182|gb|AC244453.2| 4	GGCCGAGGCGGGCGGATCACGAGATCAGGAGATCGAGACC
gi|338825558|gb|AH009490.2|SEG_AF217491S 8	GGCCGAGGCGGGCGGATCACAAGATCGGGAGATCGAGACC
gi|338968872|ref|NG_029246.1| 6	GGCCGAGGCGGGCGGATCACAAGATCAGGAGATCGAGACC
gi|345441753|ref|NG_029860.1| 51	GGCCAAGGCGGGCGGATCATGAGGTCAGGAGTTTGAGACC
gi|336020339|ref|NG_011829.2| 4	GGCCAAGGCGGGCGGATCATGAGGTCAGGAGTTTGAGACC
gi|320469131|gb|AC241938.2| 12	GGCCAAGGCAGGCGGATCATGAGGTCAGGAGTTCGAGACC
gi|320203012|gb|AC241929.3| 10	GGCCAAGGCAGGCGGATCATGAGGTCAGGAGTTCGAGACC
gi|309243112|ref|NG_027833.1| 40	GGCCAAGGCAGGCGGATCATGAGGTCAGGAGTTCGAGACC
gi|343432602|ref|NG_029709.1| 16	GGCCAAGGCGGGCGGATCATGAGGTCAGGAGTTCGAAACC
gi|328751703|ref|NG_028279.1| 11	GGCCAAGGCGGGCGGATCATGAGGTCAGGAGTTCCAGACC
gi|315075304|ref|NG_028005.1| 13	GGCCAAGGCGGGCGGATCATGAGGTCAGGAATTCGAGACC
gi|311213952|gb|AC242988.1| 43	GGCCAAGGCGGGCGCATCATGAGGTCAGGAGTTCGAGACC
gi|343432602|ref|NG_029709.1| 14	GGCCAAGGCGGGCGGATCATGAGGTCAGGAGTTCGAGACC
gi|339896033|gb|AC243806.3| 28	GGCCAAGGCGGGCGGATCATGAGGTCAGGAGTTCGAGACC
gi|332323102|gb|AC243825.3| 17	GGCCAAGGCGGGCGGATCATGAGGTCAGGAGTTCGAGACC
gi|336088639|ref|NG_029119.1| 15	GGCCGAGGCGGGGGGATCATGAGGTCAGGAGTTTGAGACC
gi|349732115|ref|NG_030314.1| 33	GGCCGAGGCGGGTGGATCATGAGGTCAGGAGTTTGAGACC
gi|341604734|ref|NG_029532.1| 10	GGCCGAGGCGGGCGGATCATGAGGTCAGGAGTTTGAGACC
gi|309949265|emb|FP885918.3| 3	GGCCGAGGCAGACGGATCACGAGGTCAGGAGTTTGAGACC
gi|342349359|ref|NG_029612.1| 12	GGCCGAGGCGGACGGATCACGAGGTCAGGAGATTGAGACC
gi|342307146|gb|AC245140.2| 10	GGCCGAGGCGGACGGATCACGAGGTCAGGAGATTGAGACC
gi|327365324|ref|NG_028264.1| 2	GGCCGAGGCGGACGGATCACGAGGTCAGGAGATTGAGACC
gi|322506136|gb|AC243831.1| 2	GGCCGAGGCGGACGGATCACGAGGTCAGGAGATTGAGACC
gi|325053741|ref|NG_028168.1| 12	GGCCGAGGCGGACGGATCACGAGGTCAGGAGTTTGAGACC
gi|341604950|gb|AC244454.2| 13	GGCCGAGGCGGGCGGATCACGAGGTCACGAGTTTGAGACC
gi|349732115|ref|NG_030314.1| 15	GGCCGAGGCGGGCGGATCACGAGGTCAGGAGTTTGAGACC
gi|345525398|ref|NG_029924.1| 2	GGCCGAGGCGGGCGGATCACGAGGTCAGGAGTTTGAGACC
gi|327412390|ref|NG_028246.1| 6	GGCCGAGGCGGGCGGATCACGAGGTCAGGAGTTTGAGACC
gi|313482779|ref|NG_027954.1| 2	GGCCGAGGCGGGCGGATCACGAGGTCAGGAGTTTGAGACC
gi|340139394|ref|NG_029453.1| 14	GGCCGAGGCAGGCGGATCACGAGGTCAGAAGATCAAAACC
gi|399124815|gb|AC247048.1| 17	GGCAGAAGCAGGCGGATCACGAGGTCAGGAGATCAAGACC
gi|359465544|ref|NG_031854.1| 11	GGCCGAGGCAGGTGGATCAAGAGGTCAGGAGTTCGAGACC
gi|346644679|ref|NG_029975.1| 4	GGCCGAGGCAGGTGGATCATGAGGTCAGGAGTTCGAGACC
gi|345531593|gb|AC233728.4| 21	GGCCGAGGCAGGTGGATCATGAGGTCAGGAGTTCGAGACC
gi|345091015|ref|NG_029844.1| 29	GGCCGAGGCAGGTGGATCATGAGGTCAGGAGTTCGAGACC
gi|340805839|ref|NG_029502.1| 37	GGCCGAGGCAGGTGGATCATGAGGTCAGGAGTTCGAGACC
gi|332206015|gb|AC243653.3| 8	GGCTGAGGCGGGCAGATCACGAGCTCAGGAGATCGAGACC
gi|347543880|gb|AC243655.3| 19	GGCTGAGGCGGGCAGATCACGAGATCAGGAGATCGAGACC
gi|347543783|ref|NG_030016.1| 12	GGCTGAGGCGGGCGGATCACGAGATCAGGAGTTCGAGACC
gi|349732420|gb|AC243947.3| 6	GGCTGAGGCGGGCGGATCACGAGATCAGGAGATCGAGACC
gi|349585500|gb|AC244010.2| 6	GGCTGAGGCGGGCGGATCACGAGATCAGGAGATCGAGACC
gi|339896009|gb|AC244153.3| 17	GGCCGAGGCAGGTGGATCACGAGGTCAGGGGTTCGAGACC
gi|342675615|ref|NG_029392.1| 19	GGCCGAGGCAGGTGGATCACGAGGTCAGGAGGTCGAGACC
gi|341865594|ref|NG_029550.1| 5	GGCCGAGGCAGGCGGATCACGAGGTCAGGAGGTCGAGACC
gi|317008669|gb|AC241640.3| 13	GGCCGAGGCAGGCGGATCACGAGGTCAGGGGTTCGAGACC
gi|307133676|tpg|BK007104.1| 15	GGCCGAGGCAGGCGGATCACGAGGTCAGGGGTTCGAGACC
gi|320469131|gb|AC241938.2| 7	GGCCGAGGCAGGCGGATCACGAGGTCAGGGGGTCGAGACC
gi|320203012|gb|AC241929.3| 6	GGCCGAGGCAGGCGGATCACGAGGTCAGGGGGTCGAGACC
gi|406362856|ref|NG_032943.1| 3	GGCCGAGGCAGGTGGATCGCGAGGTCAGGAGTTCGAGACC
gi|306482679|ref|NG_027680.1| 14	GGCCGAGGCAGGTGGATCACGAGGTCAGCAGTTCGAGACC
gi|404501526|ref|NG_032011.2| 4	GGCCGAGGCAGGTGGATCACGAGGTCAGGAGTTCGAGACC
gi|399124819|gb|AC247052.1| 6	GGCCGAGGCAGGTGGATCACGAGGTCAGGAGTTCGAGACC
gi|372266088|ref|NG_032003.1| 12	GGCCGAGGCAGGTGGATCACGAGGTCAGGAGTTCGAGACC
gi|354721251|gb|AC245513.3| 9	GGCCGAGGCAGGTGGATCACGAGGTCAGGAGTTCGAGACC
gi|354721243|gb|AC245882.3| 9	GGCCGAGGCAGGTGGATCACGAGGTCAGGAGTTCGAGACC
gi|350540692|gb|AC245300.2| 4	GGCCGAGGCAGGTGGATCACGAGGTCAGGAGTTCGAGACC
gi|345842507|ref|NG_029966.1| 12	GGCCGAGGCAGGTGGATCACGAGGTCAGGAGTTCGAGACC
gi|341926371|gb|AC243651.3| 6	GGCCGAGGCAGGTGGATCACGAGGTCAGGAGTTCGAGACC
gi|339896009|gb|AC244153.3| 9	GGCCGAGGCAGGTGGATCACGAGGTCAGGAGTTCGAGACC
gi|339895957|gb|AC243791.3| 9	GGCCGAGGCAGGTGGATCACGAGGTCAGGAGTTCGAGACC
gi|335892860|ref|NG_029103.1| 3	GGCCGAGGCAGGTGGATCACGAGGTCAGGAGTTCGAGACC
gi|306408101|gb|AC242288.2| 4	GGCCGAGGCAGGTGGATCACGAGGTCAGGAGTTCGAGACC
gi|425905366|gb|AC005280.4| 22	GGCTGAGGCAGGTGGATCACGAGGTCAGGAGTTCGAGACC
gi|402691644|gb|AC244084.3| 36	GGCTGAGGCAGGTGGATCACGAGGTCAGGAGTTCGAGACC
gi|357527477|gb|AC244092.2| 38	GGCTGAGGCAGGTGGATCACGAGGTCAGGAGTTCGAGACC
gi|334883173|ref|NG_029061.1| 19	GGCTGAGGCAGGTGGATCACGAGGTCAGGAGTTCGAGACC
gi|308193465|gb|AC242204.4| 11	GGCTGAGGCAGGTGGATCACGAGGTCAGGAGTTCGAGACC
gi|399124815|gb|AC247048.1| 7	GGCCGAGGCAGGTGGATCACGAGGTCAGGAGCTCGAGACC
gi|341823672|ref|NG_029545.1| 27	GGCCGAGGCAGGTGGATCACGAGGTCAGGAGCTCGAGACC
gi|339895963|gb|AC243970.3| 6	GGCTGAGGCAGGTGGATCACGAGGTCAGGAGCTCGAGACC
gi|331284261|gb|AC244205.3| 6	GGCTGAGGCAGGTGGATCACGAGGTCAGGAGCTCGAGACC
gi|338968872|ref|NG_029246.1| 11	GGCTGAGGCGGGCGGATCACGAGGTCATGAGTTCGAGACC
gi|410176098|gb|AC243914.3| 26	GGCTGAGGCGGGCGGATCACGAGGTCAAGAGTTCGAGACC
gi|339896033|gb|AC243806.3| 19	GGCTGAGGCGGGCGGATCACGAGGTCAAGAGTTCGAGACC
gi|345090955|ref|NG_029830.1| 3	GGCTGAGGCGGGCGGATCACGAGGTCAGGAGTTCGAGACC
gi|342675615|ref|NG_029392.1| 11	GGCTGAGGCGGGCGGATCACGAGGTCAGGAGTTCGAGACC
gi|340805820|ref|NG_029494.1| 8	GGCTGAGGCGGGCGGATCACGAGGTCAGGAGTTCGAGACC
gi|343432602|ref|NG_029709.1| 11	GGCTGAGGCGGGCGGATCACGAGGCCAGGAGTTCGAGACC
gi|311213952|gb|AC242988.1| 26	GGCTGAGGCGGGTGGATCACGAGGCCAGGAGATCGAGACC
gi|311213952|gb|AC242988.1| 21	GGCTGAGGCGGGCGGATCACGAGGCCAGGAGATCGAGACC
gi|329755315|ref|NG_028349.1| 16	GGCCAAGGCGGGCGGATCATGAGGTCAAGAGATAGAGACC
gi|399157400|gb|AC247059.1| 10	GGCCAAGGCGGGCGGATCATGAGGTCAGGAGATAGAGACC
gi|339896017|gb|AC243961.3| 11	GGCCAAGGCGGGCGGATCATGAGGTCAGGAGATAGAGACC
gi|341604734|ref|NG_029532.1| 15	GGTCGAGGCAGGAGGATCACGAGGTCAGGAGTTCGAGACC
gi|307746951|gb|AC242628.1| 6	GGCGGAGGCAGGCGGATCACGAGGTCAGGAGTTCCAGACC
gi|309243112|ref|NG_027833.1| 24	GGCCGAGGTGGGCGGATCACATGGTCAGGAGATCGAGACC
gi|345531593|gb|AC233728.4| 13	GGCCGAGGTGGGCGGATCACAGGGTCAGGAGATCGAGACC
gi|341604954|gb|AC243949.2| 13	GGCCGAGGCGGGTGGATCACGAGATCAGGAGATAAAGACC
gi|343168750|ref|NG_029669.1| 13	GGCCGAGGCGGGTGGATCACGAAATCAGGAGATCAAGACC
gi|343887345|ref|NG_029778.1| 12	GGCCGAGGCGGGTGGATCACGAGATCAGGAGATCAAGACC
gi|340523097|ref|NG_029467.1| 16	GGCCAAGGAGGGCGGATCATGAGGTCAGGAGATTGAGACC
gi|315133354|emb|FP885875.6| 8	GGCCAAGGCGGGCGGATCATGAGGTTAGGAGATTGAGACC
gi|351542171|ref|NG_030340.1| 9	GGCCAAGGCGGGCGGATCATGAGGTCAGGAGATTGAGACC
gi|342349359|ref|NG_029612.1| 25	GGCCAAGGCGGGCGGATCATGAGGTCAGGAGATTGAGACC
gi|341604734|ref|NG_029532.1| 5	GGCCAAGGCGGGCGGATCATGAGGTCAGGAGATTGAGACC
gi|398650674|gb|AC247041.1| 8	GGCCGAGACGGGCGGATCACGAGATCAGGAGATCAAGACC
gi|309243112|ref|NG_027833.1| 14	GGCCGAGGCGGGCGGATTACGAGATCAGGAGATCAAGACC
gi|343488500|ref|NG_029725.1| 6	GGCCGAGGCGGGCGGATCACGAGATCAGGAGATCAAGACC
gi|322301927|ref|NG_002328.3| 2	GGCTGAGGCAGGCGGATCACGAGGTCAGGAGTTCGAGACC
gi|410176098|gb|AC243914.3| 15	GGCCGAGGCAGGCGGATCACGAGGTCAGGAGTTCGAGACC
gi|399124813|gb|AC247046.1| 2	GGCCGAGGCAGGCGGATCACGAGGTCAGGAGTTCGAGACC
gi|343432605|ref|NG_029710.1| 3	GGCCGAGGCAGGCGGATCACGAGGTCAGGAGTTCGAGACC
gi|339735650|emb|AL929101.5| 2	GGCCGAGGCAGGCGGATCACGAGGTCAGGAGTTCGAGACC
gi|315434275|ref|NG_028036.1| 9	GGCCGAGGCAGGCGGATCACGAGGTCAGGAGTTCGAGACC
gi|305410939|gb|AC241520.3| 2	GGCCGAGGCAGGCGGATCACGAGGTCAGGAGTTCGAGACC
gi|325053807|gb|AC243948.1| 20	GGCTGAGGCAGGCGGATCACGAGGTCAGGAGTTCAAGACC
gi|307219207|ref|NG_027734.1| 51	GGCTGAGGCAGGCGGATCACGAGGTCAGGAGTTCAAGACC
gi|339409171|ref|NG_029365.1| 13	GGCAGAGGCAGGCGGATCACGAGGTCAGGAGTTCAAGACC
gi|353677953|ref|NG_030370.1| 16	GGCTGAGGCAGGCGGATCACGAGGTTAAGAGATCGAGACC
gi|343478313|gb|AC243561.3| 8	GGCTGAGGCAGGCGGATCACGAGGTTAGGAGTTCGAGACC
gi|343478313|gb|AC243561.3| 13	GGCTGAGGCAGGCGGATCACGAGGTTAGGAGTTCGAGACC
gi|341926371|gb|AC243651.3| 18	GGCTGAGGCAGGCGGATCACGAGGTTAGGAGTTCGAGACC
gi|339895957|gb|AC243791.3| 19	GGCTGAGGCAGGCGGATCACGAGGTTAGGAGTTCGAGACC
gi|333108288|gb|AC243614.2| 21	GGCTGAGGCAGGCGGATCACGAGGTTAGGAGTTCGAGACC
gi|325910941|gb|AC243826.3| 9	GGCTGAGGCAGGCGGATCACGAGGTTAGGAGTTCGAGACC
gi|317008669|gb|AC241640.3| 24	GGCTGAGGCAGGCGGATCACGAGGTTAGGAGTTCGAGACC
gi|311334805|gb|AC241988.3| 17	GGCTGAGGCAGGCGGATCACGAGGTTAGGAGTTCGAGACC
gi|307746953|gb|AC241410.3| 17	GGCTGAGGCAGGCGGATCACGAGGTTAGGAGTTCGAGACC
gi|307344760|gb|AC241402.3| 16	GGCTGAGGCAGGCGGATCACGAGGTTAGGAGTTCGAGACC
gi|307344759|gb|AC241401.3| 14	GGCTGAGGCAGGCGGATCACGAGGTTAGGAGTTCGAGACC
gi|307133676|tpg|BK007104.1| 34	GGCTGAGGCAGGCGGATCACGAGGTTAGGAGTTCGAGACC
gi|344178755|emb|AL589842.6| 6	GGCTGAGGCAGGCGGATCACGAGGTTAGGAGATCGAGACC
gi|339895958|gb|AC244517.2| 5	GGCCGAGACGGGCGGATCACAGGGTCAGGAGATCGAGACC
gi|340138934|ref|NG_029445.1| 8	GGCCGAGGCGGGCGGATCACAGGGTCAGGAGATTGAGACC
gi|347543880|gb|AC243655.3| 10	GGCCGAGGCGGGCGGATCACAGGGTCAGGAGATCGAGACC
gi|343790958|ref|NG_029763.1| 25	GGCTGAGGCAGGCGGATCACGAGATCAGAAGATCGAGACC
gi|399220396|gb|AC244100.3| 21	GGCTGAGGCAGGCGGATCACGAGGTCAGAAGATCGAGACC
gi|345110544|ref|NG_029851.1| 12	GGCTGAGGCAGGTGGATCACGAGGTCAAGAGATCGAGACC
gi|343488440|ref|NG_029743.1| 13	GGCTGAGGCAGGTGGATCACGAGGTCAAGAGATCGAGACC
gi|352962131|ref|NG_030352.1| 20	GGCGGAGGCAGGCAGATCACAAGGTCAGGAGATCGAGACC
gi|402691644|gb|AC244084.3| 30	GGCTGAGGCAGGCAGATCACAAGGTCAGGAGATCGAGACC
gi|338827640|ref|NG_029225.1| 6	GGCTGAGGCAGGCAGATCACAAGGTCAGGAGATCGAGACC
gi|308238173|ref|NG_027806.1| 5	GGCTGAGGCAGGCAGATCACAAGGTCAGGAGATCGAGACC
gi|340805839|ref|NG_029502.1| 8	GGCCGAGACGGGCGGATCACGAGGTCAGGAGATGGAGACC
gi|338221705|ref|NG_029191.1| 5	GGCCGAGACAGGCGGATCACGAGGTCAGGAGATGGAGACC
gi|308522722|ref|NG_027811.1| 8	GGCCGAGACAGGCGGATCACGAGGTCAGGAGATCAAGACC
gi|345842435|ref|NG_029954.1| 7	GGCCGAGGCAGGCGGATCACGAGGACAGGAGTTCGAGACC
gi|401709980|ref|NG_032893.1| 3	GGCTGAGGCAGGAGGATCACGAGGTCAGGAGTTCGAGACC
gi|304434868|gb|AC241875.2| 5	GGCCGAGACAGGTGGATCACGAGGTCAGGAGTTCGAGACC
gi|354721248|gb|AC246050.2| 2	GGCCGAGACGGGCGGATCATGAGGTCAGGAGATCGAGACC
gi|327412390|ref|NG_028246.1| 5	GGCCGAGACGGGCGGATCATGAGGTCAGGAGATCGAGACC
gi|359279866|ref|NG_031822.1| 8	GGCCAAGGCAGGCGCATCATGAGGTCAGGAGATCGAGACC
gi|339759629|gb|AC245102.1| 9	GGCCGAGGCAGGCGGATCATGAGATCAGGAGATCGAGACC
gi|351734553|gb|AC231657.2| 23	GGCCAAGGCAGGCGCATCACGAGGTCAGGAGATCGAGACC
gi|306482682|ref|NG_027682.1| 16	GGCTGAGGCAGGAGGATCATGAGGTCAGGAGATCGAGACC
gi|347582702|gb|AC244499.2| 21	GGCAGAGGCAGGCGGATCATGAGGTCAGGAGATTGAGACC
gi|315138987|ref|NG_028012.1| 30	GGCTGAGGCAGGCGGATCATGAGGTCAGGAGATTGAGACC
gi|353731108|gb|AC244647.2| 11	GGCCAAGGCAGGCGGATCATGAGGTCAGGAGATTGAGACC
gi|333108288|gb|AC243614.2| 15	GGCCAAGGCAGGCGGATCATGAGGTCAGGAGATTGAGACC
gi|307133676|tpg|BK007104.1| 39	GGCCAAGGCAGGCGGATCATGAGGTCAGGAGATTGAGACC
gi|325053741|ref|NG_028168.1| 22	GGCCGAGACTGGTGGATCATGAGGTCAGGAGATCGAGACC
gi|339896025|gb|AC243569.3| 27	GGCCGAGACAGGTGGATCATGAGGTCAGGAGATCGAGACC
gi|329299143|gb|AC243571.3| 16	GGCCGAGACAGGTGGATCATGAGGTCAGGAGATCGAGACC
gi|304555575|ref|NG_027530.1| 10	GGCCGAGACAGGTGGATCATGAGGTCAGGAGATCGAGACC
gi|347543880|gb|AC243655.3| 17	GGCCGAGGCAGGCGGATCACGAGATCAGGAGATCAAGACC
gi|339895999|gb|AC244018.3| 5	GGCCGAGGCAGGCGGATCACGAGATCAGGAGATCGAGACC
gi|331028883|gb|AC244023.3| 3	GGCCGAGGCAGGCGGATCACGAGATCAGGAGATCGAGACC
gi|345091015|ref|NG_029844.1| 10	GGCCGAGGCAGGCGGATCACGAGGTCAGAAGATCGAGACC
gi|347582702|gb|AC244499.2| 11	GGCCAAGACGGGCGGATCACGAGGTCAGAAGATCGAGACC
gi|353731108|gb|AC244647.2| 3	GGCCGAGACGGGCGGATCACGAGGTCAGAAGATCGAGACC
gi|307344760|gb|AC241402.3| 4	GGCCGAGACGGGCGGATCACGAGGTCAGAAGATCGAGACC
gi|307133676|tpg|BK007104.1| 13	GGCCGAGACGGGCGGATCACGAGGTCAGAAGATCGAGACC
gi|345441753|ref|NG_029860.1| 20	GGCTGAGGCTGGCAGATCACGAGGTCAGGAGATCGAGACC
gi|306440004|gb|AC234445.3| 9	GGCCGAGGCAGGCGGATCACGAGGTTAGGAGATCAAGACC
gi|343790958|ref|NG_029763.1| 15	GGCTGAGGCAGGCGAATCACGAGGTCAGGAGATCGAGACC
gi|399157400|gb|AC247059.1| 20	GGCCAAGACAGGTGGATCACGAGGTCAGGAGATCGAGACC
gi|339896017|gb|AC243961.3| 18	GGCCAAGACAGGTGGATCACGAGGTCAGGAGATCGAGACC
gi|359806811|ref|NG_031890.1| 10	GGCCGAGACAGGTGGATCACGAGGTCAGGAGATCGAGACC
gi|427197657|ref|NG_008799.2| 14	GGCCGAGGCAGGCGGATCACCAGGTCAGGAGATCGAGACC
gi|313482822|ref|NG_027957.1| 12	GGCCGAGGCAGGCGGATCACCAGGTCAGGAGATCGAGACC
gi|402534577|ref|NG_032920.1| 2	GGCCGAGGCAGGTGGATCACGAGGTCAGGAAATCAAGACC
gi|356995897|ref|NG_030562.1| 14	GGCCGAGGCAGGGGGATCACGAGGTCAGGAGATCAAGACC
gi|342675615|ref|NG_029392.1| 23	GGCCGAGGCAGGTGGATCACAAGGTCAGGAGATCGAGGCC
gi|347543783|ref|NG_030016.1| 20	GGCTGAGGCAGGTGGATCACGAGGTCAGGAGATGGAGACC
gi|342349359|ref|NG_029612.1| 37	GGCCAAGGCAGGTGGATCACGAGGTCAGGAGATGGAGACC
gi|399124825|gb|AC247058.1| 15	GGCTGAGGCAGGTGGATCACGAGGTCAGGAGATTGAGACC
gi|399124825|gb|AC247058.1| 16	GGCTGAGGCAGGTGGATCACGAGGTCAGGAGATTGAGACC
gi|343887345|ref|NG_029778.1| 27	GGCTGAGGCAGGTGGATCACGAGGTCAGGAGATTGAGACC
gi|343790958|ref|NG_029763.1| 24	GGCTGAGGCAGGTGGATCACGAGGTCAGGAGATTGAGACC
gi|343488517|ref|NG_029732.1| 21	GGCTGAGGCAGGTGGATCACGAGGTCAGGAGATTGAGACC
gi|311213952|gb|AC242988.1| 35	GGCTGAGGCAGGTGGATCACGAGGTCAGGAGATTGAGACC
gi|311210846|ref|NG_027868.1| 6	GGCTGAGGCAGGTGGATCACGAGGTCAGGAGATTGAGACC
gi|343488517|ref|NG_029732.1| 19	GGCCAAGGCAGGTGGATCACGAGGTCAGGAGATTGAGACC
gi|340805852|ref|NG_029504.1| 20	GGCCAAGGCAGGTGGATCACGAGGTCAGGAGATTGAGACC
gi|329755315|ref|NG_028349.1| 17	GGCCAAGGCAGGTGGATCACGAGGTCAGGAGATTGAGACC
gi|329299143|gb|AC243571.3| 18	GGCCAAGGCAGGTGGATCACGAGGTCAGGAGATTGAGACC
gi|340805852|ref|NG_029504.1| 12	GGCTGAGGCAGGAGGATCACGAGGTCAGGAGATCGAGACC
gi|334191655|ref|NG_029011.1| 3	GGCTGAGGCAGGAGGATCACGAGGTCAGGAGATCGAGACC
gi|427197657|ref|NG_008799.2| 39	GGCCAAGGCAGGAGGATCACGAGGTCAGGAGATTGAGACC
gi|357933642|ref|NG_030638.1| 6	GGCCAAGGCAGGAGGATCACGAGGTCAGGAGATTGAGACC
gi|359465561|ref|NG_031857.1| 11	GGCAGAGGCAGGCAGATCACAAGGTCAGGAGATCGAGACC
gi|341865607|ref|NG_029555.1| 3	GGCAGAGGCAGGCAGATCATGAGGTCAGGAGATCGAGACC
gi|345478725|ref|NG_029917.1| 13	GGCCGAGACAGGCAGATCATGAGGTCAGGAGATCGAGACC
gi|308153240|ref|NG_027782.1| 6	GGCCGAGACAGGCAGATCACGAGGTCAGGAGATCGAGACC
gi|356995897|ref|NG_030562.1| 17	GGCAGAGGCAGGCAGATCACGAGGTCAGGAGATCGAGACC
gi|349585497|gb|AC244165.2| 14	GGCTGAGGCAGGCAGATCACGAGGTCAGGAGATTGAGACC
gi|343962603|ref|NG_029794.1| 24	GGCTGAGGCAGGCAGATCACGAGGTCAGGAGATTGAGACC
gi|343790900|ref|NG_029761.1| 6	GGCTGAGGCAGGCAGATCACGAGGTCAGGAGATTGAGACC
gi|311213952|gb|AC242988.1| 42	GGCTGAGGCAGGCAGATCACGAGGTCAGGAGATTGAGACC
gi|408535192|ref|NG_032963.1| 6	GGCTGAGGCAGGCGGATCACGAGGTCAAGAGATCGAGACC
gi|345091015|ref|NG_029844.1| 11	GGCTGAGGCAGGCGGATCACGAGGTCAAGAGATCGAGACC
gi|341865675|gb|AC245033.2| 5	GGCTGAGGCAGGCGGATCACGAGGTCAAGAGATCGAGACC
gi|334883167|ref|NG_029059.1| 7	GGCTGAGGCAGGCGGATCACGAGGTCAAGAGATCGAGACC
gi|332206015|gb|AC243653.3| 10	GGCTGAGGCAGGCGGATCACGAGGTCAAGAGATCGAGACC
gi|308387396|ref|NG_027721.1| 4	GGCTGAGGCAGGCGGATCACGAGGTCAAGAGATCGAGACC
gi|351542164|ref|NG_030339.1| 8	GGCCGAGACGGGCGGATCACAAGGTCAGGAGATCGAGACC
gi|304307814|gb|AC242187.1| 3	GGCCGAGGCAGGCGGATCACAAGGTCAGGAGATCGAGGCC
gi|341823672|ref|NG_029545.1| 52	GGCCAAGGCAGGCGGATCACAAGGTCAGGAGATTGAGACC
gi|399923580|ref|NG_032019.2| 12	GGCCGAGGCAGGCGGATCACTAGGTCAGGAGATGGAGACC
gi|304555576|ref|NG_027529.1| 6	GGCCAAGGCAGGCGGATCACGAGGTCAGGAGATCGAAACC
gi|306482679|ref|NG_027680.1| 16	GGCCAAAGCAGGCGGATCACGAGGTCAGGAGATTGAGACC
gi|399220396|gb|AC244100.3| 23	GGCCGAGGCAGGCGGATCACGAGGTCAGGAAATCAAGACC
gi|349732425|gb|AC243829.3| 5	GGCCGAGGCAGGCGGATCACGAGGTCAGGAAATCAAGACC
gi|325995139|ref|NG_008854.2| 8	GGCCGAGGCAGGCGGATCACGAGGTCAGGAAATCAAGACC
gi|325974516|gb|AC243661.4| 4	GGCCGAGGCAGGCGGATCACGAGGTCAGGAAATCAAGACC
gi|339759705|gb|AC245177.1| 2	GGCCCAGGCAGGCGGATCACGAGGTCAGGAGATGGAGACC
gi|427197657|ref|NG_008799.2| 17	GGCCGAGGCAGGCGGATGACGAGGTCAGGAGATCGAGACC
gi|407892495|ref|NG_032958.1| 6	GGCCGAGGCAGGCGGATCACGAGGACAGGAGATCGAGACC
gi|398650676|gb|AC245440.3| 5	GGCCGAGGCAGGCTGATCACGAGGTCAGGAGATCAAGACC
gi|357527478|gb|AC243732.3| 23	GGCTGAGGCAGGCTGATCACGAGGTCAGGAGATTGAGACC
gi|347977997|gb|AC243813.2| 22	GGCTGAGGCAGGCTGATCACGAGGTCAGGAGATTGAGACC
gi|351542202|ref|NG_030347.1| 9	GGCAGAGGCAGGCGGATCACGAGGTCAGCAGATCGAGACC
gi|346716342|ref|NG_029982.1| 8	GGCCGAGGCAGGCGGAACACGAGGTCAGGAGATCGAGACC
gi|346716342|ref|NG_029982.1| 13	GGCCGAGGCAGGCGGATCAGGAGGTCAGGAGATCAAGACC
gi|342672047|ref|NG_029628.1| 16	GGCCAAGGCAGGCGGAACACGAGGTCAGGAGATTGAGACC
gi|339896039|gb|AC244020.3| 4	GGCCAAGGCAGGCGGACCACGAGGTCAGGAGATCGAGACC
gi|339895999|gb|AC244018.3| 8	GGCCAAGGCAGGCGGACCACGAGGTCAGGAGATCGAGACC
gi|332323094|gb|AC244024.3| 13	GGCCAAGGCAGGCGGACCACGAGGTCAGGAGATCGAGACC
gi|331028883|gb|AC244023.3| 10	GGCCAAGGCAGGCGGACCACGAGGTCAGGAGATCGAGACC
gi|307746952|gb|AC242498.3| 7	GGCCAAGGCAGGCGGACCACGAGGTCAGGAGATCGAGACC
gi|339409215|ref|NG_029374.1| 9	GGCCGAGGCAGGCGGATCACGAGGTCGGGAGATCAAGACC
gi|335892818|ref|NG_029091.1| 2	GGCCAAGGCAGGCGGTTCACGAGGTCAGGAGATCGAGACC
gi|309243112|ref|NG_027833.1| 17	GGCTGAGGCAGGCGGATCACGGGGTCAGGAGATCGAGACC
gi|307746951|gb|AC242628.1| 4	GGCCGAGGCAGGCGGATCACGAGGTCCGGAGATCGAGACC
gi|338825558|gb|AH009490.2|SEG_AF217491S 11	GGCCAAGGCAGGCGGATCACGAGGTCAGGAGACTGAGACC
gi|317165590|ref|NG_028060.1| 5	GGCCGAGACGGGCGGATCACGAGGTCAGCAGATCGAGACC
gi|340805852|ref|NG_029504.1| 3	GGCCGAGACGGGCGGATCACGAGGTCAGGAGATCGAGGCC
gi|345842685|gb|AC233294.3| 12	GGCCAAGGCAAGCGGATCACGAGGTCAGGAGATCGAGACC
gi|333360965|gb|AC244170.3| 6	GGCCGAGACAAGCGGATCACGAGGTCAGGAGATCGAGACC
gi|425905366|gb|AC005280.4| 8	GGCCGAGGCAGACGGATCACGAGGTCAGGAGATCGAGACC
gi|402691644|gb|AC244084.3| 8	GGCCGAGGCAGACGGATCACGAGGTCAGGAGATCGAGACC
gi|340523097|ref|NG_029467.1| 4	GGCCGAGGCAGACGGATCACGAGGTCAGGAGATCGAGACC
gi|334883173|ref|NG_029061.1| 4	GGCCGAGGCAGACGGATCACGAGGTCAGGAGATCGAGACC
gi|308193465|gb|AC242204.4| 3	GGCCGAGGCAGACGGATCACGAGGTCAGGAGATCGAGACC
gi|399220396|gb|AC244100.3| 11	GGCCAAGGCAGGCTGATCACGAGGTCAGGAGATCGAGACC
gi|349705752|emb|BX323845.7| 7	GGCCGAGACGGGCGGATCACGAGGTCAGGAAATCGAGACC
gi|315133354|emb|FP885875.6| 5	GGCCCAGGTGGGCGGATCACGAGGTGAGGAGATCGAGACC
gi|308522722|ref|NG_027811.1| 4	GGCCGAGGCCGGCGGATCAAGAGGTCAGGAGATCGAGACC
gi|407892495|ref|NG_032958.1| 4	GGCTGAGGAGGGCGGATCACGAGGTCAGGAGATCGAGACC
gi|354721251|gb|AC245513.3| 5	GGCTGAGGAGGGCGGATCACGAGGTCAGGAGATCGAGACC
gi|354721243|gb|AC245882.3| 5	GGCTGAGGAGGGCGGATCACGAGGTCAGGAGATCGAGACC
gi|329755373|gb|AC243838.3| 5	GGCCCAGGTGGGCGGATCACGAGGTCAGGAGATCGAGACC
gi|347543783|ref|NG_030016.1| 7	GGCCGAGGCAGGCGGATCACGAGGTCAGGAGATTGAGACC
gi|345842435|ref|NG_029954.1| 5	GGCCGAGGCAGGCGGATCACGAGGTCAGGAGATTGAGACC
gi|340805913|gb|AC245236.1| 2	GGCCGAGGCAGGCGGATCACGAGGTCAGGAGATTGAGACC
gi|333944050|ref|NG_028983.1| 4	GGCCGAGGCAGGCGGATCACGAGGTCAGGAGATTGAGACC
gi|315075304|ref|NG_028005.1| 5	GGCCGAGGCAGGCGGATCACGAGGTCAGGAGATTGAGACC
gi|307219207|ref|NG_027734.1| 23	GGCCGAGGCAGGCGGATCACGAGGTCAGGAGATTGAGACC
gi|395393980|ref|NG_011966.2| 3	GGCTGAGGCAGGCGGATCACGAGGTCAGGAGATTGAGACC
gi|343962603|ref|NG_029794.1| 12	GGCTGAGGCAGGCGGATCACGAGGTCAGGAGATTGAGACC
gi|333944050|ref|NG_028983.1| 11	GGCTGAGGCAGGCGGATCACGAGGTCAGGAGATTGAGACC
gi|345478722|ref|NG_029914.1| 3	GGCCAAGGCAGGCGGATCACGAGGTCAGGAGATTGAGACC
gi|336455043|ref|NG_029165.1| 6	GGCCAAGGCAGGCGGATCACGAGGTCAGGAGATTGAGACC
gi|315365066|gb|HQ384164.1| 2	GGCCAAGGCAGGCGGATCACGAGGTCAGGAGATTGAGACC
gi|410176096|gb|AC253578.2| 5	GGCCGAGGCAGGCGGATCACGAGGTCAGGAGATCAAGACC
gi|366039928|ref|NG_008801.2| 10	GGCCGAGGCAGGCGGATCACGAGGTCAGGAGATCAAGACC
gi|354548770|emb|FP700107.7| 6	GGCCGAGGCAGGCGGATCACGAGGTCAGGAGATCAAGACC
gi|351734553|gb|AC231657.2| 12	GGCCGAGGCAGGCGGATCACGAGGTCAGGAGATCAAGACC
gi|347361047|gb|AC241587.3| 10	GGCCGAGGCAGGCGGATCACGAGGTCAGGAGATCAAGACC
gi|344925820|ref|NG_029809.1| 4	GGCCGAGGCAGGCGGATCACGAGGTCAGGAGATCAAGACC
gi|343962603|ref|NG_029794.1| 6	GGCCGAGGCAGGCGGATCACGAGGTCAGGAGATCAAGACC
gi|336088682|ref|NG_029094.1| 2	GGCCGAGGCAGGCGGATCACGAGGTCAGGAGATCAAGACC
gi|313185911|emb|FP325311.11| 9	GGCCGAGGCAGGCGGATCACGAGGTCAGGAGATCAAGACC
gi|325995170|ref|NG_028216.1| 4	GGCCGAGGCAGGCGGATCACGAGGTCAGGAGATCAAGACC
gi|399923579|ref|NG_032889.1| 4	GGCCGAGGCAGGCGGATCACGAGGTCAGGAGATCCAGACC
gi|357527478|gb|AC243732.3| 11	GGCCGAGGCAGGCGGATCACGAGGTCAGGAGATCCAGACC
gi|334085262|ref|NG_029008.1| 3	GGCCGAGGCAGGCGGATCACGAGGTCAGGAGATCCAGACC
gi|352962131|ref|NG_030352.1| 9	GGCCGAGGCAGGCGGATCACGAGGTCAGGAGATCGAGGCC
gi|343887342|ref|NG_029777.1| 8	GGCCGAGGCAGGCGGATCACGAGGTCAGGAGATGGAGACC
gi|315434275|ref|NG_028036.1| 8	GGCCGAGGCAGGCGGATCACGAGGTCAGGAGATGGAGACC
gi|315075304|ref|NG_028005.1| 4	GGCCGAGGCAGGCGGATCACGAGGTCAGGAGATGGAGACC
gi|315434275|ref|NG_028036.1| 7	GGCCGAGGCAGGCGGATCACGAGGTCAGGAGATCGAGTCC
gi|371121340|ref|NG_009006.2| 6	GGCCGAGACGGGCGGATCACGAGGTCAGGAGATCGAGACC
gi|350540690|gb|AC245438.2| 4	GGCCGAGACGGGCGGATCACGAGGTCAGGAGATCGAGACC
gi|346716342|ref|NG_029982.1| 5	GGCCGAGACGGGCGGATCACGAGGTCAGGAGATCGAGACC
gi|345842507|ref|NG_029966.1| 3	GGCCGAGACGGGCGGATCACGAGGTCAGGAGATCGAGACC
gi|344178755|emb|AL589842.6| 3	GGCCGAGACGGGCGGATCACGAGGTCAGGAGATCGAGACC
gi|343488500|ref|NG_029725.1| 2	GGCCGAGACGGGCGGATCACGAGGTCAGGAGATCGAGACC
gi|343478313|gb|AC243561.3| 3	GGCCGAGACGGGCGGATCACGAGGTCAGGAGATCGAGACC
gi|339895988|gb|AC243616.2| 5	GGCCGAGACGGGCGGATCACGAGGTCAGGAGATCGAGACC
gi|339409171|ref|NG_029365.1| 6	GGCCGAGACGGGCGGATCACGAGGTCAGGAGATCGAGACC
gi|338827687|ref|NG_029236.1| 3	GGCCGAGACGGGCGGATCACGAGGTCAGGAGATCGAGACC
gi|335057570|ref|NG_029067.1| 2	GGCCGAGACGGGCGGATCACGAGGTCAGGAGATCGAGACC
gi|332323102|gb|AC243825.3| 5	GGCCGAGACGGGCGGATCACGAGGTCAGGAGATCGAGACC
gi|326381105|ref|NG_028228.1| 3	GGCCGAGACGGGCGGATCACGAGGTCAGGAGATCGAGACC
gi|326381105|ref|NG_028228.1| 4	GGCCGAGACGGGCGGATCACGAGGTCAGGAGATCGAGACC
gi|325652220|gb|AC244027.1| 6	GGCCGAGACGGGCGGATCACGAGGTCAGGAGATCGAGACC
gi|313482822|ref|NG_027957.1| 2	GGCCGAGACGGGCGGATCACGAGGTCAGGAGATCGAGACC
gi|307219207|ref|NG_027734.1| 9	GGCCGAGACGGGCGGATCACGAGGTCAGGAGATCGAGACC
gi|425876814|gb|AC245507.2| 3	GGCCGAGGCAGGCGGATCACGAGGTCAGGAGATCGAGACC
gi|409264755|ref|NG_032967.1| 2	GGCCGAGGCAGGCGGATCACGAGGTCAGGAGATCGAGACC
gi|407892495|ref|NG_032958.1| 3	GGCCGAGGCAGGCGGATCACGAGGTCAGGAGATCGAGACC
gi|399124825|gb|AC247058.1| 2	GGCCGAGGCAGGCGGATCACGAGGTCAGGAGATCGAGACC
gi|372266154|ref|NG_012058.2| 2	GGCCGAGGCAGGCGGATCACGAGGTCAGGAGATCGAGACC
gi|366039928|ref|NG_008801.2| 6	GGCCGAGGCAGGCGGATCACGAGGTCAGGAGATCGAGACC
gi|359806811|ref|NG_031890.1| 3	GGCCGAGGCAGGCGGATCACGAGGTCAGGAGATCGAGACC
gi|357588539|gb|AC243760.2| 2	GGCCGAGGCAGGCGGATCACGAGGTCAGGAGATCGAGACC
gi|357527477|gb|AC244092.2| 6	GGCCGAGGCAGGCGGATCACGAGGTCAGGAGATCGAGACC
gi|354721245|gb|AC245163.3| 2	GGCCGAGGCAGGCGGATCACGAGGTCAGGAGATCGAGACC
gi|351734553|gb|AC231657.2| 4	GGCCGAGGCAGGCGGATCACGAGGTCAGGAGATCGAGACC
gi|350606479|gb|AC245066.3| 2	GGCCGAGGCAGGCGGATCACGAGGTCAGGAGATCGAGACC
gi|349732425|gb|AC243829.3| 3	GGCCGAGGCAGGCGGATCACGAGGTCAGGAGATCGAGACC
gi|348041431|gb|AC244154.3| 3	GGCCGAGGCAGGCGGATCACGAGGTCAGGAGATCGAGACC
gi|348041431|gb|AC244154.3| 4	GGCCGAGGCAGGCGGATCACGAGGTCAGGAGATCGAGACC
gi|347977997|gb|AC243813.2| 5	GGCCGAGGCAGGCGGATCACGAGGTCAGGAGATCGAGACC
gi|345842681|gb|AC245150.2| 4	GGCCGAGGCAGGCGGATCACGAGGTCAGGAGATCGAGACC
gi|344179187|gb|AC245088.2| 2	GGCCGAGGCAGGCGGATCACGAGGTCAGGAGATCGAGACC
gi|343790958|ref|NG_029763.1| 4	GGCCGAGGCAGGCGGATCACGAGGTCAGGAGATCGAGACC
gi|343432629|ref|NG_029716.1| 3	GGCCGAGGCAGGCGGATCACGAGGTCAGGAGATCGAGACC
gi|343432602|ref|NG_029709.1| 3	GGCCGAGGCAGGCGGATCACGAGGTCAGGAGATCGAGACC
gi|343098473|ref|NG_029635.1| 2	GGCCGAGGCAGGCGGATCACGAGGTCAGGAGATCGAGACC
gi|341926371|gb|AC243651.3| 3	GGCCGAGGCAGGCGGATCACGAGGTCAGGAGATCGAGACC
gi|341823672|ref|NG_029545.1| 4	GGCCGAGGCAGGCGGATCACGAGGTCAGGAGATCGAGACC
gi|341604954|gb|AC243949.2| 2	GGCCGAGGCAGGCGGATCACGAGGTCAGGAGATCGAGACC
gi|339896025|gb|AC243569.3| 7	GGCCGAGGCAGGCGGATCACGAGGTCAGGAGATCGAGACC
gi|339895988|gb|AC243616.2| 6	GGCCGAGGCAGGCGGATCACGAGGTCAGGAGATCGAGACC
gi|339895957|gb|AC243791.3| 4	GGCCGAGGCAGGCGGATCACGAGGTCAGGAGATCGAGACC
gi|336088639|ref|NG_029119.1| 4	GGCCGAGGCAGGCGGATCACGAGGTCAGGAGATCGAGACC
gi|329299149|gb|AC242843.2| 4	GGCCGAGGCAGGCGGATCACGAGGTCAGGAGATCGAGACC
gi|325995162|ref|NG_028212.1| 4	GGCCGAGGCAGGCGGATCACGAGGTCAGGAGATCGAGACC
gi|325974516|gb|AC243661.4| 3	GGCCGAGGCAGGCGGATCACGAGGTCAGGAGATCGAGACC
gi|320203013|gb|AC243066.3| 2	GGCCGAGGCAGGCGGATCACGAGGTCAGGAGATCGAGACC
gi|315138987|ref|NG_028012.1| 3	GGCCGAGGCAGGCGGATCACGAGGTCAGGAGATCGAGACC
gi|315075304|ref|NG_028005.1| 3	GGCCGAGGCAGGCGGATCACGAGGTCAGGAGATCGAGACC
gi|310772341|gb|AC242842.3| 2	GGCCGAGGCAGGCGGATCACGAGGTCAGGAGATCGAGACC
gi|307746953|gb|AC241410.3| 3	GGCCGAGGCAGGCGGATCACGAGGTCAGGAGATCGAGACC
gi|307219207|ref|NG_027734.1| 12	GGCCGAGGCAGGCGGATCACGAGGTCAGGAGATCGAGACC
gi|307133783|ref|NG_027724.1| 2	GGCCGAGGCAGGCGGATCACGAGGTCAGGAGATCGAGACC
gi|306966254|gb|AC241556.2| 2	GGCCGAGGCAGGCGGATCACGAGGTCAGGAGATCGAGACC
gi|427197657|ref|NG_008799.2| 16	GGCCAAGGCAGGCGGATCACGAGGTCAGGAGATCGAGACC
gi|354721251|gb|AC245513.3| 3	GGCCAAGGCAGGCGGATCACGAGGTCAGGAGATCGAGACC
gi|354721243|gb|AC245882.3| 3	GGCCAAGGCAGGCGGATCACGAGGTCAGGAGATCGAGACC
gi|347582702|gb|AC244499.2| 3	GGCCAAGGCAGGCGGATCACGAGGTCAGGAGATCGAGACC
gi|343488507|ref|NG_029730.1| 2	GGCCAAGGCAGGCGGATCACGAGGTCAGGAGATCGAGACC
gi|340745338|ref|NG_029484.1| 3	GGCCAAGGCAGGCGGATCACGAGGTCAGGAGATCGAGACC
gi|340745284|ref|NG_029474.1| 2	GGCCAAGGCAGGCGGATCACGAGGTCAGGAGATCGAGACC
gi|339409215|ref|NG_029374.1| 4	GGCCAAGGCAGGCGGATCACGAGGTCAGGAGATCGAGACC
gi|333944050|ref|NG_028983.1| 6	GGCCAAGGCAGGCGGATCACGAGGTCAGGAGATCGAGACC
gi|329755373|gb|AC243838.3| 4	GGCCAAGGCAGGCGGATCACGAGGTCAGGAGATCGAGACC
gi|315138987|ref|NG_028012.1| 9	GGCCAAGGCAGGCGGATCACGAGGTCAGGAGATCGAGACC
gi|315138987|ref|NG_028012.1| 10	GGCCAAGGCAGGCGGATCACGAGGTCAGGAGATCGAGACC
gi|311210846|ref|NG_027868.1| 3	GGCCAAGGCAGGCGGATCACGAGGTCAGGAGATCGAGACC
gi|306966265|gb|AC242515.1| 2	GGCCAAGGCAGGCGGATCACGAGGTCAGGAGATCGAGACC
gi|351734556|gb|AC245692.2| 7	GGCTGAGGCAGGCGGATCACGAGGTCAGGAGATCGAGACC
gi|351734553|gb|AC231657.2| 10	GGCTGAGGCAGGCGGATCACGAGGTCAGGAGATCGAGACC
gi|350540693|gb|AC244014.3| 5	GGCTGAGGCAGGCGGATCACGAGGTCAGGAGATCGAGACC
gi|342187424|gb|AC245389.1| 9	GGCTGAGGCAGGCGGATCACGAGGTCAGGAGATCGAGACC
gi|339896009|gb|AC244153.3| 6	GGCTGAGGCAGGCGGATCACGAGGTCAGGAGATCGAGACC
gi|339895992|gb|AC244034.4| 7	GGCTGAGGCAGGCGGATCACGAGGTCAGGAGATCGAGACC
gi|339895987|gb|AC244021.3| 4	GGCTGAGGCAGGCGGATCACGAGGTCAGGAGATCGAGACC
gi|339759536|gb|AC245008.1| 4	GGCTGAGGCAGGCGGATCACGAGGTCAGGAGATCGAGACC
gi|339409171|ref|NG_029365.1| 7	GGCTGAGGCAGGCGGATCACGAGGTCAGGAGATCGAGACC
gi|336088639|ref|NG_029119.1| 8	GGCTGAGGCAGGCGGATCACGAGGTCAGGAGATCGAGACC
gi|333033842|gb|AC244019.2| 7	GGCTGAGGCAGGCGGATCACGAGGTCAGGAGATCGAGACC
gi|332323094|gb|AC244024.3| 6	GGCTGAGGCAGGCGGATCACGAGGTCAGGAGATCGAGACC
gi|331284265|gb|AC244159.2| 5	GGCTGAGGCAGGCGGATCACGAGGTCAGGAGATCGAGACC
gi|329755374|gb|AC243756.3| 7	GGCTGAGGCAGGCGGATCACGAGGTCAGGAGATCGAGACC
gi|329299149|gb|AC242843.2| 7	GGCTGAGGCAGGCGGATCACGAGGTCAGGAGATCGAGACC
gi|315075391|gb|AC243547.1| 9	GGCTGAGGCAGGCGGATCACGAGGTCAGGAGATCGAGACC
gi|308522722|ref|NG_027811.1| 3	GGCTGAGGCAGGCGGATCACGAGGTCAGGAGATCGAGACC
gi|350540693|gb|AC244014.3| 3	GGCAGAGGCAGGCGGATCACGAGGTCAGGAGATCGAGACC
gi|339896039|gb|AC244020.3| 3	GGCAGAGGCAGGCGGATCACGAGGTCAGGAGATCGAGACC
gi|339895999|gb|AC244018.3| 4	GGCAGAGGCAGGCGGATCACGAGGTCAGGAGATCGAGACC
gi|332323094|gb|AC244024.3| 8	GGCAGAGGCAGGCGGATCACGAGGTCAGGAGATCGAGACC
gi|331028883|gb|AC244023.3| 4	GGCAGAGGCAGGCGGATCACGAGGTCAGGAGATCGAGACC
gi|330688497|gb|AC243994.3| 4	GGCAGAGGCAGGCGGATCACGAGGTCAGGAGATCGAGACC
gi|307746952|gb|AC242498.3| 5	GGCAGAGGCAGGCGGATCACGAGGTCAGGAGATCGAGACC
gi|342349359|ref|NG_029612.1| 15	GGCCCAGGCAGGCGGATCACGAGGTCAGGAGATCGAGACC
gi|307219207|ref|NG_027734.1| 28	GGCCGATGCAGGCGGATCACGAGGTCAGGAGATCGAGACC
gi|427197654|ref|NG_007455.2| 7	GGCCGAGACAGGCGGATCACGAGGTCAGGAGATCGAGACC
gi|425876814|gb|AC245507.2| 4	GGCCGAGACAGGCGGATCACGAGGTCAGGAGATCGAGACC
gi|349732115|ref|NG_030314.1| 7	GGCCGAGACAGGCGGATCACGAGGTCAGGAGATCGAGACC
gi|339895992|gb|AC244034.4| 6	GGCCGAGACAGGCGGATCACGAGGTCAGGAGATCGAGACC
gi|333033842|gb|AC244019.2| 6	GGCCGAGACAGGCGGATCACGAGGTCAGGAGATCGAGACC
gi|332323094|gb|AC244024.3| 5	GGCCGAGACAGGCGGATCACGAGGTCAGGAGATCGAGACC
gi|331284265|gb|AC244159.2| 6	GGCCGAGACAGGCGGATCACGAGGTCAGGAGATCGAGACC
gi|313482822|ref|NG_027957.1| 9	GGCCGAGACAGGCGGATCACGAGGTCAGGAGATCGAGACC
gi|399124825|gb|AC247058.1| 5	GGCCGAGGTAGGCGGATCACGAGGTCAGGAGATCGAGACC
gi|351542171|ref|NG_030340.1| 2	GGCTGAGGCTGGCGGATCACGAGGTCAGGAGATCGAGACC
gi|351542164|ref|NG_030339.1| 6	GGCTGAGGCTGGCGGATCACGAGGTCAGGAGATCGAGACC
gi|339276017|ref|NG_029322.1| 3	GGCCGAGGCCGGCGGATCACGAGGTCAGGAGATCGAGACC
gi|351542171|ref|NG_030340.1| 8	GGCCGAGGCTGGCGGATCATGAGGTCAGGAGATCAAGACC
gi|365777425|ref|NG_031967.1| 7	GGCCGAGGCTGGCGGATCACGAGGTCAGGAGATCAAGACC
gi|356461112|gb|AC243837.2| 6	GGCCGAAGCAGGCGGATCATGAGGTCAGGAGATCGAGACC
gi|329755315|ref|NG_028349.1| 15	GGCCGAAGCAGGCGGATCATGAGGTCAGGAGATCAAGACC
gi|317165590|ref|NG_028060.1| 17	GGTCGAGGCAGGCGGATCATGAGGTCAGGAGATCAAGACC
gi|306408101|gb|AC242288.2| 8	GGCCGAGGCAGGCGGATCATGGGGTCAGGAGATCAAGACC
gi|311213952|gb|AC242988.1| 37	GGCCGAGGTAGGCGGATCATGAGGTCAGGAGATCAAGACC
gi|354721251|gb|AC245513.3| 10	GGCCGAGGCAGGCGGATCATGAGGTCAGGAGATCAAGACC
gi|354721243|gb|AC245882.3| 10	GGCCGAGGCAGGCGGATCATGAGGTCAGGAGATCAAGACC
gi|319803102|ref|NG_008212.3| 4	GGCCGAGGCAGGCGGATCATGAGGTCAGGAGATCAAGACC
gi|399124815|gb|AC247048.1| 18	GGCCGAGGCTTGCGGATCATGAGCTCAGGAGATCGAGACC
gi|351734550|gb|AC245886.2| 10	GGCCGAGGCTTGCGGATCATGAGGTCAGGAGATTGAGACC
gi|399567934|gb|AC245014.3| 4	GGCCGAGGCTTGCGGATCATGAGGTCAGGAGATCGAGACC
gi|329755374|gb|AC243756.3| 8	GGCCGAGGCTTGCGGATCATGAGGTCAGGAGATCGAGACC
gi|312836878|gb|AC241993.3| 3	GGCCGAGGCTTGCGGATCATGAGGTCAGGAGATCGAGACC
gi|310772341|gb|AC242842.3| 7	GGCCGAGGCTTGCGGATCATGAGGTCAGGAGATCGAGACC
gi|304307805|gb|AC241377.3| 5	GGCCGAGGCTTGCGGATCATGAGGTCAGGAGATCGAGACC
gi|342672047|ref|NG_029628.1| 7	GGCCGAGGATGGCGGATCATGAGGTCAGGAGATCGAGACC
gi|343887354|ref|NG_029781.1| 9	GGCCGAGGCTGGCGGATCATGAGGTCAGGAGATCGAGACC
gi|409264755|ref|NG_032967.1| 4	GGCCGAGGCGGGCTGATCGTGAGGTCAGGAGATCGAGACC
gi|399923580|ref|NG_032019.2| 4	GGCCGAGGCGGGCGGATCGTGAGGTCAGGAGATCGAGACC
gi|357527477|gb|AC244092.2| 10	GGCCGAGGCGGGCGGATCCTGAGGTCAGGAGATCGAGACC
gi|402691644|gb|AC244084.3| 15	GGCCGAGGCGGGTGGATCCTGAGGTCAGGAGATCGAGACC
gi|315506987|ref|NG_028041.1| 2	GGCCGAGGCGGGTGGATCCTGAGGTCAGGAGATCGAGACC
gi|325053741|ref|NG_028168.1| 8	GGCCGAGGCGGGTGGATCCCGAGGTCAGGAGATCGAGACC
gi|372266088|ref|NG_032003.1| 13	GGCCGAGGCGGGTGGATCCCGAGGTCAGGAGATTGAGACC
gi|347543880|gb|AC243655.3| 24	GGCCGAGGCGGGTGGATCCCGAGGTCAGGAGATTGAGACC
gi|427197657|ref|NG_008799.2| 9	GGCCGAGGCGGGCGGATTGCGAGGTCAGGAGATCGAGACC
gi|425905366|gb|AC005280.4| 6	GGCCGAGGCGGGCGGATCGCGAGGTCAGGAGATCGAGACC
gi|334883173|ref|NG_029061.1| 3	GGCCGAGGCGGGCGGATCGCGAGGTCAGGAGATCGAGACC
gi|410176101|gb|AC247039.2| 12	GGCCAAGGCGGGCGGATCTCAAGGTCAGGAGATCGAGACC
gi|372466561|emb|FP700060.7| 6	GGCCAAGGCGGGCGGATCTCAAGGTCAGGAGATCGAGACC
gi|353731112|gb|AC245878.2| 12	GGCCAAGGCGGGCGGATCTCAAGGTCAGGAGATCGAGACC
gi|347361047|gb|AC241587.3| 17	GGCCAAGGCGGGCGGATCTCAAGGTCAGGAGATCGAGACC
gi|346716449|gb|AC244669.2| 11	GGCCAAGGCGGGCGGATCTCAAGGTCAGGAGATCGAGACC
gi|313185911|emb|FP325311.11| 16	GGCCAAGGCGGGCGGATCTCAAGGTCAGGAGATCGAGACC
gi|324096600|gb|AC239802.3| 15	GGCCAAGGCGGGCGGATCTCAAGGTCAGGAGATCGAGACC
gi|309384310|gb|AC241987.2| 4	GGCCAAGGCGGGCGGATCTCAAGGTCAGGAGATCGAGACC
gi|306518569|ref|NG_027693.1| 12	GGCCAAGGCGGGCGGATCTCAAGGTCAGGAGATCGAGACC
gi|341604734|ref|NG_029532.1| 9	GGCCAAGGCGGGCGGATCGCAAGGTCAGGAGATCGAGACC
gi|343168750|ref|NG_029669.1| 7	GGCCAAGGCAGGCGGATCGCGAGGTCAGGAGATCGAGACC
gi|399923580|ref|NG_032019.2| 6	GGCCAAGGCGGGCGGATCGCGAGGTCAGGAGATCGAGACC
gi|349732420|gb|AC243947.3| 17	GGCCGAGGCGAGCGGATCATGAGGTCAGGAGATCAAGACC
gi|349585500|gb|AC244010.2| 16	GGCCGAGGCGAGCGGATCATGAGGTCAGGAGATCAAGACC
gi|342675615|ref|NG_029392.1| 10	GGCCGAGGCGAGCGGATCACGAGGTCAGGAGATCAAGACC
gi|350540693|gb|AC244014.3| 6	GGCCGAGGCGGGCCGATCATGAGGTCAGGAGATCAAGACC
gi|339895999|gb|AC244018.3| 7	GGCCGAGGCGGGCCGATCATGAGGTCAGGAGATCAAGACC
gi|339895987|gb|AC244021.3| 5	GGCCGAGGCGGGCCGATCATGAGGTCAGGAGATCAAGACC
gi|333033842|gb|AC244019.2| 14	GGCCGAGGCGGGCCGATCATGAGGTCAGGAGATCAAGACC
gi|332323094|gb|AC244024.3| 12	GGCCGAGGCGGGCCGATCATGAGGTCAGGAGATCAAGACC
gi|331284265|gb|AC244159.2| 8	GGCCGAGGCGGGCCGATCATGAGGTCAGGAGATCAAGACC
gi|331028883|gb|AC244023.3| 11	GGCCGAGGCGGGCCGATCATGAGGTCAGGAGATCAAGACC
gi|330688497|gb|AC243994.3| 6	GGCCGAGGCGGGCCGATCATGAGGTCAGGAGATCAAGACC
gi|307746952|gb|AC242498.3| 8	GGCCGAGGCGGGCCGATCATGAGGTCAGGAGATCAAGACC
gi|353249887|ref|NG_030361.1| 11	GGCCGAGGCGGGCGGATCATGAGGTCAGGAGACCAAGACC
gi|399923579|ref|NG_032889.1| 5	GGCCGAGGAGGGCGGATCATGAGGTCAGGAGATCAAGACC
gi|343432602|ref|NG_029709.1| 13	GGCCGAGGCGGGCGGATCATGAGGTCAGGAGATCAGGACC
gi|408535192|ref|NG_032963.1| 4	GGCCGAGGCGGGCGGATCATGAGGTCAGGAGATGAAGACC
gi|342672047|ref|NG_029628.1| 3	GGCCGAGGCGGGCGGATCATGAGGTCAGGAGATCAAGACC
gi|340805839|ref|NG_029502.1| 16	GGCCGAGGCGGGCGGATCATGAGGTCAGGAGATCAAGACC
gi|306966265|gb|AC242515.1| 3	GGCCGAGGCGGGCGGATCATGAGGTCAGGAGATCAAGACC
gi|399124815|gb|AC247048.1| 16	GGCCGAGGCGGGCAGATTATGAGGTCAGGAGATCAAGACC
gi|402691644|gb|AC244084.3| 28	GGCCGAGGCGGGCAGATCATGAGGTCAGGAGATCAAGACC
gi|372266088|ref|NG_032003.1| 8	GGCCGAGGCGGGCAGATCATGAGGTCAGGAGATCAAGACC
gi|371121340|ref|NG_009006.2| 20	GGCCGAGGCGGGCAGATCATGAGGTCAGGAGATCAAGACC
gi|306482679|ref|NG_027680.1| 7	GGCCGAGGCGGGCAGATCATGAGGTCAGGAGATCAAGACC
gi|351542171|ref|NG_030340.1| 4	GGCCGAGGCGTGTGGATCACGAGGTCAGGAGTTCGAGACC
gi|427197658|ref|NG_009090.2| 4	GGCCGAGGCGTGTGGATCACGAGGTCAGGAGATCGAGACC
gi|350540689|gb|AC245097.2| 6	GGCCGAGGCCAGCGGATCACAAGGTCAGGAGATCGAGACC
gi|349732115|ref|NG_030314.1| 11	GGCCGAGGCCAGCGGATCACGAGGTCAGGAGATCGAGACC
gi|342307146|gb|AC245140.2| 13	GGCTGAGGCCAGCGGATCACGAGGTCAGGAGATCGAGACC
gi|324096590|gb|AC243586.3| 10	GGCTGAGGCCAGTGGATCACGAGGTCAGGAGATCGAGACC
gi|315075391|gb|AC243547.1| 16	GGCCGAGGCCAGTGGATCACGAGGTCAGGAGATCGAGACC
gi|354721248|gb|AC246050.2| 4	GGCCGAGGCGAGCGGGTCACGAGGTCAGGAGATCGAGACC
gi|402691644|gb|AC244084.3| 2	GGCCGAGGCGAGCGGATCACGAGGTCAGGAGATCGAGACC
gi|399220396|gb|AC244100.3| 18	GGCCGAGGCGAGTGGATCATGAGGTCAGGAGATCGAGACC
gi|306482682|ref|NG_027682.1| 12	GGCCGAGGCGAGTGGATCATGAGGTCAGGAGATCGAGACC
gi|342349359|ref|NG_029612.1| 24	GGCCAAGGCGAGTGGATCACGAGGTCAGGAGATCGAGACC
gi|357527478|gb|AC243732.3| 9	GGCCGAGGCGAGTGGATCACGAGGTCAGGAGATCGAGACC
gi|343887354|ref|NG_029781.1| 8	GGCCGAGGCGAGTGGATCACGAGGTCAGGAGATCGAGACC
gi|330417983|gb|AC243900.3| 5	GGCCGAGGCGAGTGGATCACGAGGTCAGGAGATCGAGACC
gi|311213952|gb|AC242988.1| 19	GGCCGAGGAGTGCGGATCACGAGGTCAGGAGATCGAGACC
gi|313482822|ref|NG_027957.1| 11	GGCCGAGGAGAGCGGATCACGAGGTCAGGAGATCGAGACC
gi|315075306|ref|NG_028007.1| 18	GGCCGAGGTGAGTGGATCATGAGGTCAGGAGATCGAGACC
gi|349732115|ref|NG_030314.1| 20	GGCCGAGGTGAGTGGATCACGAGGTCAGGAGATCGAGACC
gi|339895988|gb|AC243616.2| 17	GGCCGAGGTGAGTGGATCACGAGGTCAGGAGATCGAGACC
gi|343432605|ref|NG_029710.1| 10	GGCCGAGGTGCATGGATCACGAGGTCAGGAGATCGAGACC
gi|343887354|ref|NG_029781.1| 13	GGCCGAGGTGCGTGGATCACGAGGTCAGGAGATCGAGACC
gi|325652220|gb|AC244027.1| 13	GGCCCAGGTGGGTAGATCACGAGGTCAGGAGATCGAGACC
gi|345478658|ref|NG_029875.1| 14	GGCCGAGGTGGGTAGATCACGAGGTAAGGAGATCGAGACC
gi|347543783|ref|NG_030016.1| 16	GGCCGAGGTGGGTAGATCACGAGGTCAGGAGATCGAGACC
gi|339895963|gb|AC243970.3| 5	GGCCGAGGTGGGTAGATCACGAGGTCAGGAGATCGAGACC
gi|309243112|ref|NG_027833.1| 16	GGCCGAGGTGGGTAGATCACGAGGTCAGGAGATCGAGACC
gi|427197657|ref|NG_008799.2| 33	GGCCAAGGCGGTCGGTTCACGAGGTCAGGAGATCGAGACC
gi|342349295|ref|NG_029614.1| 5	GGCCAAGGCGGTCGGATCACGAGGTCAGGAGATCGAGACC
gi|329299143|gb|AC243571.3| 13	GGCCGAGGTGGTTGGATCACGAGGTCAGGAGATCGAGACC
gi|308153240|ref|NG_027782.1| 4	GGCCGAGGCGGTTGGATCACGAGGTCAGGAGATCGAGACC
gi|326381105|ref|NG_028228.1| 2	GGCCGAGGCGGTCGGATCACGAGGTCAGGAGATCGAGACC
gi|427197658|ref|NG_009090.2| 7	GGCCGAGGTGGGTGGGTCACGAGGTCAGGAGATCGAGACC
gi|371121340|ref|NG_009006.2| 25	GGCCGAGGTGGGTGGGTCACGAGGTCAGGAGATCGAGTCC
gi|313661388|ref|NG_027971.1| 3	GGCCAAAGCGGGTGGATCACGAGGTCAGGAGATCGAGACC
gi|353731112|gb|AC245878.2| 18	GGCCGAAGTGGGTGGATCACGAGGTCAGGAGATTGAGACC
gi|324096600|gb|AC239802.3| 19	GGCCGAAGTGGGTGGATCACGAGGTCAGGAGATTGAGACC
gi|306518569|ref|NG_027693.1| 17	GGCCGAAGTGGGTGGATCACGAGGTCAGGAGATTGAGACC
gi|341604954|gb|AC243949.2| 16	GGCCAAAGAGGGTGGATCACGAGGTCAGGAGATCGAGACC
gi|320203013|gb|AC243066.3| 5	GGCCGAAGAGGGTGGATCACGAGGTCAGGAGATCGAGACC
gi|307219207|ref|NG_027734.1| 60	GGTCGAAGTGGGTGGATCACGAGGTCAGGAGATCGAGACC
gi|317008669|gb|AC241640.3| 12	GGCCGAAGTGGGTGGATCACGAGGTCAGGAGATCGAGACC
gi|307133676|tpg|BK007104.1| 14	GGCCGAAGTGGGTGGATCACGAGGTCAGGAGATCGAGACC
gi|307219207|ref|NG_027734.1| 42	GGCCGAGGTGGGTGGATCACGAGGTCAGGAGACCGAGACC
gi|351542164|ref|NG_030339.1| 16	GGCCGAGGTGGGTGGATCACGAGGTGAGGAGATCGAGACC
gi|349732115|ref|NG_030314.1| 22	GGCCGAGGTGGGTGGATCGCGAGGTCAGGAGATCGAGACC
gi|304571962|ref|NG_027535.1| 5	GGCCGAGGTGGGTGGATCGCGAGGTCAGGAGATCGAGACC
gi|410176101|gb|AC247039.2| 7	GGCCGAGGTGGGTGGATCACGAGGTCAGGAGATCGAGACC
gi|410176098|gb|AC243914.3| 5	GGCCGAGGTGGGTGGATCACGAGGTCAGGAGATCGAGACC
gi|410176098|gb|AC243914.3| 13	GGCCGAGGTGGGTGGATCACGAGGTCAGGAGATCGAGACC
gi|410176097|gb|AC247036.3| 2	GGCCGAGGTGGGTGGATCACGAGGTCAGGAGATCGAGACC
gi|372266088|ref|NG_032003.1| 7	GGCCGAGGTGGGTGGATCACGAGGTCAGGAGATCGAGACC
gi|359718930|ref|NG_031878.1| 7	GGCCGAGGTGGGTGGATCACGAGGTCAGGAGATCGAGACC
gi|357527478|gb|AC243732.3| 10	GGCCGAGGTGGGTGGATCACGAGGTCAGGAGATCGAGACC
gi|352962131|ref|NG_030352.1| 5	GGCCGAGGTGGGTGGATCACGAGGTCAGGAGATCGAGACC
gi|352962131|ref|NG_030352.1| 6	GGCCGAGGTGGGTGGATCACGAGGTCAGGAGATCGAGACC
gi|351542164|ref|NG_030339.1| 9	GGCCGAGGTGGGTGGATCACGAGGTCAGGAGATCGAGACC
gi|347543783|ref|NG_030016.1| 6	GGCCGAGGTGGGTGGATCACGAGGTCAGGAGATCGAGACC
gi|346716454|gb|AC245085.2| 2	GGCCGAGGTGGGTGGATCACGAGGTCAGGAGATCGAGACC
gi|345842681|gb|AC245150.2| 10	GGCCGAGGTGGGTGGATCACGAGGTCAGGAGATCGAGACC
gi|343887345|ref|NG_029778.1| 8	GGCCGAGGTGGGTGGATCACGAGGTCAGGAGATCGAGACC
gi|343432605|ref|NG_029710.1| 2	GGCCGAGGTGGGTGGATCACGAGGTCAGGAGATCGAGACC
gi|343432602|ref|NG_029709.1| 8	GGCCGAGGTGGGTGGATCACGAGGTCAGGAGATCGAGACC
gi|342349359|ref|NG_029612.1| 9	GGCCGAGGTGGGTGGATCACGAGGTCAGGAGATCGAGACC
gi|340805820|ref|NG_029494.1| 7	GGCCGAGGTGGGTGGATCACGAGGTCAGGAGATCGAGACC
gi|340745284|ref|NG_029474.1| 5	GGCCGAGGTGGGTGGATCACGAGGTCAGGAGATCGAGACC
gi|340138934|ref|NG_029445.1| 3	GGCCGAGGTGGGTGGATCACGAGGTCAGGAGATCGAGACC
gi|339896033|gb|AC243806.3| 5	GGCCGAGGTGGGTGGATCACGAGGTCAGGAGATCGAGACC
gi|339896033|gb|AC243806.3| 13	GGCCGAGGTGGGTGGATCACGAGGTCAGGAGATCGAGACC
gi|339895985|gb|AC243965.2| 2	GGCCGAGGTGGGTGGATCACGAGGTCAGGAGATCGAGACC
gi|339895752|ref|NG_029406.1| 5	GGCCGAGGTGGGTGGATCACGAGGTCAGGAGATCGAGACC
gi|338825558|gb|AH009490.2|SEG_AF217491S 5	GGCCGAGGTGGGTGGATCACGAGGTCAGGAGATCGAGACC
gi|338825558|gb|AH009490.2|SEG_AF217491S 6	GGCCGAGGTGGGTGGATCACGAGGTCAGGAGATCGAGACC
gi|335892847|ref|NG_029099.1| 5	GGCCGAGGTGGGTGGATCACGAGGTCAGGAGATCGAGACC
gi|333944050|ref|NG_028983.1| 7	GGCCGAGGTGGGTGGATCACGAGGTCAGGAGATCGAGACC
gi|332688280|gb|AC244226.3| 2	GGCCGAGGTGGGTGGATCACGAGGTCAGGAGATCGAGACC
gi|329299146|gb|AC243649.4| 5	GGCCGAGGTGGGTGGATCACGAGGTCAGGAGATCGAGACC
gi|328447246|gb|AC241952.2| 10	GGCCGAGGTGGGTGGATCACGAGGTCAGGAGATCGAGACC
gi|327412371|gb|AC243734.3| 3	GGCCGAGGTGGGTGGATCACGAGGTCAGGAGATCGAGACC
gi|326381105|ref|NG_028228.1| 5	GGCCGAGGTGGGTGGATCACGAGGTCAGGAGATCGAGACC
gi|325053808|gb|AC243759.3| 4	GGCCGAGGTGGGTGGATCACGAGGTCAGGAGATCGAGACC
gi|313747646|gb|AC243285.2| 4	GGCCGAGGTGGGTGGATCACGAGGTCAGGAGATCGAGACC
gi|309243112|ref|NG_027833.1| 12	GGCCGAGGTGGGTGGATCACGAGGTCAGGAGATCGAGACC
gi|308387396|ref|NG_027721.1| 3	GGCCGAGGTGGGTGGATCACGAGGTCAGGAGATCGAGACC
gi|304555575|ref|NG_027530.1| 4	GGCCGAGGTGGGTGGATCACGAGGTCAGGAGATCGAGACC
gi|354721245|gb|AC245163.3| 10	GGCCGAGGCGGGTAGATCATGAGGTCAGGAGATCGAGACC
gi|356461112|gb|AC243837.2| 10	GGCCGAGGCAGGTAGATCACGAGGTCAGGAGTTCGAGACC
gi|365192586|ref|NG_031953.1| 2	GGCCGAGGCAGGTAGATCACGAGGTCAGGAGATCGAGACC
gi|334191655|ref|NG_029011.1| 2	GGCCGAGGCGGGTAGATCACGAGGTCAGGAGATCGAGACC
gi|410176098|gb|AC243914.3| 28	GGCCGAGGCGGGTGGATCACGAGGTCAGGATATCAAGACC
gi|340805839|ref|NG_029502.1| 17	GGCCGAGGCGGGTGGATCACGAGGTCAGGACATCGAGACC
gi|345110544|ref|NG_029851.1| 4	GGCCGAGGCGGGTGGATCACGAGGTCAGGATATCGAGACC
gi|304307814|gb|AC242187.1| 2	GGCCGAGGCGGGTGGATCATGAGGTCAGGAAATCGAGACC
gi|353731112|gb|AC245878.2| 11	GGCCGAGGCGGGTGGATCATGAGGTCAGGATATCGAGACC
gi|342187424|gb|AC245389.1| 16	GGCCGAGGCGGGTGGATCATGAGGTCAGGATATCGAGACC
gi|339895960|gb|AC244506.2| 6	GGCCGAGGCGGGTGGATCATGAGGTCAGGATATCGAGACC
gi|329299149|gb|AC242843.2| 14	GGCCGAGGCGGGTGGATCATGAGGTCAGGATATCGAGACC
gi|324096600|gb|AC239802.3| 16	GGCCGAGGCGGGTGGATCATGAGGTCAGGATATCGAGACC
gi|308387396|ref|NG_027721.1| 6	GGCCAAGGCGGGTGGATCATGAGGTCAGGAGATCGAGGCC
gi|399220396|gb|AC244100.3| 32	GGCCAAGGCGGGTGGATCTTGAGGTCAGGAGATCGAGACC
gi|345531593|gb|AC233728.4| 12	GGCCGAGGCGGGTGGAACATGAGGTCAGGAGATCGAGACC
gi|342675615|ref|NG_029392.1| 28	GGCCAAGGCGGGTGGATCATGAGGTCTGGAGATCGAGACC
gi|427197668|ref|NG_011402.2| 5	GGCCGAGGCGGGTGGATCATGAGGTCAGGAGATCGAGACC
gi|427197658|ref|NG_009090.2| 3	GGCCGAGGCGGGTGGATCATGAGGTCAGGAGATCGAGACC
gi|427197657|ref|NG_008799.2| 10	GGCCGAGGCGGGTGGATCATGAGGTCAGGAGATCGAGACC
gi|425905366|gb|AC005280.4| 13	GGCCGAGGCGGGTGGATCATGAGGTCAGGAGATCGAGACC
gi|398650674|gb|AC247041.1| 5	GGCCGAGGCGGGTGGATCATGAGGTCAGGAGATCGAGACC
gi|395393980|ref|NG_011966.2| 2	GGCCGAGGCGGGTGGATCATGAGGTCAGGAGATCGAGACC
gi|366039928|ref|NG_008801.2| 9	GGCCGAGGCGGGTGGATCATGAGGTCAGGAGATCGAGACC
gi|366039928|ref|NG_008801.2| 15	GGCCGAGGCGGGTGGATCATGAGGTCAGGAGATCGAGACC
gi|365906231|ref|NG_031972.1| 2	GGCCGAGGCGGGTGGATCATGAGGTCAGGAGATCGAGACC
gi|358001112|gb|AC243615.2| 3	GGCCGAGGCGGGTGGATCATGAGGTCAGGAGATCGAGACC
gi|357588539|gb|AC243760.2| 3	GGCCGAGGCGGGTGGATCATGAGGTCAGGAGATCGAGACC
gi|357588539|gb|AC243760.2| 5	GGCCGAGGCGGGTGGATCATGAGGTCAGGAGATCGAGACC
gi|357527478|gb|AC243732.3| 6	GGCCGAGGCGGGTGGATCATGAGGTCAGGAGATCGAGACC
gi|357527477|gb|AC244092.2| 9	GGCCGAGGCGGGTGGATCATGAGGTCAGGAGATCGAGACC
gi|357527477|gb|AC244092.2| 16	GGCCGAGGCGGGTGGATCATGAGGTCAGGAGATCGAGACC
gi|354548771|emb|FP700108.12| 5	GGCCGAGGCGGGTGGATCATGAGGTCAGGAGATCGAGACC
gi|351734553|gb|AC231657.2| 9	GGCCGAGGCGGGTGGATCATGAGGTCAGGAGATCGAGACC
gi|351542202|ref|NG_030347.1| 5	GGCCGAGGCGGGTGGATCATGAGGTCAGGAGATCGAGACC
gi|351542202|ref|NG_030347.1| 6	GGCCGAGGCGGGTGGATCATGAGGTCAGGAGATCGAGACC
gi|350540689|gb|AC245097.2| 5	GGCCGAGGCGGGTGGATCATGAGGTCAGGAGATCGAGACC
gi|349732425|gb|AC243829.3| 4	GGCCGAGGCGGGTGGATCATGAGGTCAGGAGATCGAGACC
gi|349732420|gb|AC243947.3| 2	GGCCGAGGCGGGTGGATCATGAGGTCAGGAGATCGAGACC
gi|349732115|ref|NG_030314.1| 9	GGCCGAGGCGGGTGGATCATGAGGTCAGGAGATCGAGACC
gi|349585500|gb|AC244010.2| 2	GGCCGAGGCGGGTGGATCATGAGGTCAGGAGATCGAGACC
gi|348041431|gb|AC244154.3| 6	GGCCGAGGCGGGTGGATCATGAGGTCAGGAGATCGAGACC
gi|348041431|gb|AC244154.3| 10	GGCCGAGGCGGGTGGATCATGAGGTCAGGAGATCGAGACC
gi|347977997|gb|AC243813.2| 9	GGCCGAGGCGGGTGGATCATGAGGTCAGGAGATCGAGACC
gi|347977997|gb|AC243813.2| 12	GGCCGAGGCGGGTGGATCATGAGGTCAGGAGATCGAGACC
gi|346716342|ref|NG_029982.1| 7	GGCCGAGGCGGGTGGATCATGAGGTCAGGAGATCGAGACC
gi|346716342|ref|NG_029982.1| 9	GGCCGAGGCGGGTGGATCATGAGGTCAGGAGATCGAGACC
gi|346716342|ref|NG_029982.1| 11	GGCCGAGGCGGGTGGATCATGAGGTCAGGAGATCGAGACC
gi|345441753|ref|NG_029860.1| 4	GGCCGAGGCGGGTGGATCATGAGGTCAGGAGATCGAGACC
gi|345441753|ref|NG_029860.1| 8	GGCCGAGGCGGGTGGATCATGAGGTCAGGAGATCGAGACC
gi|345441753|ref|NG_029860.1| 10	GGCCGAGGCGGGTGGATCATGAGGTCAGGAGATCGAGACC
gi|345441753|ref|NG_029860.1| 14	GGCCGAGGCGGGTGGATCATGAGGTCAGGAGATCGAGACC
gi|345441753|ref|NG_029860.1| 16	GGCCGAGGCGGGTGGATCATGAGGTCAGGAGATCGAGACC
gi|345091015|ref|NG_029844.1| 8	GGCCGAGGCGGGTGGATCATGAGGTCAGGAGATCGAGACC
gi|345090955|ref|NG_029830.1| 2	GGCCGAGGCGGGTGGATCATGAGGTCAGGAGATCGAGACC
gi|344925820|ref|NG_029809.1| 5	GGCCGAGGCGGGTGGATCATGAGGTCAGGAGATCGAGACC
gi|343962761|gb|AC245604.1| 2	GGCCGAGGCGGGTGGATCATGAGGTCAGGAGATCGAGACC
gi|343887345|ref|NG_029778.1| 11	GGCCGAGGCGGGTGGATCATGAGGTCAGGAGATCGAGACC
gi|343790958|ref|NG_029763.1| 12	GGCCGAGGCGGGTGGATCATGAGGTCAGGAGATCGAGACC
gi|343488517|ref|NG_029732.1| 8	GGCCGAGGCGGGTGGATCATGAGGTCAGGAGATCGAGACC
gi|342675615|ref|NG_029392.1| 9	GGCCGAGGCGGGTGGATCATGAGGTCAGGAGATCGAGACC
gi|342349359|ref|NG_029612.1| 8	GGCCGAGGCGGGTGGATCATGAGGTCAGGAGATCGAGACC
gi|341865594|ref|NG_029550.1| 9	GGCCGAGGCGGGTGGATCATGAGGTCAGGAGATCGAGACC
gi|341823672|ref|NG_029545.1| 14	GGCCGAGGCGGGTGGATCATGAGGTCAGGAGATCGAGACC
gi|340805852|ref|NG_029504.1| 6	GGCCGAGGCGGGTGGATCATGAGGTCAGGAGATCGAGACC
gi|340805852|ref|NG_029504.1| 7	GGCCGAGGCGGGTGGATCATGAGGTCAGGAGATCGAGACC
gi|340805820|ref|NG_029494.1| 3	GGCCGAGGCGGGTGGATCATGAGGTCAGGAGATCGAGACC
gi|340805820|ref|NG_029494.1| 5	GGCCGAGGCGGGTGGATCATGAGGTCAGGAGATCGAGACC
gi|339896025|gb|AC243569.3| 13	GGCCGAGGCGGGTGGATCATGAGGTCAGGAGATCGAGACC
gi|339409171|ref|NG_029365.1| 8	GGCCGAGGCGGGTGGATCATGAGGTCAGGAGATCGAGACC
gi|338825558|gb|AH009490.2|SEG_AF217491S 4	GGCCGAGGCGGGTGGATCATGAGGTCAGGAGATCGAGACC
gi|334883173|ref|NG_029061.1| 9	GGCCGAGGCGGGTGGATCATGAGGTCAGGAGATCGAGACC
gi|332206015|gb|AC243653.3| 4	GGCCGAGGCGGGTGGATCATGAGGTCAGGAGATCGAGACC
gi|331640182|gb|AC244453.2| 5	GGCCGAGGCGGGTGGATCATGAGGTCAGGAGATCGAGACC
gi|327412390|ref|NG_028246.1| 3	GGCCGAGGCGGGTGGATCATGAGGTCAGGAGATCGAGACC
gi|325652220|gb|AC244027.1| 8	GGCCGAGGCGGGTGGATCATGAGGTCAGGAGATCGAGACC
gi|325053741|ref|NG_028168.1| 5	GGCCGAGGCGGGTGGATCATGAGGTCAGGAGATCGAGACC
gi|324096590|gb|AC243586.3| 3	GGCCGAGGCGGGTGGATCATGAGGTCAGGAGATCGAGACC
gi|320469131|gb|AC241938.2| 4	GGCCGAGGCGGGTGGATCATGAGGTCAGGAGATCGAGACC
gi|320203012|gb|AC241929.3| 3	GGCCGAGGCGGGTGGATCATGAGGTCAGGAGATCGAGACC
gi|315075306|ref|NG_028007.1| 4	GGCCGAGGCGGGTGGATCATGAGGTCAGGAGATCGAGACC
gi|313482822|ref|NG_027957.1| 8	GGCCGAGGCGGGTGGATCATGAGGTCAGGAGATCGAGACC
gi|313482822|ref|NG_027957.1| 10	GGCCGAGGCGGGTGGATCATGAGGTCAGGAGATCGAGACC
gi|309243112|ref|NG_027833.1| 10	GGCCGAGGCGGGTGGATCATGAGGTCAGGAGATCGAGACC
gi|307219207|ref|NG_027734.1| 24	GGCCGAGGCGGGTGGATCATGAGGTCAGGAGATCGAGACC
gi|307219207|ref|NG_027734.1| 29	GGCCGAGGCGGGTGGATCATGAGGTCAGGAGATCGAGACC
gi|306922415|ref|NG_027706.1| 2	GGCCGAGGCGGGTGGATCATGAGGTCAGGAGATCGAGACC
gi|306518569|ref|NG_027693.1| 6	GGCCGAGGCGGGTGGATCATGAGGTCAGGAGATCGAGACC
gi|371121340|ref|NG_009006.2| 21	GGCTGAGGCGGGTGGATCATGAGGTCAGGAGATCGAGACC
gi|349705752|emb|BX323845.7| 15	GGCTGAGGCGGGTGGATCATGAGGTCAGGAGATCGAGACC
gi|345441753|ref|NG_029860.1| 19	GGCTGAGGCGGGTGGATCATGAGGTCAGGAGATCGAGACC
gi|343962603|ref|NG_029794.1| 18	GGCTGAGGCGGGTGGATCATGAGGTCAGGAGATCGAGACC
gi|343887342|ref|NG_029777.1| 14	GGCTGAGGCGGGTGGATCATGAGGTCAGGAGATCGAGACC
gi|339895988|gb|AC243616.2| 19	GGCTGAGGCGGGTGGATCATGAGGTCAGGAGATCGAGACC
gi|328751684|ref|NG_028291.1| 8	GGCTGAGGCGGGTGGATCATGAGGTCAGGAGATCGAGACC
gi|313151312|gb|AC242877.3| 3	GGCTGAGGCGGGTGGATCATGAGGTCAGGAGATCGAGACC
gi|399124819|gb|AC247052.1| 7	GGCCAAGGCGGGTGGATCATGAGGTCAGGAGATCGAGACC
gi|349732115|ref|NG_030314.1| 27	GGCCAAGGCGGGTGGATCATGAGGTCAGGAGATCGAGACC
gi|343962603|ref|NG_029794.1| 15	GGCCAAGGCGGGTGGATCATGAGGTCAGGAGATCGAGACC
gi|307219207|ref|NG_027734.1| 40	GGCCTAGGCGGGGGGATCACGAGGTCAGGAGATCAAGACC
gi|333108288|gb|AC243614.2| 6	GGCCGAGGCGGGGGGATCACGAGGTCAGGAGATCAAGACC
gi|317008669|gb|AC241640.3| 10	GGCCGAGGCGGGGGGATCACGAGGTCAGGAGATCAAGACC
gi|307133676|tpg|BK007104.1| 12	GGCCGAGGCGGGGGGATCACGAGGTCAGGAGATCAAGACC
gi|343887354|ref|NG_029781.1| 14	GGCCGAGGCAGGAGGATCACGAGGTCAGGAGATCAAGACC
gi|410176098|gb|AC243914.3| 8	GGCCGAGGCGGGAGGATCACGAGGTCAGGAGATCAAGACC
gi|357588539|gb|AC243760.2| 8	GGCCGAGGCGGGAGGATCACGAGGTCAGGAGATCAAGACC
gi|357527477|gb|AC244092.2| 15	GGCCGAGGCGGGAGGATCACGAGGTCAGGAGATCAAGACC
gi|348041431|gb|AC244154.3| 9	GGCCGAGGCGGGAGGATCACGAGGTCAGGAGATCAAGACC
gi|348041431|gb|AC244154.3| 11	GGCCGAGGCGGGAGGATCACGAGGTCAGGAGATCAAGACC
gi|347977997|gb|AC243813.2| 13	GGCCGAGGCGGGAGGATCACGAGGTCAGGAGATCAAGACC
gi|339896033|gb|AC243806.3| 10	GGCCGAGGCGGGAGGATCACGAGGTCAGGAGATCAAGACC
gi|334883151|ref|NG_029050.1| 4	GGCCGAGGCGGGAGGATCACGAGGTCAGGAGATCAAGACC
gi|345091015|ref|NG_029844.1| 17	GGCTGAGGCGGGAGGATCACGAGGTCAGGAGATCAAGACC
gi|339896009|gb|AC244153.3| 11	GGCTGAGGCGGGAGGATCACGAGGTCAGGAGATCAAGACC
gi|339895980|gb|AC243830.3| 5	GGCTGAGGCGGGAGGATCACGAGGTCAGGAGATCAAGACC
gi|315075304|ref|NG_028005.1| 7	GGCTGAGGCGGGAGGATCACGAGGTCAGGAGATCAAGACC
gi|332323102|gb|AC243825.3| 33	GGCTGAGGCGGGCGGATCATGAAGTCAGGAGATCAAGACC
gi|399157400|gb|AC247059.1| 14	GGCTGAGGCGGGCGGATCATGAGGTCAGGAGATCAAGACC
gi|356995897|ref|NG_030562.1| 9	GGCTGAGGCGGGCGGATCATGAGGTCAGGAGATCAAGACC
gi|339896017|gb|AC243961.3| 7	GGCTGAGGCGGGCGGATCATGAGGTCAGGAGATCAAGACC
gi|343478169|ref|NG_029719.1| 5	GGCTGAGGCGAGTGGATCACGAGGTCAGGAGATCAAGACC
gi|399923580|ref|NG_032019.2| 15	GGCTGAGGCGTGTGGATCACGAGGTCAGGAGATCAAGACC
gi|372466561|emb|FP700060.7| 12	GGCTGAGGCGGGTGGATCACGAGGTCAGGAGTTCAAGACC
gi|352962131|ref|NG_030352.1| 19	GGCTGAGGCGGGTGGATCACGAGGTCAGGAGTTCAAGACC
gi|351734556|gb|AC245692.2| 11	GGCTGAGGCGGGTGGATCACGAGGTCAGGAGTTCAAGACC
gi|343887345|ref|NG_029778.1| 23	GGCTGAGGCGGGTGGATCACGAGGTCAGGAGTTCAAGACC
gi|342187424|gb|AC245389.1| 17	GGCTGAGGCGGGTGGATCACGAGGTCAGGAGTTCAAGACC
gi|339896009|gb|AC244153.3| 15	GGCTGAGGCGGGTGGATCACGAGGTCAGGAGTTCAAGACC
gi|339759536|gb|AC245008.1| 8	GGCTGAGGCGGGTGGATCACGAGGTCAGGAGTTCAAGACC
gi|329755374|gb|AC243756.3| 14	GGCTGAGGCGGGTGGATCACGAGGTCAGGAGTTCAAGACC
gi|329299149|gb|AC242843.2| 15	GGCTGAGGCGGGTGGATCACGAGGTCAGGAGTTCAAGACC
gi|310772341|gb|AC242842.3| 8	GGCTGAGGCGGGTGGATCACGAGGTCAGGAGTTCAAGACC
gi|402691644|gb|AC244084.3| 35	GGCCAAGGCGGGTGGATCACGAGGTCAGGAGTTCAAGACC
gi|365906234|ref|NG_031973.1| 8	GGCCAAGGCGGGTGGATCACGAGGTCAGGAGTTCAAGACC
gi|345531593|gb|AC233728.4| 24	GGCCAAGGCGGGTGGATCACGAGGTCAGGAGTTCAAGACC
gi|345441753|ref|NG_029860.1| 38	GGCCAAGGCGGGTGGATCACGAGGTCAGGAGTTCAAGACC
gi|341604954|gb|AC243949.2| 11	GGCCAAGGCGGGTGGATCACGAGGTCAGGAGTTCAAGACC
gi|340007371|ref|NG_029432.1| 13	GGCCAAGGCGGGTGGATCACGAGGTCAGGAGTTCAAGACC
gi|339759629|gb|AC245102.1| 17	GGCCAAGGCGGGTGGATCACGAGGTCAGGAGTTCAAGACC
gi|326381105|ref|NG_028228.1| 10	GGCCAAGGCGGGTGGATCACGAGGTCAGGAGTTCAAGACC
gi|347543783|ref|NG_030016.1| 25	GGCCAAGGCGGGTGGATCATGAGGTCAGGAGATCAAGACC
gi|359718930|ref|NG_031878.1| 16	GGTCGAGGCGGGTGGATCATGAGGTCAGGAGATCAAGACC
gi|410176098|gb|AC243914.3| 29	GGCTGAGGCGGGTGGATCATGAGGTCAGGAGATCAAGACC
gi|341604954|gb|AC243949.2| 12	GGCTGAGGCGGGTGGATCATGAGGTCAGGAGATCAAGACC
gi|339896033|gb|AC243806.3| 39	GGCTGAGGCGGGTGGATCATGAGGTCAGGAGATCAAGACC
gi|339895972|gb|AC243679.3| 16	GGCTGAGGCGGGTGGATCATGAGGTCAGGAGATCAAGACC
gi|339895968|gb|AC244200.3| 15	GGCTGAGGCGGGTGGATCATGAGGTCAGGAGATCAAGACC
gi|341823672|ref|NG_029545.1| 36	GGCCAAGGCGGGTGGATCACGAGGTCAGGAGATCCAGACC
gi|357588539|gb|AC243760.2| 10	GGCCGAAGCGGGTGGATCACGAGGTCAGGAGATCAAGACC
gi|357527477|gb|AC244092.2| 23	GGCCGAAGCGGGTGGATCACGAGGTCAGGAGATCAAGACC
gi|348041431|gb|AC244154.3| 13	GGCCGAAGCGGGTGGATCACGAGGTCAGGAGATCAAGACC
gi|347977997|gb|AC243813.2| 20	GGCCGAAGCGGGTGGATCACGAGGTCAGGAGATCAAGACC
gi|336455035|ref|NG_029160.1| 6	GGCCGAAGCGGGTGGATCACGAGGTCAGGAGATCAAGACC
gi|357197712|gb|JN675103.1| 2	GGCTGAGGCGGGTGGATTACGAGGTCAGGAGATCAAGACC
gi|406647886|ref|NG_032944.1| 13	GGCTGAGGCGGGTGGATCACGAGGTCAGGAGATCAAGACC
gi|365906231|ref|NG_031972.1| 6	GGCTGAGGCGGGTGGATCACGAGGTCAGGAGATCAAGACC
gi|351734553|gb|AC231657.2| 17	GGCTGAGGCGGGTGGATCACGAGGTCAGGAGATCAAGACC
gi|345842685|gb|AC233294.3| 20	GGCTGAGGCGGGTGGATCACGAGGTCAGGAGATCAAGACC
gi|345441753|ref|NG_029860.1| 29	GGCTGAGGCGGGTGGATCACGAGGTCAGGAGATCAAGACC
gi|306482679|ref|NG_027680.1| 10	GGCTGAGGCGGGTGGATCACGAGGTCAGGAGATCAAGACC
gi|343432605|ref|NG_029710.1| 6	GGCCAAGGCGGGTGGATCACGAGGTCAGGAGATCAAGACC
gi|329755315|ref|NG_028349.1| 10	GGCCAAGGCGGGTGGATCACGAGGTCAGGAGATCAAGACC
gi|352962130|ref|NG_030351.1| 3	GGCCGAGGCGGGTGGATCACGAGGTCAGGAGATCAAGACC
gi|351542202|ref|NG_030347.1| 4	GGCCGAGGCGGGTGGATCACGAGGTCAGGAGATCAAGACC
gi|347582702|gb|AC244499.2| 9	GGCCGAGGCGGGTGGATCACGAGGTCAGGAGATCAAGACC
gi|322812157|ref|NG_028131.1| 2	GGCCGAGGCGGGTGGATCACGAGGTCAGGAGATCAAGACC
gi|311213952|gb|AC242988.1| 18	GGCCGAGGCGGGTGGATCACGAGGTCAGGAGATCAAGACC
gi|311213952|gb|AC242988.1| 22	GGCCGAGGCGGGTGGATCACGAGGTCAGGAGATCAAGACC
gi|339409215|ref|NG_029374.1| 8	GGTCGAGGCGGGTGGATCACGAGGTCAGGAGATCAAGACC
gi|347543880|gb|AC243655.3| 31	GGCCGAGGTGGGCGGATCACAAGGTCAAGAGATCAAGACC
gi|304571962|ref|NG_027535.1| 4	GGCCGAGGAGGGCGGATCACGAGGTCAAGAGATCAAGACC
gi|345531600|gb|AC244668.2| 3	GGCCGAGGAGGGCGGATCACAAGGTCAAGAGATCAAGACC
gi|399124825|gb|AC247058.1| 7	GGCCGAGGAGGGCGGATCACAAGGTCAGGAGATCAAGACC
gi|344178755|emb|AL589842.6| 10	GGCCAAGGAGGGTGGATCACGAGGTCAGGAGATCAAGACC
gi|329755315|ref|NG_028349.1| 20	GGCCCAGGTGGGTGGATCACGAGGTCAGGAGATCAAGACC
gi|372266154|ref|NG_012058.2| 17	GGCCAAGGTGGGTGGATCACGAGGTCAGGAGATCAAGACC
gi|344179191|gb|AC244229.3| 15	GGCCAAGGTGGGTGGATCACGAGGTCAGGAGATCAAGACC
gi|343887342|ref|NG_029777.1| 22	GGCCAAGGTGGGTGGATCACGAGGTCAGGAGATCAAGACC
gi|339895988|gb|AC243616.2| 30	GGCCGAGGTGGGTGGATCACGAGGTCAAGAGATCAAGACC
gi|339895958|gb|AC244517.2| 8	GGCCGAGGTGGGTGGATCACGAGGTCAAGAGATCAAGACC
gi|315075391|gb|AC243547.1| 22	GGCCGAGGTGGGCAGATCACGAGGTCAAGAGATCAAGACC
gi|343488517|ref|NG_029732.1| 23	GGCAGAGGTGGGCGGATCACGAGGTCAAGAGATCAAGACC
gi|341823672|ref|NG_029545.1| 44	GGCCGAGGTGGGCGGTTCACGAGGTCAAGAGATCAAGACC
gi|402691644|gb|AC244084.3| 18	GGCCGAGGTGGGCGGATCACGAGGTCAAGAGATCAAGACC
gi|357527477|gb|AC244092.2| 20	GGCCGAGGTGGGCGGATCACGAGGTCAAGAGATCAAGACC
gi|341572539|ref|NG_029490.1| 4	GGCCGAGGTGGGTGGATCACGAGGTCAGGAGTTCAAGACC
gi|340138934|ref|NG_029445.1| 17	GGCCGAGGTGGGTGGATCACGAGGTCAGGAGTTCAAGACC
gi|313482779|ref|NG_027954.1| 4	GGCCGAGGTGGGTGGATCACGAGGTCAGGAGTTCAAGACC
gi|311213952|gb|AC242988.1| 48	GGCCGAGGTGGGTGGATCACGAGGTCAGGAGTTCAAGACC
gi|307344652|ref|NG_027746.1| 3	GGCCGAGGTGGGTGGATCACGAGGTCAGGAGTTCAAGACC
gi|307219207|ref|NG_027734.1| 50	GGCCGAGGTGGGTGGATCACGAGGTCAGGAGTTCAAGACC
gi|343887345|ref|NG_029778.1| 25	GGCCGAGGTGGGTGGATCACGAGGTTAGGAGATCAAGACC
gi|427197668|ref|NG_011402.2| 34	GGCCGAGGTGGGTGGATCACGAGGTCAGAAGATCAAGACC
gi|356995897|ref|NG_030562.1| 11	GGCCGAGGTGGGTGGATCACGAGGTCAGGAGATCAAGACC
gi|353731108|gb|AC244647.2| 5	GGCCGAGGTGGGTGGATCACGAGGTCAGGAGATCAAGACC
gi|339896009|gb|AC244153.3| 12	GGCCGAGGTGGGTGGATCACGAGGTCAGGAGATCAAGACC
gi|333108288|gb|AC243614.2| 11	GGCCGAGGTGGGTGGATCACGAGGTCAGGAGATCAAGACC
gi|328751683|ref|NG_028290.1| 3	GGCCGAGGTGGGTGGATCACGAGGTCAGGAGATCAAGACC
gi|325053807|gb|AC243948.1| 14	GGCCGAGGTGGGTGGATCACGAGGTCAGGAGATCAAGACC
gi|307133676|tpg|BK007104.1| 19	GGCCGAGGTGGGTGGATCACGAGGTCAGGAGATCAAGACC
gi|304555639|gb|AC238429.3| 3	GGCCGAGGTGGGTGGATCACGAGGTCAGGAGATCAAGACC
gi|345842435|ref|NG_029954.1| 17	GGCCGGGGCGGGTGGATCATGAGGTCAGGAGATCAAGACC
gi|339896025|gb|AC243569.3| 28	GGCCGAGGCGGCTGGATCATGAGGTCAGGAGATCAAGACC
gi|329299143|gb|AC243571.3| 15	GGCCGAGGCGGCTGGATCATGAGGTCAGGAGATCAAGACC
gi|333944050|ref|NG_028983.1| 15	GGCCGAGGCGCGTGGATCATGAGGTCAGGAGATCAAGACC
gi|317165590|ref|NG_028060.1| 19	GGCCGAGGCGGGTGGATCATGGGGTCAGGAGATCAAGACC
gi|406647886|ref|NG_032944.1| 11	GGCCGAGGCGGGTGGATCATGAGGTCAGGAGATCAAGACC
gi|372266088|ref|NG_032003.1| 10	GGCCGAGGCGGGTGGATCATGAGGTCAGGAGATCAAGACC
gi|343478169|ref|NG_029719.1| 3	GGCCGAGGCGGGTGGATCATGAGGTCAGGAGATCAAGACC
gi|342672047|ref|NG_029628.1| 13	GGCCGAGGCGGGTGGATCATGAGGTCAGGAGATCAAGACC
gi|339896033|gb|AC243806.3| 31	GGCCGAGGCGGGTGGATCATGAGGTCAGGAGATCAAGACC
gi|359806811|ref|NG_031890.1| 20	GGCCGAGGTGGGTGGATCATGAGGTCAGGAGTTCGAGACC
gi|342349359|ref|NG_029612.1| 38	GGCCGAGGTGGGTGGATCATGAGGTCAGGAGTTCGAGACC
gi|345441753|ref|NG_029860.1| 40	GGCCAAGACGGGTGGATCATGAGGTCAGGAGATCGAGACC
gi|341865675|gb|AC245033.2| 7	GGCCGAGACGGGTGGATCATGAGGTCAGGAGATCGAGACC
gi|408535192|ref|NG_032963.1| 5	GGCCGAGGCGGGTGGATTATGAGGTCAGGAGATCGAGACC
gi|325995139|ref|NG_008854.2| 14	GGCTGAGGCGGGTGGATCATGAGGTCAGGAGCTCGAGACC
gi|359806811|ref|NG_031890.1| 19	GGCCGAGGCGGGTGGATCATGAGGTCAGGAGTTCAAGACC
gi|350540693|gb|AC244014.3| 13	GGCCGAGGCGGGTGGATCATGAGGTCAGGAGTTCAAGACC
gi|342675615|ref|NG_029392.1| 27	GGCCGAGGCGGGTGGATCATGAGGTCAGGAGTTCAAGACC
gi|339895987|gb|AC244021.3| 11	GGCCGAGGCGGGTGGATCATGAGGTCAGGAGTTCAAGACC
gi|309243112|ref|NG_027833.1| 37	GGCTGAGGCGGGTGGATCATGAGGTCAGGAGTTCGAGACC
gi|365906234|ref|NG_031973.1| 9	GGCCGAGGCGGGTGGATTATGAGGTCAGGAGTTCGAGACC
gi|345842681|gb|AC245150.2| 28	GGCCGAGGCGGGTGGATCATGAGATCAGGAGTTCGAGACC
gi|341926379|gb|AC245388.1| 5	GGCCGAGACGGGTGGATCATGAGGTCAGGAGTTCGAGACC
gi|410176098|gb|AC243914.3| 18	GGCCGAGGCGGGTGGATCATGAGGTCAGGAGTTCGAGACC
gi|363543578|gb|AC236029.3| 2	GGCCGAGGCGGGTGGATCATGAGGTCAGGAGTTCGAGACC
gi|353249887|ref|NG_030361.1| 10	GGCCGAGGCGGGTGGATCATGAGGTCAGGAGTTCGAGACC
gi|352962131|ref|NG_030352.1| 16	GGCCGAGGCGGGTGGATCATGAGGTCAGGAGTTCGAGACC
gi|351734553|gb|AC231657.2| 16	GGCCGAGGCGGGTGGATCATGAGGTCAGGAGTTCGAGACC
gi|345842685|gb|AC233294.3| 19	GGCCGAGGCGGGTGGATCATGAGGTCAGGAGTTCGAGACC
gi|342672047|ref|NG_029628.1| 8	GGCCGAGGCGGGTGGATCATGAGGTCAGGAGTTCGAGACC
gi|339896033|gb|AC243806.3| 27	GGCCGAGGCGGGTGGATCATGAGGTCAGGAGTTCGAGACC
gi|334085262|ref|NG_029008.1| 11	GGCCGAGGCGGGTGGATCATGAGGTCAGGAGTTCGAGACC
gi|315133354|emb|FP885875.6| 7	GGCCGAGGCGGGTGGATCATGAGGTCAGGAGTTCGAGACC
gi|345441753|ref|NG_029860.1| 42	GGCTGAGGTGGGTGGATCACGAGGTCAGGAGATCTAGACC
gi|350540689|gb|AC245097.2| 11	GGCTGAGGTGGGTGGATCACGAGGTCAGGAGATCAAGACC
gi|342349359|ref|NG_029612.1| 42	GGCTGAGGTGGGTGGATCACGAGGTCAGGAGATCAAGACC
gi|339895988|gb|AC243616.2| 34	GGCTGAGGTGGGTGGATCACGAGGTCAGGAGATCAAGACC
gi|306482679|ref|NG_027680.1| 15	GGCTGAGGTGGGTGGATCACGAGGTCAGGAGATCAAGACC
gi|343488507|ref|NG_029730.1| 3	GGCTGAGGTGGGTGGATCACGAGATCAGGAGATCGAGACC
gi|345091015|ref|NG_029844.1| 21	GGCTGAGGTGGGTCGATCACGAGGTCAGGAGATCGAGACC
gi|399157400|gb|AC247059.1| 8	GGCTGAGGTGGGTGGATCACGAGGTCAGGAGATCGAGACC
gi|353731108|gb|AC244647.2| 6	GGCTGAGGTGGGTGGATCACGAGGTCAGGAGATCGAGACC
gi|353249887|ref|NG_030361.1| 16	GGCTGAGGTGGGTGGATCACGAGGTCAGGAGATCGAGACC
gi|351734553|gb|AC231657.2| 22	GGCTGAGGTGGGTGGATCACGAGGTCAGGAGATCGAGACC
gi|340139079|ref|NG_029448.1| 2	GGCTGAGGTGGGTGGATCACGAGGTCAGGAGATCGAGACC
gi|340007368|ref|NG_029429.1| 7	GGCTGAGGTGGGTGGATCACGAGGTCAGGAGATCGAGACC
gi|339896017|gb|AC243961.3| 13	GGCTGAGGTGGGTGGATCACGAGGTCAGGAGATCGAGACC
gi|338968872|ref|NG_029246.1| 14	GGCTGAGGTGGGTGGATCACGAGGTCAGGAGATCGAGACC
gi|333108288|gb|AC243614.2| 10	GGCTGAGGTGGGTGGATCACGAGGTCAGGAGATCGAGACC
gi|307133676|tpg|BK007104.1| 20	GGCTGAGGTGGGTGGATCACGAGGTCAGGAGATCGAGACC
gi|341572551|ref|NG_029516.1| 9	GGCCAAGGTGGGTGTATCACGAGGTCAGGAGATCGAGACC
gi|399220396|gb|AC244100.3| 30	GGCCAAGGTGGGTGAATCACGAGGTCAGGAGATCGAGACC
gi|427197658|ref|NG_009090.2| 13	GGCCAAGGTGGGTGGATCATGAGGTCAGGAGATCGAGACC
gi|410176098|gb|AC243914.3| 33	GGCCAAGGTGGGTGGATCATGAGGTCAGGAGATCGAGACC
gi|359718930|ref|NG_031878.1| 17	GGCCAAGGTGGGTGGATCATGAGGTCAGGAGATCGAGACC
gi|352962130|ref|NG_030351.1| 7	GGCCAAGGTGGGTGGATCATGAGGTCAGGAGATCGAGACC
gi|345478725|ref|NG_029917.1| 12	GGCCAAGGTGGGTGGATCATGAGGTCAGGAGATCGAGACC
gi|345441753|ref|NG_029860.1| 35	GGCCAAGGTGGGTGGATCATGAGGTCAGGAGATCGAGACC
gi|343478313|gb|AC243561.3| 18	GGCCAAGGTGGGTGGATCATGAGGTCAGGAGATCGAGACC
gi|341604950|gb|AC244454.2| 19	GGCCAAGGTGGGTGGATCATGAGGTCAGGAGATCGAGACC
gi|339896033|gb|AC243806.3| 35	GGCCAAGGTGGGTGGATCATGAGGTCAGGAGATCGAGACC
gi|333360965|gb|AC244170.3| 5	GGCCTAGGTGGGTGGATCACGAGGTCAGGAGATCGAGACC
gi|343488517|ref|NG_029732.1| 18	GGCCAACGTGGGTGGATCACGAGGTCAGGAGATCGAGACC
gi|402691644|gb|AC244084.3| 29	GGCCAATGTGGGTGGATCACGAGGTCAGGAGATCGAGACC
gi|399157400|gb|AC247059.1| 13	GGCCAAGGTGGGTGGATCACGAGGTCAGGAGATCGAGACC
gi|351542164|ref|NG_030339.1| 14	GGCCAAGGTGGGTGGATCACGAGGTCAGGAGATCGAGACC
gi|349732115|ref|NG_030314.1| 24	GGCCAAGGTGGGTGGATCACGAGGTCAGGAGATCGAGACC
gi|347543783|ref|NG_030016.1| 11	GGCCAAGGTGGGTGGATCACGAGGTCAGGAGATCGAGACC
gi|343790958|ref|NG_029763.1| 16	GGCCAAGGTGGGTGGATCACGAGGTCAGGAGATCGAGACC
gi|343488517|ref|NG_029732.1| 9	GGCCAAGGTGGGTGGATCACGAGGTCAGGAGATCGAGACC
gi|342672055|ref|NG_029629.1| 5	GGCCAAGGTGGGTGGATCACGAGGTCAGGAGATCGAGACC
gi|339896017|gb|AC243961.3| 8	GGCCAAGGTGGGTGGATCACGAGGTCAGGAGATCGAGACC
gi|345091015|ref|NG_029844.1| 30	GGCCGAGATGGGCGGATCATGAGGTCAGGAGATCAAGACC
gi|427197657|ref|NG_008799.2| 24	GGCCGAGGTGGGCGGATCATGAGGTCAGGAGATCAAGACC
gi|399923580|ref|NG_032019.2| 8	GGCCGAGGTGGGCGGATCATGAGGTCAGGAGATCAAGACC
gi|357933642|ref|NG_030638.1| 5	GGCCGAGGTGGGCGGATCATGAGGTCAGGAGATCAAGACC
gi|332688285|gb|AC244250.3| 5	GGCCGAGGTGGGCGGATCATGAGGTCAGGAGATCAAGACC
gi|354721245|gb|AC245163.3| 14	GGCCGAGGTGGGCGGATCATGAGGTCAGGAGTTCAAGACC
gi|399157400|gb|AC247059.1| 18	GGCCGAGGTGGGCAGATCACGAGGTCAGGAGTTCCAGACC
gi|350606479|gb|AC245066.3| 11	GGCCGAGGTGGGCAGATCACGAGGTCAGGAGTTCCAGACC
gi|350606479|gb|AC245066.3| 16	GGCCGAGGTGGGCAGATCACGAGGTCAGGAGTTCCAGACC
gi|339896017|gb|AC243961.3| 20	GGCCGAGGTGGGCAGATCACGAGGTCAGGAGTTCCAGACC
gi|331686178|gb|AC244197.3| 4	GGCCGAGGTGGGCAGATCACGAGGTCAGGAGTTCAAGACC
gi|349705752|emb|BX323845.7| 22	GGCCGAGGTGGGCGGATCACGAGGTCAGGGGTTCAAGACC
gi|345531593|gb|AC233728.4| 16	GGCCGAGGTGGGCGGATCACGAGGTCAGGAGTTCAAGACC
gi|344925820|ref|NG_029809.1| 6	GGCCGAGGTGGGCGGATCACGAGGTCAGGAGTTCAAGACC
gi|340007371|ref|NG_029432.1| 11	GGCCGAGGTGGGCGGATCACGAGGTCAGGAGTTCAAGACC
gi|339759629|gb|AC245102.1| 12	GGCCGAGGTGGGCGGATCACGAGGTCAGGAGTTCAAGACC
gi|325652213|gb|AC243773.3| 2	GGCCGAGGTGGGCGGATCACGAGGTCAGGAGTTCAAGACC
gi|347543880|gb|AC243655.3| 25	GGCCGAGGTGGGTGGATCATGAGGTCAGGAGATCCAGACC
gi|354721251|gb|AC245513.3| 17	GGCTGAGGTGGGCGGATCATGAGGTCAGGAGATCCAGACC
gi|354721243|gb|AC245882.3| 17	GGCTGAGGTGGGCGGATCATGAGGTCAGGAGATCCAGACC
gi|340805820|ref|NG_029494.1| 11	GGCCGAGGTGGGCGGATCATGAGGTCAGGAGATCCAGACC
gi|353731115|gb|AC243836.4| 12	GGCCGAGGTGGGTGGATCATGAGGTCAGGAGATCAAGACC
gi|341572551|ref|NG_029516.1| 7	GGCCGAGGTGGGTGGATCATGAGGTCAGGAGATCAAGACC
gi|304555575|ref|NG_027530.1| 13	GGCCGAGGTGGGTGGATCATGAGGTCAGGAGATCAAGACC
gi|343432602|ref|NG_029709.1| 18	GGCCGAGGTGGGTGGATCAGGAGGTCAGGAGATCTAGACC
gi|339896025|gb|AC243569.3| 26	GGCCGAGGTGGGTGGATCAGGAGGTCAGGAGATCAAGACC
gi|329299143|gb|AC243571.3| 17	GGCCGAGGTGGGTGGATCAGGAGGTCAGGAGATCAAGACC
gi|347361047|gb|AC241587.3| 18	GGCCGAGGTGGGTGGATCATGAGGTCAGAAGATCGAGACC
gi|328447246|gb|AC241952.2| 15	GGCCGAGGTGGGTGGATCATGAGGTCAGAAGATCGAGACC
gi|427197659|ref|NG_009358.2| 17	GGCCGAGGTGGGTGGATCATGAGGTCAGGAGATCGAGACC
gi|398650674|gb|AC247041.1| 7	GGCCGAGGTGGGTGGATCATGAGGTCAGGAGATCGAGACC
gi|353731108|gb|AC244647.2| 8	GGCCGAGGTGGGTGGATCATGAGGTCAGGAGATCGAGACC
gi|352962143|ref|NG_030357.1| 3	GGCCGAGGTGGGTGGATCATGAGGTCAGGAGATCGAGACC
gi|349732420|gb|AC243947.3| 20	GGCCGAGGTGGGTGGATCATGAGGTCAGGAGATCGAGACC
gi|349585500|gb|AC244010.2| 19	GGCCGAGGTGGGTGGATCATGAGGTCAGGAGATCGAGACC
gi|347361047|gb|AC241587.3| 15	GGCCGAGGTGGGTGGATCATGAGGTCAGGAGATCGAGACC
gi|346716449|gb|AC244669.2| 13	GGCCGAGGTGGGTGGATCATGAGGTCAGGAGATCGAGACC
gi|343790958|ref|NG_029763.1| 19	GGCCGAGGTGGGTGGATCATGAGGTCAGGAGATCGAGACC
gi|329755315|ref|NG_028349.1| 11	GGCCGAGGTGGGTGGATCATGAGGTCAGGAGATCGAGACC
gi|313185911|emb|FP325311.11| 14	GGCCGAGGTGGGTGGATCATGAGGTCAGGAGATCGAGACC
gi|325995162|ref|NG_028212.1| 6	GGCCGAGGTGGGTGGATCATGAGGTCAGGAGATCGAGACC
gi|307344760|gb|AC241402.3| 7	GGCCGAGGTGGGTGGATCATGAGGTCAGGAGATCGAGACC
gi|307133676|tpg|BK007104.1| 22	GGCCGAGGTGGGTGGATCATGAGGTCAGGAGATCGAGACC
gi|306922415|ref|NG_027706.1| 7	GGCCGAGGTGGGTGGATCATGAGGTCAGGAGATCGAGACC
gi|342349359|ref|NG_029612.1| 30	GGCCGAGGTGGGCGGATCGTGAGGTCAGGAGATAGAGACC
gi|427197671|ref|NG_031959.2| 12	GGCCGAGGTGGGCGGATCATGAGGTCAGGAGATAGAGACC
gi|339896039|gb|AC244020.3| 10	GGCCGAGGTGGGTGGATCATGAGGTCAGGAGATTGAGACC
gi|306482682|ref|NG_027682.1| 15	GGCCGAGGTGGGTGGATCATGAGGTCAGGAGATTGAGACC
gi|304572007|gb|AC239798.3| 12	GGCCGAGGTGGGTGGATCATGAGGTCAGGAGATTGAGACC
gi|325995139|ref|NG_008854.2| 10	GGCCGAGGTGGGCGGATCATGAGGTCAGGAGATGGAGACC
gi|340139079|ref|NG_029448.1| 4	GGCCGAGGTGGGCGGATCATGAGGTCAGGAGTTTGAGACC
gi|307344652|ref|NG_027746.1| 5	GGCCGAGGTGGGCGGATCATGAGGTCAGGAGTTTGAGACC
gi|359465544|ref|NG_031854.1| 10	GGCCGAGGTGGGAGGATCACGAGGTCAGGAGATTGAGACC
gi|317008669|gb|AC241640.3| 14	GGCCGAGGTGGGAGGATCACGAGGTCAGGAGATTGAGACC
gi|307133676|tpg|BK007104.1| 16	GGCCGAGGTGGGAGGATCACGAGGTCAGGAGATTGAGACC
gi|335892847|ref|NG_029099.1| 15	GGCCGAGGTGGGAGGATCATGAGGTCAGGAGATTGAGACC
gi|351542164|ref|NG_030339.1| 19	GGCTGAGGTGGGCGGATCATGAGGTCAGGAGATTGAGACC
gi|340523097|ref|NG_029467.1| 20	GGCTGAGGTGGGCGGATCATGAGGTCAGGAGATTGAGACC
gi|339896009|gb|AC244153.3| 22	GGCTGAGGTGGGCGGATCATGAGGTCAGGAGATTGAGACC
gi|352962130|ref|NG_030351.1| 4	GGCCGAGGTGGGCGGATCATGAGGTCAGGAGATTGAGACC
gi|339409171|ref|NG_029365.1| 12	GGCCGAGGTGGGCGGATCATGAGGTCAGGAGATTGAGACC
gi|334883151|ref|NG_029050.1| 9	GGCCGAGGTGGGCGGATCATGAGGTCAGGAGATTGAGACC
gi|343887354|ref|NG_029781.1| 11	GGCCGAAGCGGGTGGATCACGAGGTCAGGAGTTCGAGACC
gi|351542179|ref|NG_030343.1| 9	GGCCGAAGCAGGTGGATCACGAGGTCAGGAGTTCGAGACC
gi|406647886|ref|NG_032944.1| 18	GGCTGAAGCAGGTGGATCACGAGGTCAGGAGATCGAGACC
gi|365906234|ref|NG_031973.1| 11	GGCTGAAGCAGGTGGATCACGAGGTCAGGAGATCGAGACC
gi|339895938|gb|AC244434.2| 5	GGCCGAAGCAGGTGGATCACGAGGTCAGGAGATCGAGACC
gi|336455043|ref|NG_029165.1| 11	GGCCGAAGCAGGTGGATCACGAGGTCAGGAGATTGAGACC
gi|325652220|gb|AC244027.1| 9	GGCCGAGGCGGATGGATCACGAGGTCAGGAGTTCGAGACC
gi|338827640|ref|NG_029225.1| 5	GGCCGAGGCGGATGGATCACGAGGTCAAGAGATCGAGACC
gi|347921647|ref|NG_030039.1| 11	GGCCGAAGCGGATGGATCACGAGGTCAGGAGATCGAGACC
gi|399220396|gb|AC244100.3| 9	GGCCGAGGCGGATGGATCACGAGGTCAGGAGATCGAGACC
gi|347361047|gb|AC241587.3| 12	GGCCGAGGCGGATGGATCACGAGGTCAGGAGATCGAGACC
gi|346716449|gb|AC244669.2| 9	GGCCGAGGCGGATGGATCACGAGGTCAGGAGATCGAGACC
gi|340138934|ref|NG_029445.1| 4	GGCCGAGGCGGATGGATCACGAGGTCAGGAGATCGAGACC
gi|313185911|emb|FP325311.11| 11	GGCCGAGGCGGATGGATCACGAGGTCAGGAGATCGAGACC
gi|344925820|ref|NG_029809.1| 10	GGCCGAGGCGGGTGGATCATGAGGTCAAGAGATTGAGACC
gi|399124815|gb|AC247048.1| 15	GGCCGAGGCGGTTGGATCACGAGGTCAAGAGATTGAGACC
gi|354548770|emb|FP700107.7| 8	GGCCGAGGCGGGTGGATCACGAGGTCAAAAGATTGAGACC
gi|309243112|ref|NG_027833.1| 35	GGCCGAGGCGGGTGGATCACGAGGTCAAGAGACTGAGACC
gi|347921647|ref|NG_030039.1| 12	GGCCGAGGCGGGTGGATCACGAGGTCAAGAGATTGAGACC
gi|365906231|ref|NG_031972.1| 7	GGCTGAGGAGGGTGGATCACGAGGGCAGGAGATCGAGACC
gi|329299143|gb|AC243571.3| 19	GGCGGAGGAGGGTGGATCACAAGGTCAGGAGATCGAGACC
gi|339896009|gb|AC244153.3| 19	GGCCGAGGAGGGTGGATTACGAGGTCAAGAGATCGAGACC
gi|313482822|ref|NG_027957.1| 28	GGCCGAGGAGGGAGGATCACGAGGTCAAGAGATCGAGACC
gi|339759629|gb|AC245102.1| 10	GGCCGAGGAGGGGGGATCACGAGGTCAAGAGATCGAGACC
gi|345531600|gb|AC244668.2| 2	GGCCGAGGAGGGTGGATCACGAGGTCAAGAGATCGAGACC
gi|345090960|ref|NG_029835.1| 7	GGCCGAGGCGGGTGAATCATGAGGTCAGGAGATTGAGACC
gi|340805891|ref|NG_029487.1| 6	GGCCGAGGCTGGTGGATCATGAGGTCAGGAGATTGAGACC
gi|366039928|ref|NG_008801.2| 22	GGCCGAGGCGGGTGGATCATGAGGTCAGGAGATTGAGACC
gi|351734550|gb|AC245886.2| 6	GGCCGAGGCGGGTGGATCATGAGGTCAGGAGATTGAGACC
gi|340805852|ref|NG_029504.1| 14	GGCCGAGGCGGGTGGATCATGAGGTCAGGAGATTGAGACC
gi|339759629|gb|AC245102.1| 7	GGCCGAGGCGGGTGGATCATGAGGTCAGGAGATTGAGACC
gi|339409171|ref|NG_029365.1| 9	GGCCGAGGCGGGTGGATCATGAGGTCAGGAGATTGAGACC
gi|329112193|emb|FP700122.11| 12	GGCCGAGGCGGGTGGATCATGAGGTCAGGAGATTGAGACC
gi|313569907|gb|AC242717.4| 7	GGCCGAGGCGGGTGGATCATGAGGTCAGGAGATTGAGACC
gi|347543880|gb|AC243655.3| 32	GGCCGAGGAGGGTGGATCATGAGGTCAGGAGATTGAGACC
gi|325053807|gb|AC243948.1| 22	GGCCGAGGAGGGTGGATCATGAGGTCAGGAGATTGAGACC
gi|353731108|gb|AC244647.2| 13	GGCCGGGGAGGGTGGATCACGAGGTCAGGAGATTGAGACC
gi|311334805|gb|AC241988.3| 13	GGCCGGGGAGGGTGGATCACGAGGTCAGGAGATTGAGACC
gi|307344760|gb|AC241402.3| 10	GGCCGGGGAGGGTGGATCACGAGGTCAGGAGATTGAGACC
gi|307133676|tpg|BK007104.1| 41	GGCCGGGGAGGGTGGATCACGAGGTCAGGAGATTGAGACC
gi|307344760|gb|AC241402.3| 12	GGCTGAGGAGGGTGGATCACGAGGTCAGGAGATTGAGACC
gi|353731108|gb|AC244647.2| 10	GGCCGAGGAGGGTGGATCACGAGGTCAGGAGATTGAGACC
gi|307746953|gb|AC241410.3| 9	GGCCGAGGAGGGTGGATCACGAGGTCAGGAGATTGAGACC
gi|410176101|gb|AC247039.2| 9	GGCCGAGGAGGGCGGATCACGAGGTCAGGAGATTGAGACC
gi|353731112|gb|AC245878.2| 9	GGCCGAGGAGGGCGGATCACGAGGTCAGGAGATTGAGACC
gi|328447246|gb|AC241952.2| 8	GGCCGAGGAGGGCGGATCACGAGGTCAGGAGATTGAGACC
gi|324096600|gb|AC239802.3| 5	GGCCGAGGAGGGCGGATCACGAGGTCAGGAGATTGAGACC
gi|311213952|gb|AC242988.1| 8	GGCCGAGGAGGGCGGATCACGAGGTCAGGAGATTGAGACC
gi|306518569|ref|NG_027693.1| 10	GGCCGAGGAGGGCGGATCACGAGGTCAGGAGATTGAGACC
gi|306482682|ref|NG_027682.1| 7	GGCCGAGGAGGGCGGATCACGAGGTCAGGAGATTGAGACC
gi|363543578|gb|AC236029.3| 3	GGCCGAGGAGGGTGGATCATGAGGTCAGGAGATCGAGACC
gi|349732115|ref|NG_030314.1| 28	GGCCGAGGAGGGTGGATCATGAGGTCAGGAGATCGAGACC
gi|341572551|ref|NG_029516.1| 6	GGCCGAGGAGGGTGGATCATGAGGTCAGGAGATCGAGACC
gi|359465544|ref|NG_031854.1| 5	GGCCGAGGAGGGTGGATCACGAGGTCAGGAGATCCAGACC
gi|328751703|ref|NG_028279.1| 8	GGCCGAGGAGGGTGGATCACGAGGTCAGGAGATCCAGACC
gi|406647886|ref|NG_032944.1| 5	GGCCGAGGAGGGTGGATCACGAGGTCAGGAGATCGAGACC
gi|343488517|ref|NG_029732.1| 7	GGCCGAGGAGGGTGGATCACGAGGTCAGGAGATCGAGACC
gi|371502091|ref|NG_031988.1| 3	GGCCAAGGAGGGTGGATCACGAGGTCAGGAGATCGAGACC
gi|347921647|ref|NG_030039.1| 8	GGCCAAGGAGGGTGGATCACGAGGTCAGGAGATCGAGACC
gi|306922415|ref|NG_027706.1| 3	GGCCAAGGAGGGTGGATCACGAGGTCAGGAGATCGAGACC
gi|372266154|ref|NG_012058.2| 13	GGCCGAGGTGGGTGGATCACAAGGTCAGGAGTTCGAGACC
gi|349585500|gb|AC244010.2| 25	GGCCGAGGTGGGCGGATCACAAGGTCAGGAGTTCCAGACC
gi|343478313|gb|AC243561.3| 9	GGCCGAGGTGGGCGGATCACAAGGTCAGGAGTTCCAGACC
gi|341926371|gb|AC243651.3| 17	GGCCGAGGTGGGCGGATCACAAGGTCAGGAGTTCCAGACC
gi|339895957|gb|AC243791.3| 18	GGCCGAGGTGGGCGGATCACAAGGTCAGGAGTTCCAGACC
gi|333108288|gb|AC243614.2| 22	GGCCGAGGTGGGCGGATCACAAGGTCAGGAGTTCCAGACC
gi|332323102|gb|AC243825.3| 23	GGCCGAGGTGGGCGGATCACAAGGTCAGGAGTTCCAGACC
gi|325910941|gb|AC243826.3| 10	GGCCGAGGTGGGCGGATCACAAGGTCAGGAGTTCCAGACC
gi|317008669|gb|AC241640.3| 23	GGCCGAGGTGGGCGGATCACAAGGTCAGGAGTTCCAGACC
gi|311334805|gb|AC241988.3| 16	GGCCGAGGTGGGCGGATCACAAGGTCAGGAGTTCCAGACC
gi|307746953|gb|AC241410.3| 16	GGCCGAGGTGGGCGGATCACAAGGTCAGGAGTTCCAGACC
gi|307344760|gb|AC241402.3| 15	GGCCGAGGTGGGCGGATCACAAGGTCAGGAGTTCCAGACC
gi|307344759|gb|AC241401.3| 15	GGCCGAGGTGGGCGGATCACAAGGTCAGGAGTTCCAGACC
gi|307133676|tpg|BK007104.1| 33	GGCCGAGGTGGGCGGATCACAAGGTCAGGAGTTCCAGACC
gi|345842507|ref|NG_029966.1| 14	GGCCGAGGTGGGCGGATCACAAGGTCTGGAGTTCGAGACC
gi|353731115|gb|AC243836.4| 9	GGCCGAGGTGGGCGGATCACAAGGTCAGGAGTTCGAGACC
gi|410176098|gb|AC243914.3| 32	GGCCGAGGTGGGTGGATCACGAGGTCGGGAGTTCGAGACC
gi|339896033|gb|AC243806.3| 36	GGCCGAGGTGGGTGGATCACGAGGTCGGGAGTTCGAGACC
gi|410176096|gb|AC253578.2| 12	GGCCGAGGTGGGTGGATCACGAGGTCACGAGTTCGAGACC
gi|399567934|gb|AC245014.3| 6	GGCCGAGGTGGGTGGATCACGAGGTCACGAGTTCGAGACC
gi|354548770|emb|FP700107.7| 10	GGCCGAGGTGGGTGGATCACGAGGTCACGAGTTCGAGACC
gi|351734550|gb|AC245886.2| 12	GGCCGAGGTGGGTGGATCACGAGGTCACGAGTTCGAGACC
gi|329112193|emb|FP700122.11| 14	GGCCGAGGTGGGTGGATCACGAGGTCACGAGTTCGAGACC
gi|325304121|gb|AC242005.2| 3	GGCCGAGGTGGGTGGATCACGAGGTCACGAGTTCGAGACC
gi|312836878|gb|AC241993.3| 4	GGCCGAGGTGGGTGGATCACGAGGTCACGAGTTCGAGACC
gi|310772341|gb|AC242842.3| 9	GGCCGAGGTGGGTGGATCACGAGGTCACGAGTTCGAGACC
gi|345842419|ref|NG_029947.1| 6	GGCCGAGGTGGGTGGATCACGAGGTCAGGGGTTCGAGACC
gi|304434868|gb|AC241875.2| 7	GGCCGAGGTGGGTGGATCACGAGGTCAGGGGTTCGAGACC
gi|340805852|ref|NG_029504.1| 9	GGCCGAGGTGGGTGGATCACGAGGTCAGGAGTTCGAGACC
gi|325652220|gb|AC244027.1| 10	GGCCGAGGTGGGTGGATCACGAGGTCAGGAGTTCGAGACC
gi|343432605|ref|NG_029710.1| 9	GGCCGAGGTGGGCAGATCACGAGGTCAAGAGTTCGAGACC
gi|340523097|ref|NG_029467.1| 14	GGCCGAGGTGGGCGGATCACGAGGTGAAGAGTTCGAGACC
gi|345478725|ref|NG_029917.1| 8	GGCCGAGGTGGGCGGATCACGAGGTCAAGAGTTCGAGACC
gi|335892864|ref|NG_029105.1| 7	GGCCCAGGCGGGCGGATCACGAGGTCAAGAGATCAAGACC
gi|399124812|gb|AC247045.1| 8	GGCCCAGGCGGGTGGATCACAAGGTCAAGAGATCGAGACC
gi|350540693|gb|AC244014.3| 10	GGCCCAGGCTGGTGGATCACGAGGTCAAGAGATCGAGACC
gi|339896039|gb|AC244020.3| 8	GGCCCAGGCTGGTGGATCACGAGGTCAAGAGATCGAGACC
gi|330688497|gb|AC243994.3| 9	GGCCCAGGCTGGTGGATCACGAGGTCAAGAGATCGAGACC
gi|307746952|gb|AC242498.3| 11	GGCCCAGGCTGGTGGATCACGAGGTCAAGAGATCGAGACC
gi|339895999|gb|AC244018.3| 9	GGCCCAGGCGGGTGGATCACGAGGTCAAGAGATCGAGACC
gi|332323094|gb|AC244024.3| 14	GGCCCAGGCGGGTGGATCACGAGGTCAAGAGATCGAGACC
gi|331028883|gb|AC244023.3| 9	GGCCCAGGCGGGTGGATCACGAGGTCAAGAGATCGAGACC
gi|365733576|ref|NG_031962.1| 10	GGCCGAGGTGGGTGGATCACAAGGTCAGGAGATCAAGACC
gi|344925853|ref|NG_029820.1| 5	GGCCGAGGTGGGTGGATCACAAGGTCAGGAGATCAAGACC
gi|353249887|ref|NG_030361.1| 9	GGCCGAGGCGGGTGGATCACAAGGTCAAGAGATCGAGACC
gi|334883151|ref|NG_029050.1| 7	GGCCGAGGCGGGTGGATCACAAGGTCAAGAGATCGAGACC
gi|308387396|ref|NG_027721.1| 5	GGCCGAGGCGGGTGGATCACAAGGTCAAGAGATCGAGACC
gi|313151312|gb|AC242877.3| 4	GGCCGAGGCGGGTGGATCACAAGGTCAGGAGATGAAGACC
gi|344179191|gb|AC244229.3| 13	GGCCGAGGCGGGTGGATCACAAGGTCAAGAGATCAAGACC
gi|315138987|ref|NG_028012.1| 29	GGCCGAGACGGGTGGATCACAAGGTCAGGAGATCAAGACC
gi|304364498|gb|AC240240.3| 5	GGCCGAGGCGGGTGGATCACAAAGTCAGGAGATCAAGACC
gi|425876814|gb|AC245507.2| 13	GGCCGAGGCGGGTGGATCACAAGGTCAGGAGATCAAGACC
gi|351542202|ref|NG_030347.1| 7	GGCCGAGGCGGGTGGATCACAAGGTCAGGAGATCAAGACC
gi|345842507|ref|NG_029966.1| 9	GGCCGAGGCGGGTGGATCACAAGGTCAGGAGATCAAGACC
gi|344179191|gb|AC244229.3| 6	GGCCGAGGCGGGTGGATCACAAGGTCAGGAGATCAAGACC
gi|341823672|ref|NG_029545.1| 31	GGCCGAGGCGGGTGGATCACAAGGTCAGGAGATCAAGACC
gi|315075391|gb|AC243547.1| 23	GGCCAAGGCGGGTGGATCACGAGGTCAAGAGATTGAGACC
gi|311213952|gb|AC242988.1| 45	GGCCAAGGCGGGTGGATCACGAGGTCAAGAGATTGAGACC
gi|350606479|gb|AC245066.3| 12	GGCCAAGGCGGGTGGATCACGAGGTCAAGAGATGGAGACC
gi|340805852|ref|NG_029504.1| 16	GGCCAAGGCGGGTGGATCACGAGGTCAAGAGATGGAGACC
gi|334848118|ref|NG_029042.1| 4	GGCCGAGGCGGGTAGATCACGAGGTCAAGAGATGGAGACC
gi|399157400|gb|AC247059.1| 7	GGCCGAGGCGGGTGGATCACGAGGTCAAGAGATGGAGACC
gi|350606479|gb|AC245066.3| 8	GGCCGAGGCGGGTGGATCACGAGGTCAAGAGATGGAGACC
gi|339896017|gb|AC243961.3| 14	GGCCGAGGCGGGTGGATCACGAGGTCAAGAGATGGAGACC
gi|345842419|ref|NG_029947.1| 4	GGCCAAGGCGGGTGGATCATGAGGTCAAGAGATCGAGACC
gi|345842419|ref|NG_029947.1| 5	GGCCAAGGCGGGTGGATCATGAGGTCAAGAGATCGAGACC
gi|345531593|gb|AC233728.4| 25	GGCCAAGGCGGGTGGATCATGAGGTCAAGAGATCGAGACC
gi|343887345|ref|NG_029778.1| 24	GGCCAAGGCGGGTGGATCATGAGGTCAAGAGATCGAGACC
gi|339759629|gb|AC245102.1| 16	GGCCAAGGCGGGTGGATCATGAGGTCAAGAGATCGAGACC
gi|332688285|gb|AC244250.3| 8	GGCCAAGGCGGGTGGATCATGAGGTCAAGAGATCGAGACC
gi|330688505|gb|AC244157.2| 7	GGCCAAGGCGGGTGGATCATGAGGTCAAGAGATCGAGACC
gi|308522722|ref|NG_027811.1| 11	GGCCAAGGCGGGTGGATCATGAGGTCAAGAGATCGAGACC
gi|343488517|ref|NG_029732.1| 15	GGCCAAGGCGGGTGGATCACGAGGTCAAGAGATCGAGACC
gi|341572576|ref|NG_029530.1| 7	GGCCAAGGCGGGTGGATCACGAGGTCAAGAGATCGAGACC
gi|328751703|ref|NG_028279.1| 9	GGCCAAGGCGGGTGGATCACGAGGTCAAGAGATCGAGACC
gi|307219207|ref|NG_027734.1| 56	GGCCGAGGCGGGTGGATCATGAGGTCAAGAGGTCGAGACC
gi|346716342|ref|NG_029982.1| 12	GGCCGAGGCGGGAGGATCACGAGGTCAAGAGATAGAGACC
gi|427197668|ref|NG_011402.2| 13	GGCCGAGGCGGGTGGATCACGAGGTCAAGAGATAGAGACC
gi|402691644|gb|AC244084.3| 33	GGCCGAGGTGGGTGGATCACGAGGTCAAGAGATAGAGACC
gi|315138987|ref|NG_028012.1| 26	GGCCGAGGGGGGTGGATCACGAGGTCAAGAGATTGAGACC
gi|399923579|ref|NG_032889.1| 8	GGCCGAGGTGGGTGGATCACGAGGTCAAGAGATTGAGACC
gi|351734553|gb|AC231657.2| 34	GGCCGAGGTGGGTGGATCACGAGGTCAAGAGATTGAGACC
gi|311210846|ref|NG_027868.1| 5	GGCCGAGGTGGGTGGATCACGAGGTCAAAAGATCGAGACC
gi|399124815|gb|AC247048.1| 8	GGCCGAGGTGGGTGGATCACGAGGTCAAGAGATCGAGACC
gi|325505098|gb|AC243309.3| 3	GGCCGAGGCGGGTGGATCATGAGGTCAAGAGATCAAGACC
gi|427197668|ref|NG_011402.2| 29	GGCCAAGGCGGGTGGATCACGAGGTCAAGAGATCAAGACC
gi|328751684|ref|NG_028291.1| 6	GGCCGAGGCGGGTGGATCACGAGGTCAAGAGATCAAGACC
gi|315075306|ref|NG_028007.1| 10	GGCCGAGGCGGGTGGATCACGAGGTCAAGAGTTCGAGACC
gi|365777425|ref|NG_031967.1| 13	GGCCGAAGCGGGTGGATCACGAGGTCAAGAGATCGAGACC
gi|341823672|ref|NG_029545.1| 11	GGCCGAGGCGGGTGGATCACGAGGTCAAGAGATCGAGACC
gi|315075306|ref|NG_028007.1| 11	GGCTGAGGCGGGTGGATCACGAGGTCAAGAGTTCGAGACC
gi|339409171|ref|NG_029365.1| 15	GGCTGAGGCGGGTGGATCATGAGGTCAAGAGATCGAGACC
gi|354721251|gb|AC245513.3| 12	GGCTGAGGCGGGTGGATCACGAGATCAAGAGATCGAGACC
gi|354721243|gb|AC245882.3| 12	GGCTGAGGCGGGTGGATCACGAGATCAAGAGATCGAGACC
gi|345842681|gb|AC245150.2| 34	GGCTGAGGCGGGTGGATCAGGAGGTCAAGAGATCGAGACC
gi|343432574|ref|NG_029704.1| 4	GGCTGAGGCGGGTGGATCACGAGGTCAAGAGATCGAGACC
gi|313482822|ref|NG_027957.1| 27	GGCCGAGACGGGCGGATCACGTGGTCAGGAGATCCAGACC
gi|339895992|gb|AC244034.4| 3	GGCCGAGACGGGCGGATCACGAGGTCAGGAGATCCAGACC
gi|343887345|ref|NG_029778.1| 19	GGCCAAGGTGGGCGGATCACGAGATCAGGAGACCGAGACC
gi|346716342|ref|NG_029982.1| 15	GGCCAAGGTGGGCGGATCACGAGATCAGGAGATCGAGACC
gi|308238173|ref|NG_027806.1| 4	GGCCAAGGTGGGCGGATCACGAGATCAGGAGATCGAGACC
gi|350540689|gb|AC245097.2| 9	GGCCAAGGTGGGCGGATCACGAGATCAGGAGATGGAGACC
gi|365777425|ref|NG_031967.1| 16	GGCCAAGGTGGGCAGATCACGAGGTCAGGAGATGGAGACC
gi|347543783|ref|NG_030016.1| 23	GGCCAAGGTGGGCGGATCACGAGGTCAGGAGATGGATACC
gi|338827687|ref|NG_029236.1| 21	GGCCAAGGTGGGCGGATCACCAGGTCAGGAGATGGAGACC
gi|307746951|gb|AC242628.1| 8	GGCCAAGGTGGGCGGATCACGAGGTCAGGAGACGGAGACC
gi|340523097|ref|NG_029467.1| 8	GGCCAAGGTGGGCGGATCACGAGGTCAGGAGATGGAGACC
gi|357527477|gb|AC244092.2| 36	GGCCAACGCGGGCGGATCACGAGGTCAGGAGTTCAAGACC
gi|356461112|gb|AC243837.2| 7	GGCCAAGGCGGGCGGATCACGAGGTCAAGAGTTCAAGACC
gi|339759703|gb|AC245175.1| 4	GGCCAAGGCGGGCGGATCACGAGGTCAAGAGTTCAAGACC
gi|308522722|ref|NG_027811.1| 7	GGCCAAGGCGGGCGGATCACGAGGTCAGGAGTTCAAGACC
gi|345441753|ref|NG_029860.1| 50	GGCCAAGGCGGGCAGATCACGAGGTCAGGAGTTTGAGACC
gi|325053808|gb|AC243759.3| 7	GGCCAAGGCGGGCAGATCACGAGGTCAGGAGTTCGAGGCC
gi|402691644|gb|AC244084.3| 21	GGCCAAGGCGGGCAGATCACGAGGTCAGGAGGTCGAGACC
gi|308193465|gb|AC242204.4| 6	GGCCAAGGCGGGCAGATCACGAGGTCAGGAGGTCGAGACC
gi|343488517|ref|NG_029732.1| 22	GGCCAAGACGGGCAGATCACGAGGTCAGGAGTTCGAGACC
gi|340139394|ref|NG_029453.1| 13	GGCCAAGGCGGGCAGATCACGAGGTCATGAGTTCGAGACC
gi|313482779|ref|NG_027954.1| 9	GGCCAAGGCGGGCAGTTCACGAGGTCAGGAGTTCGAGACC
gi|308522722|ref|NG_027811.1| 12	GGCCAAGGCGGGCAGATCACGAGGTCAGGAGTTAGAGACC
gi|427197657|ref|NG_008799.2| 26	GGCCAAGGCGGGCAGATCACGAGGTCAGGAGTTCGAGACC
gi|351542202|ref|NG_030347.1| 12	GGCCAAGGCGGGCAGATCACGAGGTCAGGAGTTCGAGACC
gi|336455043|ref|NG_029165.1| 5	GGCCAAGGCGGGCAGATCACGAGGTCAGGAGTTCGAGACC
gi|306482679|ref|NG_027680.1| 9	GGCCAAGGCGGGCAGATCACGAGGTCAGGAGTTCGAGACC
gi|339896039|gb|AC244020.3| 5	GGCCAAGGCGGGCGGATCACGAGATCAGGAGTTCGAGACC
gi|339895999|gb|AC244018.3| 10	GGCCAAGGCGGGCGGATCACGAGATCAGGAGTTCGAGACC
gi|332323094|gb|AC244024.3| 15	GGCCAAGGCGGGCGGATCACGAGATCAGGAGTTCGAGACC
gi|331028883|gb|AC244023.3| 8	GGCCAAGGCGGGCGGATCACGAGATCAGGAGTTCGAGACC
gi|330688497|gb|AC243994.3| 7	GGCCAAGGCGGGCGGATCACGAGATCAGGAGTTCGAGACC
gi|307746952|gb|AC242498.3| 6	GGCCAAGGCGGGCGGATCACGAGATCAGGAGTTCGAGACC
gi|400173047|gb|AC247238.1| 4	GGCCAAGGCGGGCGGATCACGAGATCAGGAGATCGAGACC
gi|354721239|gb|AC245506.3| 3	GGCCAAGGCGGGCGGATCACGAGATCAGGAGATCGAGACC
gi|332206015|gb|AC243653.3| 5	GGCCAAGGCGGGCGGATCACGAGATCAGGAGATCGAGACC
gi|351542202|ref|NG_030347.1| 8	GGCCAAGGCGGGCGAATCACGAGGTCAGGAGGTCGAGACC
gi|345441753|ref|NG_029860.1| 21	GGCCAAGGCGGGCGAATCACGAGGTCAGGAGTTCGAGACC
gi|307344760|gb|AC241402.3| 8	GGCCTAGGTGGGCGGATCATGAGGTCAGGAGTTCGAGACC
gi|410176101|gb|AC247039.2| 13	GGCCGAGGTGGGCGGATCATGAGGTCAGGAGTTCGAGACC
gi|347361047|gb|AC241587.3| 16	GGCCGAGGTGGGCGGATCATGAGGTCAGGAGTTCGAGACC
gi|346716449|gb|AC244669.2| 12	GGCCGAGGTGGGCGGATCATGAGGTCAGGAGTTCGAGACC
gi|336088682|ref|NG_029094.1| 5	GGCCGAGGTGGGCGGATCATGAGGTCAGGAGTTCGAGACC
gi|328447246|gb|AC241952.2| 13	GGCCGAGGTGGGCGGATCATGAGGTCAGGAGTTCGAGACC
gi|313185911|emb|FP325311.11| 15	GGCCGAGGTGGGCGGATCATGAGGTCAGGAGTTCGAGACC
gi|309384310|gb|AC241987.2| 3	GGCCGAGGTGGGCGGATCATGAGGTCAGGAGTTCGAGACC
gi|350540690|gb|AC245438.2| 7	GGCCGAGGAGGGCGGATCACGAGGTCAAGAGTTCGAGACC
gi|371502091|ref|NG_031988.1| 2	GGCCGAGGAGGGCGGATCACGAGGTCAGGAGTTCGAGACC
gi|307344652|ref|NG_027746.1| 4	GGCCGAGGTGGGCGGATCACAAGGTCAGGAGTTCGATACC
gi|345110544|ref|NG_029851.1| 5	GGCCGAGGTGGGCGGATCACGAGGTCAGGAGGTCGAGACC
gi|340745338|ref|NG_029484.1| 11	GGCCGAGGTGGGCGGATCACGAGGTCAGGAGTTCGATACC
gi|353731115|gb|AC243836.4| 3	GGCCGAGGTGGGCGGATCACGAGGTCAGGAGTTCGAGACC
gi|353731112|gb|AC245878.2| 6	GGCCGAGGTGGGCGGATCACGAGGTCAGGAGTTCGAGACC
gi|333944050|ref|NG_028983.1| 3	GGCCGAGGTGGGCGGATCACGAGGTCAGGAGTTCGAGACC
gi|324096600|gb|AC239802.3| 8	GGCCGAGGTGGGCGGATCACGAGGTCAGGAGTTCGAGACC
gi|313747646|gb|AC243285.2| 3	GGCCGAGGTGGGCGGATCACGAGGTCAGGAGTTCGAGACC
gi|306518569|ref|NG_027693.1| 7	GGCCGAGGTGGGCGGATCACGAGGTCAGGAGTTCGAGACC
gi|404501526|ref|NG_032011.2| 2	GGCCAAGGCGGGCGGATCACGAGGTCAGGAGTTCGAGACC
gi|353249887|ref|NG_030361.1| 6	GGCCAAGGCGGGCGGATCACGAGGTCAGGAGTTCGAGACC
gi|351734553|gb|AC231657.2| 8	GGCCAAGGCGGGCGGATCACGAGGTCAGGAGTTCGAGACC
gi|339896025|gb|AC243569.3| 8	GGCCAAGGCGGGCGGATCACGAGGTCAGGAGTTCGAGACC
gi|339759629|gb|AC245102.1| 3	GGCCAAGGCGGGCGGATCACGAGGTCAGGAGTTCGAGACC
gi|329299143|gb|AC243571.3| 6	GGCCAAGGCGGGCGGATCACGAGGTCAGGAGTTCGAGACC
gi|306440004|gb|AC234445.3| 3	GGCCAAGGCGGGCGGATCACGAGGTCAGGAGTTCGAGACC
gi|418203932|ref|NG_008659.3| 4	GGCCAAGGTGGGTGGATCACGAGGTCAGGAGTTCGAGACC
gi|372266088|ref|NG_032003.1| 18	GGCCAAGGTGGGTGGATCACGAGGTCAGGAGTTCGAGACC
gi|351542171|ref|NG_030340.1| 15	GGCCAAGGTGGGTGGATCACGAGGTCAGGAGTTCGAGACC
gi|365906231|ref|NG_031972.1| 9	GGCCAAGGTGGGCAGATCACGAGGTCAGGAGTTCGAGACC
gi|350540692|gb|AC245300.2| 8	GGCCAAGGTGGGCAGATCACGAGGTCAGGAGTTCGAGACC
gi|342349359|ref|NG_029612.1| 35	GGCCAAGGTGGGCAGATCACGAGGTCAGGAGTTCGAGACC
gi|342307146|gb|AC245140.2| 19	GGCCAAGGTGGGCAGATCACGAGGTCAGGAGTTCGAGACC
gi|427197671|ref|NG_031959.2| 10	GGCCAAGGCGGGCGGATCACGAGGTCAGGAGTTTGAGACC
gi|408535192|ref|NG_032963.1| 3	GGCCAAGGCGGGCGGATCACGAGGTCAGGAGTTTGAGACC
gi|307219207|ref|NG_027734.1| 61	GGCCAAGGTGGGCGGATCATGAGGTCAGGAGTTCGAGACC
gi|402691644|gb|AC244084.3| 32	GGCCAAGGTGGGCGGATCACAAGGTCAGGAGTTCGAGACC
gi|365906234|ref|NG_031973.1| 13	GGCCCAGGTGGGCGGATCACGAGGTCAGGAGTTTGAGACC
gi|341604734|ref|NG_029532.1| 16	GGCCAAGGTGGGCGGATCACGAGGTCAGGAGTTTGAGACC
gi|339895992|gb|AC244034.4| 17	GGCCAAGGTGGGCGGATCACGAGGTCAGGAGTTTGAGACC
gi|333033842|gb|AC244019.2| 15	GGCCAAGGTGGGCGGATCACGAGGTCAGGAGTTTGAGACC
gi|332323094|gb|AC244024.3| 16	GGCCAAGGTGGGCGGATCACGAGGTCAGGAGTTTGAGACC
gi|331284265|gb|AC244159.2| 15	GGCCAAGGTGGGCGGATCACGAGGTCAGGAGTTTGAGACC
gi|427197671|ref|NG_031959.2| 16	GGCCAAGATGGGCGGATCACGAGGTCAGGAGTTCGAGACC
gi|343168750|ref|NG_029669.1| 16	GGCCAAGGTGGGCGGATCACGAGGTCAGCAGTTCGAGACC
gi|359465544|ref|NG_031854.1| 4	GGCCAAGGTGGGCGGATCACGAGGTCAGGAGTTCGAGACC
gi|345842685|gb|AC233294.3| 10	GGCCAAGGTGGGCGGATCACGAGGTCAGGAGTTCGAGACC
gi|345842419|ref|NG_029947.1| 2	GGCCAAGGTGGGCGGATCACGAGGTCAGGAGTTCGAGACC
gi|309243112|ref|NG_027833.1| 26	GGCCAAGGTGGGCGGATCACGAGGTCAGGAGTTCGAGACC
gi|349585497|gb|AC244165.2| 11	GGCCAAGACGGGCGGATCCCGAGGTCAGGAGATCGAGACC
gi|341604954|gb|AC243949.2| 9	GGCCAAGACGGGCGGATCCCGAGGTCAGGAGATCGAGACC
gi|354721251|gb|AC245513.3| 13	GGCTGAGAAGGGCGGATCGCGAGGTCAGGAGATCGAGACC
gi|354721245|gb|AC245163.3| 16	GGCTGAGAAGGGCGGATCGCGAGGTCAGGAGATCGAGACC
gi|354721243|gb|AC245882.3| 13	GGCTGAGAAGGGCGGATCGCGAGGTCAGGAGATCGAGACC
gi|334848113|ref|NG_029038.1| 11	GGCCAATGCGGGCGGATCACGAGGTCAGGAGGTCGAGACC
gi|345531593|gb|AC233728.4| 23	GGCCGAGGTGGGTGGATCACAAGGTCAGGAGATGGAGACC
gi|345441753|ref|NG_029860.1| 46	GGCCGAGGTGGGTGGATCACAAGGTCAGGAGATGGAGACC
gi|399923579|ref|NG_032889.1| 7	GGCCGAGGTGGGTGGATCACAAGGTCAGGAGATTGAGACC
gi|339895988|gb|AC243616.2| 29	GGCCGAGGCGGGTGGATCACAAGGGCAGGAGATTGAGACC
gi|351734553|gb|AC231657.2| 18	GGCCGAGGCGGGTGGATCACAAGGTCAGGAGATTGAGACC
gi|349732425|gb|AC243829.3| 6	GGCCGAGGCGGGTGGATCACAAGGTCAGGAGATTGAGACC
gi|349732420|gb|AC243947.3| 21	GGCCGAGGCGGGTGGATCACAAGGTCAGGAGATTGAGACC
gi|349585500|gb|AC244010.2| 20	GGCCGAGGCGGGTGGATCACAAGGTCAGGAGATTGAGACC
gi|345842685|gb|AC233294.3| 21	GGCCGAGGCGGGTGGATCACAAGGTCAGGAGATTGAGACC
gi|345441753|ref|NG_029860.1| 23	GGCCGAGGCGGGTGGATCACAAGGTCAGGAGATTGAGACC
gi|343432597|ref|NG_029707.1| 3	GGCCGAGGCGGGTGGATCACAAGGTCAGGAGATTGAGACC
gi|325974516|gb|AC243661.4| 5	GGCCGAGGCGGGTGGATCACAAGGTCAGGAGATTGAGACC
gi|322812157|ref|NG_028131.1| 8	GGCCGAGGTGGGTGGATCACAAGGTCAGAAGATCGAGACC
gi|334085262|ref|NG_029008.1| 9	GGCCGAGGTGGGTGGATCACGAGGTCAGCAGATCGAGACC
gi|343887342|ref|NG_029777.1| 23	GGCCGAGGTGGGTGGATCACAAGGTCAGCAGATCGAGACC
gi|399124813|gb|AC247046.1| 3	GGCCGAGGTGGGTGGATCACCAGGTCAGGAGATCGAGACC
gi|339735650|emb|AL929101.5| 3	GGCCGAGGTGGGTGGATCACCAGGTCAGGAGATCGAGACC
gi|305410939|gb|AC241520.3| 3	GGCCGAGGTGGGTGGATCACCAGGTCAGGAGATCGAGACC
gi|358001112|gb|AC243615.2| 10	GGCCGAGGTGGATGGATCACAAGGTCAGGAGATCGAGACC
gi|340138934|ref|NG_029445.1| 19	GGCCGAGGTGGGTGGATCCCAAGGTCAGGAGATCGAGACC
gi|402691644|gb|AC244084.3| 25	GGCCGAGGTGGGTGGATCACAAGGTCAGGAGATCGAGACC
gi|357588539|gb|AC243760.2| 12	GGCCGAGGTGGGTGGATCACAAGGTCAGGAGATCGAGACC
gi|357527477|gb|AC244092.2| 25	GGCCGAGGTGGGTGGATCACAAGGTCAGGAGATCGAGACC
gi|353249887|ref|NG_030361.1| 14	GGCCGAGGTGGGTGGATCACAAGGTCAGGAGATCGAGACC
gi|351542164|ref|NG_030339.1| 15	GGCCGAGGTGGGTGGATCACAAGGTCAGGAGATCGAGACC
gi|348041431|gb|AC244154.3| 15	GGCCGAGGTGGGTGGATCACAAGGTCAGGAGATCGAGACC
gi|348041431|gb|AC244154.3| 19	GGCCGAGGTGGGTGGATCACAAGGTCAGGAGATCGAGACC
gi|347977997|gb|AC243813.2| 18	GGCCGAGGTGGGTGGATCACAAGGTCAGGAGATCGAGACC
gi|343887354|ref|NG_029781.1| 12	GGCCGAGGTGGGTGGATCACAAGGTCAGGAGATCGAGACC
gi|343488440|ref|NG_029743.1| 11	GGCCGAGGTGGGTGGATCACAAGGTCAGGAGATCGAGACC
gi|341604954|gb|AC243949.2| 6	GGCCGAGGTGGGTGGATCACAAGGTCAGGAGATCGAGACC
gi|340805839|ref|NG_029502.1| 24	GGCCGAGGTGGGTGGATCACAAGGTCAGGAGATCGAGACC
gi|339895972|gb|AC243679.3| 11	GGCCGAGGTGGGTGGATCACAAGGTCAGGAGATCGAGACC
gi|339895968|gb|AC244200.3| 10	GGCCGAGGTGGGTGGATCACAAGGTCAGGAGATCGAGACC
gi|308193465|gb|AC242204.4| 10	GGCCGAGGTGGGTGGATCACAAGGTCAGGAGATCGAGACC
gi|304572007|gb|AC239798.3| 7	GGCCGAGGTGGGTGGATCACAAGGTCAGGAGATCGAGACC
gi|345091015|ref|NG_029844.1| 25	GGCCAAGGCGGGCGGATTACGAGGTCAGGAGATAGACACC
gi|340805842|ref|NG_029503.1| 5	GGCCAAGGCGGGCGGATCATGAGGTCAGGAGATCTTGACC
gi|399124812|gb|AC247045.1| 7	GGCCAAGGCGGGCAGATCACGAGGTCAGGAGATAGACACC
gi|341604950|gb|AC244454.2| 22	GGCCAAGGCGGGCGGATCAAGAGGTCAGGAGATCCAGGCC
gi|343887345|ref|NG_029778.1| 26	GGCCGAGGCGGGCGGATCAGGAGGTCAGGAGACTGAGTCC
gi|399220396|gb|AC244100.3| 13	GGCCGAGACGGGCGGATCACGAGGTCAGGAGATTGGGACC
gi|341604734|ref|NG_029532.1| 6	GGCCGAGGCGGGAGGATCACGAGGTCAGGAGATTCAGACC
gi|345842462|ref|NG_029958.1| 3	GGCCGAGGCGGGTGGATCACGAGGTCAGGAGGTCGAGACC
gi|345478699|ref|NG_029899.1| 2	GGCCGAGGCGGGTGGATCACGAGGTCAGGAGGTCGAGACC
gi|343790958|ref|NG_029763.1| 9	GGCCGAGGCGGGTGGATCACGAGGTCAGGAGGTCGAGACC
gi|343488500|ref|NG_029725.1| 5	GGCCGAGGCGGGTGGATCACGAGGTCAGGAGGTCGAGACC
gi|345110550|ref|NG_029853.1| 3	GGCCGAGGTGGGTGAATCACAAGGTCAGGAGATCGAGACC
gi|427197659|ref|NG_009358.2| 16	GGCCGAGGCGGGTGGATCACAAGGTCTGGAGATCGAGACC
gi|372466567|emb|AL606490.15| 9	GGCCGAGGCGGGTGGATCACAAGGTCAGGAGACCGAGACC
gi|353731115|gb|AC243836.4| 6	GGCCGAGGCGGGTGGATCACAAGGTCAGGAGGTCGAGACC
gi|349500998|ref|NG_030047.1| 4	GGCCGAGGCGGGTGAATCACAAGGTCAGGAGATCGAGACC
gi|309243112|ref|NG_027833.1| 23	GGCCGAGGCGGGTGAATCACAAGGTCAGGAGATCGAGACC
gi|345842507|ref|NG_029966.1| 7	GGCCGACGCGGGTGGATCACAAGGTCAGGAGATCGAGACC
gi|307219207|ref|NG_027734.1| 33	GGCCGACGCGGGTGGATCACAAGGTCAGGAGATCGAGACC
gi|340805839|ref|NG_029502.1| 20	GGCCGAGGCGGGTGGATCACAAGGTGAGGAGATCGAGACC
gi|339895972|gb|AC243679.3| 13	GGCCGAGGCGGGTGGATCACAAGGTCAGGCGATCGAGACC
gi|339895968|gb|AC244200.3| 12	GGCCGAGGCGGGTGGATCACAAGGTCAGGCGATCGAGACC
gi|325910942|gb|AC243827.3| 9	GGCCGAGGCGGGTGGATCACAAGGTCAGGCGATCGAGACC
gi|408535192|ref|NG_032963.1| 2	GGCCGAGGCGGGTGGATCACAAGGTCAGGAGATCGAGACC
gi|402691644|gb|AC244084.3| 10	GGCCGAGGCGGGTGGATCACAAGGTCAGGAGATCGAGACC
gi|365906231|ref|NG_031972.1| 4	GGCCGAGGCGGGTGGATCACAAGGTCAGGAGATCGAGACC
gi|359806811|ref|NG_031890.1| 6	GGCCGAGGCGGGTGGATCACAAGGTCAGGAGATCGAGACC
gi|345478658|ref|NG_029875.1| 5	GGCCGAGGCGGGTGGATCACAAGGTCAGGAGATCGAGACC
gi|345441753|ref|NG_029860.1| 15	GGCCGAGGCGGGTGGATCACAAGGTCAGGAGATCGAGACC
gi|336455035|ref|NG_029160.1| 2	GGCCGAGGCGGGTGGATCACAAGGTCAGGAGATCGAGACC
gi|308193465|gb|AC242204.4| 5	GGCCGAGGCGGGTGGATCACAAGGTCAGGAGATCGAGACC
gi|347921647|ref|NG_030039.1| 19	GGCTGAGGAGGGCGGATTACAAGGTCAGGAGATCGAGACC
gi|345091015|ref|NG_029844.1| 14	GGCTGAGGAGGGCGGATCACAAGGTCAGGAGATCGAGACC
gi|345478655|ref|NG_029872.1| 12	GGCTGAGGCTGGCGGACCACAAGGTCAGGAGATCGAGACC
gi|339895938|gb|AC244434.2| 4	GGCTGAGGCTGGCGGATCACAAGGTCAGGAGATCGAGACC
gi|353731117|gb|AC245023.2| 7	GGCTGAGGCGGGCGGATCATAAGGTCAGGAGCTCGAGACC
gi|334883167|ref|NG_029059.1| 6	GGCTGAGGCGGGCGGATCATAAGGTCAGGAGATCGAGACC
gi|317165590|ref|NG_028060.1| 18	GGCTGAGGTGGACGGATCACAAGGTCAGGAGATCGAGACC
gi|333944050|ref|NG_028983.1| 10	GGCTGAGGCGGACGGATCACAAGGTCAGGAGATCGAGACC
gi|427197657|ref|NG_008799.2| 31	GGCTGAGGCGGGCGGATCACAAGGTCAGGGGATCGAGACC
gi|354721251|gb|AC245513.3| 4	GGCTGAGGCGGGCGGATCACAAGGTCAGGAGATCGAGACC
gi|354721243|gb|AC245882.3| 4	GGCTGAGGCGGGCGGATCACAAGGTCAGGAGATCGAGACC
gi|352962131|ref|NG_030352.1| 8	GGCTGAGGCGGGCGGATCACAAGGTCAGGAGATCGAGACC
gi|349732420|gb|AC243947.3| 3	GGCTGAGGCGGGCGGATCACAAGGTCAGGAGATCGAGACC
gi|349705752|emb|BX323845.7| 5	GGCTGAGGCGGGCGGATCACAAGGTCAGGAGATCGAGACC
gi|349585500|gb|AC244010.2| 3	GGCTGAGGCGGGCGGATCACAAGGTCAGGAGATCGAGACC
gi|345478658|ref|NG_029875.1| 8	GGCTGAGGCGGGCGGATCACAAGGTCAGGAGATCGAGACC
gi|345441753|ref|NG_029860.1| 7	GGCTGAGGCGGGCGGATCACAAGGTCAGGAGATCGAGACC
gi|343887342|ref|NG_029777.1| 9	GGCTGAGGCGGGCGGATCACAAGGTCAGGAGATCGAGACC
gi|340805839|ref|NG_029502.1| 12	GGCTGAGGCGGGCGGATCACAAGGTCAGGAGATCGAGACC
gi|339895972|gb|AC243679.3| 5	GGCTGAGGCGGGCGGATCACAAGGTCAGGAGATCGAGACC
gi|339895968|gb|AC244200.3| 5	GGCTGAGGCGGGCGGATCACAAGGTCAGGAGATCGAGACC
gi|339895955|gb|AC244460.2| 2	GGCTGAGGCGGGCGGATCACAAGGTCAGGAGATCGAGACC
gi|313569911|gb|AC243267.2| 3	GGCTGAGGCGGGCGGATCACAAGGTCAGGAGATCGAGACC
gi|306408101|gb|AC242288.2| 2	GGCTGAGGCGGGCGGATCACAAGGTCAGGAGATCGAGACC
gi|309243112|ref|NG_027833.1| 31	GGCTGGGGCGGGCGGATCACGAGGTGAGGAGATCGAGACC
gi|345842681|gb|AC245150.2| 9	GGCCGTGGCGGGCGGGTCACGAGGTCAGGAGATCGAGACC
gi|347543783|ref|NG_030016.1| 15	GGCTGTGGCGGGCTGATCACGAGGTCAGGAGATCGAGACC
gi|345842681|gb|AC245150.2| 19	GGCCGAGGCGGACGGATCACAAGGTCAAGAGATCGAGACC
gi|427197659|ref|NG_009358.2| 23	GGCAGAGGCGGGCGGATCACAAGGTCAAGAGATTGAGACC
gi|334883151|ref|NG_029050.1| 12	GGTCGAGGCGGGCGGATCACAAGGTCAAGAGATGGAGACC
gi|324096590|gb|AC243586.3| 8	GGCCGAGGCGGGCGGATCACAAGGCCAAGAGATCGAGACC
gi|347582702|gb|AC244499.2| 12	GGGCGAGGCGGGCGGATCCCGAGGTCAAGAGATCGAGACC
gi|351734556|gb|AC245692.2| 14	GGCTGAGGCGGGCGGATCACGAGGTCAAGATATCAAGACC
gi|346716449|gb|AC244669.2| 14	GGCTGAGGCGGGCGGATCACGAGGTCAAGATATCAAGACC
gi|342187424|gb|AC245389.1| 20	GGCTGAGGCGGGCGGATCACGAGGTCAAGATATCAAGACC
gi|341865674|gb|AC245364.1| 2	GGCTGAGGCGGGCGGATCACGAGGTCAAGATATCAAGACC
gi|339759536|gb|AC245008.1| 11	GGCTGAGGCGGGCGGATCACGAGGTCAAGATATCAAGACC
gi|329299149|gb|AC242843.2| 16	GGCTGAGGCGGGCGGATCACGAGGTCAAGATATCAAGACC
gi|340007368|ref|NG_029429.1| 6	GGCTGAGGCGGGCGGATCACGAGGTCAAGAGATCCAGACC
gi|425905366|gb|AC005280.4| 14	GGCTGAGGCGGGCGGATCACGAGGTCAAGAGATCAAGACC
gi|334883173|ref|NG_029061.1| 11	GGCTGAGGCGGGCGGATCACGAGGTCAAGAGATCAAGACC
gi|359806811|ref|NG_031890.1| 5	GGCCGAGGCGGGCGGATCATGAAGTCAGGAGATCGAGACC
gi|343488517|ref|NG_029732.1| 20	GGCTGAGGCGGGTGGATCATGAAGTCAGGAGATCGAGACC
gi|339896025|gb|AC243569.3| 22	GGCCGAGGCGGGTGGATCATGAAGTCAGGAGATCGAGACC
gi|365777425|ref|NG_031967.1| 17	GGCCGAAGCAGGCAGATCACGAGGTCAGGAGATTGAGACC
gi|324096590|gb|AC243586.3| 11	GGCCGGAGCGGGCAGATCACGAGGTCAGGAGATTGAGACC
gi|330688505|gb|AC244157.2| 5	GGCCGAAGCGGGCAGATCACGAGGTCAGGAGATTGAGACC
gi|322812157|ref|NG_028131.1| 6	GGTCGAGGCGGGTGGATCACAAGGTCAGGAGATCGAGACC
gi|345091015|ref|NG_029844.1| 16	GGACGAGGCGGGTGGATCACAAGGTCAGGAGATCGAGACC
gi|330417983|gb|AC243900.3| 3	GGCCGAGGCGGGCGGATCATGAGGTCACGAGATCGAGACC
gi|304555576|ref|NG_027529.1| 10	GGCTGAGGCGGGCGGATCATGAGGTCAAGAGATTGAGACC
gi|351542171|ref|NG_030340.1| 7	GGCTGAGGCGGGCGGATCATGAGGTCAAGAGATCGAGACC
gi|365733576|ref|NG_031962.1| 4	GGCCGAGGCGGGCGGATCATGAGGTCAAGAGATCGAGACC
gi|399220396|gb|AC244100.3| 3	GGCCGAGGCGGGCGGATCACGAGGTCAAGAGATCGAGACC
gi|371121340|ref|NG_009006.2| 7	GGCCGAGGCGGGCGGATCACGAGGTCAAGAGATCGAGACC
gi|365733576|ref|NG_031962.1| 2	GGCCGAGGCGGGCGGATCACGAGGTCAAGAGATCGAGACC
gi|340805839|ref|NG_029502.1| 4	GGCCGAGGCGGGCGGATCACGAGGTCAAGAGATCGAGACC
gi|334883151|ref|NG_029050.1| 2	GGCCGAGGCGGGCGGATCACGAGGTCAAGAGATCGAGACC
gi|341572551|ref|NG_029516.1| 4	GGCTGAGGCGGGCGGATCACGAGGTCAAGAGATCGAGACC
gi|339759605|gb|AC245078.1| 5	GGCTGACGCGGGCAGATCACGAGGTCAGGAGATCGAGACC
gi|313482822|ref|NG_027957.1| 31	GGCTGAAGCGGGCAGATCACGAGGTCAGGAGATTGAGACC
gi|339759629|gb|AC245102.1| 14	GGCTGAAGCAGGCAGATCACGAGGTCAGGAGATCGAGACC
gi|313482822|ref|NG_027957.1| 18	GGCTGAAGCGGGCAGATCACGAGGTCAGGAGATCGAGACC
gi|339896009|gb|AC244153.3| 10	GGCAGAAGCGGGCAGATCACGAGGTCAGGAGATCGAGACC
gi|339759629|gb|AC245102.1| 13	GGCTGAGGCGGGCAGATCACGAGGTCAGGAGTTCGAGGCC
gi|339409215|ref|NG_029374.1| 19	GGCTGAGGCGGGCAGGTCACGAGGTCAGGAGTTCGAGACC
gi|359465544|ref|NG_031854.1| 6	GGCTGAGGCGGGCAGATCACGAGGTCAGGAGTTCGAGACC
gi|427197654|ref|NG_007455.2| 6	GGCAGAGGCGGGCGGATCACGAGGTCAGGAGCTCGAGACC
[truncated: 3,517 more rows]

## Sheet: 65 del
GenBank ID	Sequence
gi|18464270|gb|AC095044.3|	GGCCGAGGTGGGCAGATAACTGAGGTCAGGAGTTCAAGACC
gi|3900854|gb|AC004874.1|	GGCCGAGGTGGGCTGATAACTGAGGTCAGGAGTTCAAGACC
gi|13899422|gb|AC087072.2|AC087072	GGCCAAGGCGAGAGGATCACTGAGGTCAGGAGTTTGAGACC
gi|11121019|emb|AL162505.20|	GGCTGAGGCAGGCAGATCACTGAGATCAGGAGTTCGAGACC
gi|18476549|emb|AL353754.10|	GGCCGAGCCAGGCAGATCACTGAGGCCAGGAGTTCGAGACC
gi|90653001|gb|DQ431198.1|	GGCTGAGGAGGGCGGATCACTTAAGTCAGGAGTTCGAGACC
gi|14336674|gb|AE006462.1|	GGCTGAGGAGGGCGGATCACTTAAGTCAGGAGTTCGAGACC
gi|38524627|gb|AC106820.4|	GGCCAAAGCGGGCGGATCACCGAGGTCAGGAGTTCAAGACC
gi|332801102|gb|AC243807.3|	GGCCGAGGTGGGGGGATCACTGAGGTCAGAAGTTCGAGACC
gi|257471025|ref|NG_012827.1|	GGCCGAGGTGGGTGGATCATTGAGGCCAGGAGTTCGAGACC
gi|167887707|gb|EF445032.1|	GGCCGAGGCGAGCGGATCACTGAGGTCGGGAGTTCAAGACC
gi|16416157|emb|AL158164.15|	GGCCGAGGCGAGCGGATCACTGAGGTCGGGAGTTCAAGACC
gi|15281257|gb|AC092045.2|	GGCTGAGGTGGGCGGATCACTGAGGTCAGGAGTTCAAGACC
gi|17907179|emb|AL139260.19|	GGCCAAGGCGGGTGGATCAATGAGGTCAGGAGTTCGAGACC
gi|164565850|gb|AC215328.2|	GGCCGAGGCGGGTGGATCACTGAGGTCAGGAGTTCGAGACC
gi|18390157|gb|AC084235.13|	GGCCGAGGCGGGTGGATCACTGAGGTCAGGAGTTCGAGACC
gi|14196418|gb|AC010735.11|	GGCCGAGGCGGGTGGATCACTGAGGTCAGGAGTTCGAGACC
gi|13751335|emb|AL353752.6|	GGCCGAGGCGGGTGGATCACTGAGGTCAGGAGTTCGAGACC
gi|117557634|gb|AC067815.6|	GGCTGAGGCGGGTGGATCACTGAGGTCAGGAGTTCGAGACC
gi|297374894|gb|AC239799.2|	GGCCGAGGCAGGCGGATCACTGAGGTCAGGAGTTCGAGACC
gi|29788951|emb|BX323046.3|	GGCCGAGGCAGGCGGATCACTGAGGTCAGGAGTTCGAGACC
gi|27817278|emb|AL592307.36|	GGCCGAGGCAGGCGGATCACTGAGGTCAGGAGTTCGAGACC
gi|17973919|emb|AL355505.16|	GGCCGAGGCAGGCGGATCACTGAGGTCAGGAGTTCGAGACC
gi|439660|emb|X74962.1|	GGCCGAGGCAGGCGGATCACTGAGGTCAGGAGTTCGAGACC
gi|3702294|gb|AC005783.1|AC005783	GGCCAAGGCGGGCGGATCACTGAGGTCAGGAGTTCGAGACC
gi|14625551|emb|AL353796.16|	GGCCGAGGCGGGCGGATCACTTAGGTCAGGAGTTCGAGACC
gi|11558559|emb|AL157938.22|	GGCCGAGGCGGGCAGATCACTGAGGTCAGGAGTTCGAGACC
gi|15281188|gb|AC008949.9|	GGCCGAGGCGGGCGGATCACTGAGGTCAGGAGTTCGAGACC
gi|14270126|emb|AL139385.12|	GGCTGAGGCGGGCGGATACCTAAGGTCAGGAGTTCGAGACC
gi|427197657|ref|NG_008799.2|	GGCCGAGGCGGGCGATTACCTGAGGTCAGGAGTTCGAGACC
gi|21704288|gb|AC126696.1|	-GCTGAGGTGGGTGGATCACTGAGGTCAGGAGTTCGAGACC
gi|8217435|emb|AL133286.9|	GGCCAAGTCAGGCAGATCACTGAGGTCAGGAGTTCGAGA--
gi|13384365|gb|AC012170.6|AC012170	GGCGGAGGTGGGCGGATCACTGAGGTCAGGAGTTCGAGA--
gi|29788951|emb|BX323046.3| 2	----GAGGCGGGCAGATCACTGAGGTCGGGAGTTCGAGACC

## Sheet: 87-98 ins
GenBank ID	Sequence
gi|343887342|ref|NG_029777.1| 46	GAAGTCGGGAGTTCGAGACCACCCTGGCTAACATAATGAAAACCCTTCTCTA
gi|341604734|ref|NG_029532.1| 38	GAGGTCAGGAGATTCAGACCATTCCAGCCAGCACAGTGAAACCCTGTCTCTA
gi|325197278|gb|AC242061.2| 13	GAGGTCAGGAGATCGAGACTGTTCTGGCTAAACCAGTGAAACCCCCTCTCTA
gi|325197278|gb|AC242061.2| 14	GAGGTCAGGAGATCGAGACTGTTCTGGCTAAACCAGTGAAACCCCCTCTCTA
gi|325197278|gb|AC242061.2| 15	GAGGTCAGGAGATCGAGACTGTTCTGGCTAAACCAGTGAAACCCCCTCTCTA
gi|386781753|ref|NG_032693.1| 55	GAGGTCAGGAGATCGAGACCATCTTAGCACGCACAGTGAAACCCTGTGTCTA
gi|367460062|ref|NG_031980.1| 33	GAGGTCAAGAGATCGAGACCATCATGACCCACACGGCAAAACCCCGTCTCTA
gi|349732115|ref|NG_030314.1| 52	GAGGTTAGGAGACGGAGACCATACCGGCTAACACAATGAAACCCCGTCTCTA
gi|408535192|ref|NG_032963.1| 14	GAGGTCAGGAGCTGGAGAGTATCCTTGCTAACACGATGAAACCCCATCTCTA
gi|321267536|ref|NG_028119.1| 21	GAGGTCAGGAGATTGAGGCTATCCTGGCCAATGTAGTGAAACCCCGTCTCTA
gi|345478725|ref|NG_029917.1| 62	GAGGTCAGGAGTTCAATACCAGCCTGCCTGACACAGTGAAACTCTGTCTCTA
gi|329755295|ref|NG_028243.1| 44	GAGGTCAAGAGATAGAGACCATCCTGGCTAACTCGATGAAACCCCATCTTTA
gi|343488440|ref|NG_029743.1| 19	GAGGTCAGGAAATCGAGATCATCATGGCTAACACGAGGAAACCCCATCTCTA
gi|344179187|gb|AC245088.2| 21	GAGCTCAGGAGTTCGAGACCAGCCTGGGAAAATCGGTGAAACCCTATCTCTA
gi|345478717|ref|NG_029911.1| 8	GAGGTCAGGAGATCAAGACTTTCCTGACTAACATGCTGAAACCCCATCTTTA
gi|399157400|gb|AC247059.1| 27	GAGGTCAGTATATCAAGACCATTCTAGCTAACACGGTGAAACTCCGTCTCTA
gi|387157929|gb|AC244670.3| 18	GAGGTCAGTATATCAAGACCATTCTAGCTAACACGGTGAAACTCCGTCTCTA
gi|339896017|gb|AC243961.3| 41	GAGGTCAGTATATCAAGACCATTCTAGCTAACACGGTGAAACTCCGTCTCTA
gi|347543783|ref|NG_030016.1| 36	GAGGTCAGCAGATCAAGATCATTCTGGCTAACACAGTGAAACTCCCTCTCTA
gi|427197659|ref|NG_009358.2| 12	GAGGTCAGAAGATCGAGACCATCCTGGCTAATACGGTGAAACCCTGTCTCTA
gi|364023814|ref|NG_031945.1| 3	GAGGTCAGAAGATCGAGACCATCCTGGCTAACACGGTGAAACCCTGTCTCTA
gi|341865675|gb|AC245033.2| 13	GAGGTCAGCAGATCGAGACCATCCTGGCTAACATGGTGAAACCCTATCTCTA
gi|341865593|ref|NG_029549.1| 10	GAGGTCAGAAGATCGAGACCATCCTGGCTAACATGGTGAAACCCTATCTCTA
gi|343887354|ref|NG_029781.1| 21	GAGGTCAGAAGATCGAGACCATCCTGGCTAACATGGTGAAACGCTGTCTCTA
gi|386365510|gb|AC245884.3| 70	GAGGTCAGGAGATGGAGACAATCCTGGCTAATGCGATGAAACCCCATCTCTA
gi|410176098|gb|AC243914.3| 54	GAGGTTAGGAGATGGAGTCCATTCTGGCTAACATGGTGAAACCCCATCTCTA
gi|339896033|gb|AC243806.3| 58	GAGGTTAGGAGATGGAGTCCATTCTGGCTAACATGGTGAAACCCCATCTCTA
gi|343478187|ref|NG_029721.1| 22	GAGGTTAGCAGATCGAGACAATCCTGGCTAACATGGTGAAACCTCATCTCTA
gi|307219207|ref|NG_027734.1| 66	GAGGTCAGGAGGTCGAGACTATCCTGGCTAATACGGCGAAACCCTGTCTCTA
gi|313482779|ref|NG_027954.1| 38	GAGGTCAGGAGATTGAGACCATCCTGGCCAATGTGGTGAAACTCTGTCTCTA
gi|346716342|ref|NG_029982.1| 48	GAGGTCAGGAAATCGAGACCAGCTTGGCTAATATGGTGAAACCCTGTCTCTA
gi|362999165|ref|NG_031913.1| 16	GAGGTCAGGAGATTGAGACCATCCTAACCAACATGGTGAAACCCTGTCTCTA
gi|357527478|gb|AC243732.3| 21	GAGGTCAGGAGATTGAGACCATCCTAACTAACATGGTGAAACCCTGTCTCTA
gi|339895980|gb|AC243830.3| 13	GAGGTCAGGAGATTGAGACCATCCTAACTAACATGGTGAAACCCTGTCTCTA
gi|315259081|ref|NG_028016.1| 10	GAGGTCAGGAGATCGAAATCATCCTGGCTAATATGGTGAAATCCCGTCTCTA
gi|350606371|ref|NG_030333.1| 19	GAGGTCAGAAGGTCAAGACCATCCTGGCTAACGTGGTGAAACCCCATCTCTA
gi|311771700|ref|NG_008360.2| 12	GAGGTCAGGAGATCGAGACCACCCTGGCCAATATGGTGAAATCCCGTCTCTA
gi|345478658|ref|NG_029875.1| 11	GAGGTAAGGAGATCGAGACCATCCTGGCTAACATGGTGAAACCCCATCTCTA
gi|353731115|gb|AC243836.4| 9	GAGGTTAGGAGATCGAGACCATCCTGGCTAACATGGTGAAACTCCATCTCTA
gi|355477306|gb|AC245019.2| 10	GAGGTTAGAAGATCGAGACCATCCTGGCTAACATGGTGAAACCCCATCTCTA
gi|339895964|gb|AC244394.3| 10	GAGGTTAGAAGATCGAGACCATCCTGGCTAACATGGTGAAACCCCATCTCTA
gi|349732420|gb|AC243947.3| 21	GAGGTTAGGAGATCGAGACCATCCTGGCTAACATGGTGAAACCCCATCTCTA
gi|349585500|gb|AC244010.2| 22	GAGGTTAGGAGATCGAGACCATCCTGGCTAACATGGTGAAACCCCATCTCTA
gi|351734556|gb|AC245692.2| 15	GAGGTCAGGAGATTGAGACCATCTTGGCTAACGCGGTGAAACCCCATCTCTA
gi|342187424|gb|AC245389.1| 21	GAGGTCAGGAGATTGAGACCATCTTGGCTAACGCGGTGAAACCCCATCTCTA
gi|329755374|gb|AC243756.3| 17	GAGGTCAGGAGATTGAGACCATCTTGGCTAACGCGGTGAAACCCCATCTCTA
gi|344179187|gb|AC245088.2| 8	GAGGTCAGGAGCTCGAGACCGTCCTGGCTAACATGGTGAAACCCTGTCCCTA
gi|388556519|ref|NG_032763.1| 8	GAGGTCAGGAGATCGAGACCACCCTGGCTAATACAGTGAAACCCTGTCTCTA
gi|313482822|ref|NG_027957.1| 30	GAGGTCAGGAGATCGAGACCATCTTGGCTAATATGGTGAAGCCCCGTCTCTA
gi|353731115|gb|AC243836.4| 8	GAGGTCAGGAGATTGAGACCATCCTGGCTAACGTAGTGAAACCCCGTCTCTA
gi|386781753|ref|NG_032693.1| 30	GAGGTCAGGAGATTGAGACCATCCTAGCTAATATGGTGAAACCCTGTCTCTA
gi|354721240|gb|AC245164.2| 8	GAGGTCAGGAGATTGAGACTACCCTGGCTAAGATGGTGAAACCCCGTCTCTA
gi|343432605|ref|NG_029710.1| 11	GAGGTCAGGAGATTGAGACTATCCTGGCTAAAATGGTGAAACCCCGTCTCTA
gi|350540692|gb|AC245300.2| 8	GAGGCCAGGAGATCCAGACCATCCTGGCTGACACAGTGAAACCCCGTCTCTA
gi|406362883|gb|AC246790.3| 14	GAGGTCGGGAGATGGAGACCATCCTGGCTAGCACGGTGAAACCCTGTCTGTA
gi|354721239|gb|AC245506.3| 7	GAGATCAGGAGATCGAGACCATCCTGGCTAATACGGTGAAAGCCCATCTCTA
gi|333360962|gb|AC244255.3| 4	GAGATCAGGAGATCGAGACCATCCTGGCTAACACGGTGAAAGCCCATCTCTA
gi|406362869|gb|AC253554.1| 8	GAGGTCAGGAGATCCAGACCATCCTGGCTAATGTGGTGAAACCCCATCTCTA
gi|392996970|gb|AC245520.3| 26	GAGGTCAGGAGATCCAGACCATCCTGACTAACACGGCAAAACCCTGTCTCTA
gi|349732420|gb|AC243947.3| 31	GAGGTCAGGAGATCCAGACCATCCTGACTAACACGGCAAAACCCTGTCTCTA
gi|349585500|gb|AC244010.2| 35	GAGGTCAGGAGATCCAGACCATCCTGACTAACACGGCAAAACCCTGTCTCTA
gi|386685469|gb|AC244111.3| 26	GAGGTCAGGAGTTCCAGACCATCCTGGCTAACACAGTGAAACCTTCTCTCTA
gi|356582649|gb|AC244518.2| 10	GAGGTCAGGAGTTCCAGACCATCCTGGCTAACACAGTGAAACCTTCTCTCTA
gi|345478658|ref|NG_029875.1| 10	GAGGTCAGGAGATCCAGACCATCCAGGCTAACACGGTGAAACTCCGTCTCTA
gi|331028925|gb|AC244093.2| 20	GAGGTCAGGAGCTCCAGACCATCCTGGCTAACATGGTGAAACCCTGTCCCTA
gi|342349359|ref|NG_029612.1| 34	GAGGTCAGGACATCCAGACCATCCTGGCTAACGCAGTGAAACCCCGTCTCTA
gi|343962601|ref|NG_029792.1| 10	GAGGTCAGGAGATCAAGACCATCCTGGCTAACGAGGTAAAACCCCGTCTCTA
gi|350606371|ref|NG_030333.1| 14	GAGGTGAGGAGATCCAGACCATCCTGGCTAACGTGGTGAAACCCCGTCTCTA
gi|406647886|ref|NG_032944.1| 15	GAGGTCAGGAGATCGAGACCATCCTGGCTAATATGGTGAAACTCTGTCTCTA
gi|349732424|gb|AC243587.3| 16	GAGGTCAGGAGATCGAGACCATCCTGGCTAATATGGTGAAACCCTGTCTCTA
gi|321400101|ref|NG_028123.1| 2	GAGGTCAGGAAATCGAGACCATCCTGGCTAATATGGTGAAACCCCGTCTCTA
gi|343962601|ref|NG_029792.1| 14	GAGGTCAGGAAATCGAGACCATCCTGGCTAATGTGGTGAAACCCCGTCTCTA
gi|333360979|gb|AC243654.3| 21	GAGGTCAGGATATCGAGACCATCCTGGCTAATGTGGTGAAACCCCGTCTCTA
gi|399923580|ref|NG_032019.2| 12	GAGGTCAGGAGATTGAGACCATCCTGGCTAATATGGTGAAACCCCGTCTCTA
gi|338827687|ref|NG_029236.1| 15	GAGGTCAGGAGATCGAGACCATCCTGGCTAATATGGTGAAACCCCGACTCTA
gi|311334805|gb|AC241988.3| 12	GAGGTGAGGAGATCGAGACCATCCTGGCTAATATGGTGAAACCCCGTCTCTA
gi|400173047|gb|AC247238.1| 3	GAGGTCAGGAGATCGAGACCATCCTGGCTAATATGGTGAAACCCCGTCTCTA
gi|359718930|ref|NG_031878.1| 5	GAGGTCAGGAGATCGAGACCATCCTGGCTAATATGGTGAAACCCCGTCTCTA
gi|345478674|ref|NG_029882.1| 2	GAGGTCAGGAGATCGAGACCATCCTGGCTAATATGGTGAAACCCCGTCTCTA
gi|330864701|ref|NG_028352.1| 2	GAGGTCAGGAGATCGAGACCATCCTGGCTAATGCGGTGAAACCCCATCTCTA
gi|354721239|gb|AC245506.3| 3	GAGGTCAGGAGATCGAGACCATCCTGGCTAACGCGGTGAAACCCCATCTCTA
gi|309243112|ref|NG_027833.1| 27	GAGGTCAGGAGATCGAGACCATCCTGGCTAACGCAGTGAAACCCTATCTCTA
gi|333360962|gb|AC244255.3| 3	GAGGTCAGGAGATCGAGACCATCCTGGCTAACGCAGTGAAACCCCATCTCTA
gi|350606478|gb|AC245166.2| 4	GAGGTCAGGAGATGGAGACCATCCTGGCTAACGCAGTGAAACCCTGTCTCTA
gi|345091015|ref|NG_029844.1| 18	GAGGTCAGGAGATCGAGACCATCCTGGCTAACGCAGTGAAACCCTGTCTCTA
gi|425876814|gb|AC245507.2| 6	GAGGTCAGGAGATCGAGACCATCCTGGCTAATGCAGTGAAACCCCGTCTCTA
gi|351734549|gb|AC243915.4| 7	GAGGTCAGTAGATCGAGACCATCCTGGCTAACGCAGTGAAACCCCGTCTCTA
gi|345478725|ref|NG_029917.1| 6	GAGGTCAGGAGATCGAGACCATCCTGGCTAACGCAGTGAAACCCCGTCTCTA
gi|347447240|gb|AC243964.3| 8	GAGGTCAGGCGATCGAGACCATCCTGGCTAATACAGTGAAACCCCATCTCTA
gi|349732143|ref|NG_030315.1| 4	GAGGTTAGGAGTTCGAGACCATCCCGGCTAAAACGGTGAAACCCCATCTCTA
gi|356582650|gb|AC243622.3| 7	GAGGTCAGGATATCGAGACCATCCTGGCTAACACGGTGAAACCCTGTCTCTA
gi|343887250|emb|AL138743.6| 6	GAGGTCAGGATATCGAGACCATCCTGGCTAACACGGTGAAACCCTGTCTCTA
gi|340805941|gb|AC244207.2| 10	GAGGTCAGGATATCGAGACCATCCTGGCTAACACGGTGAAACCCTGTCTCTA
gi|339895941|gb|AC243627.3| 10	GAGGTCAGGATATCGAGACCATCCTGGCTAACACGGTGAAACCCTGTCTCTA
gi|333360967|gb|AC243899.3| 7	GAGGTCAGGATATCGAGACCATCCTGGCTAACACGGTGAAACCCTGTCTCTA
gi|355389859|emb|FP700058.7| 25	GAGGTCAGGATATCCAGACCATCCTGGCTAACACGGTGAAACCCTGTCTCTA
gi|350606377|ref|NG_030334.1| 12	GAGGTCAGGAGATCCAGACCATCCCGGCTAACATGGTGAAACCCCGTCTCTA
gi|347543880|gb|AC243655.3| 25	GAGGTCAGGAGATCCAGACCTTCCTGGCTAACACAGTGAAACCCCGTCTCTA
gi|345441769|ref|NG_029867.1| 2	GAGGTCAGGAGATCCAGACTATCCTGGCTAACACGGTGAAACCCTGTCTCTA
gi|344925926|gb|AC245669.1| 3	GAGGTCAGGAGATCCAAACCATCCTGGCTAACACGGTGAAACCCTGTCTCTA
gi|343962757|gb|AC245602.1| 4	GAGGTCAGGAGATCCAAACCATCCTGGCTAACACGGTGAAACCCTGTCTCTA
gi|339759702|gb|AC245174.1| 3	GAGGTCAGGAGATCCAAACCATCCTGGCTAACACGGTGAAACCCTGTCTCTA
gi|307344760|gb|AC241402.3| 4	GAGGTCAGGAGATCCAGGCCATCCTGGCTAACATGGTGAAACCCCGTCTCTA
gi|392996969|gb|AC244451.3| 10	GAGGTCAGGAGATCCAGACCATCCTGGCTAACACGGTGAAACCCTGTCTCTA
gi|372466561|emb|FP700060.7| 5	GAGGTCAGGAGATCCAGACCATCCTGGCTAACACGGTGAAACCCTGTCTCTA
gi|355389859|emb|FP700058.7| 17	GAGGTCAGGAGATCCAGACCATCCTGGCTAACACGGTGAAACCCTGTCTCTA
gi|351734556|gb|AC245692.2| 8	GAGGTCAGGAGATCCAGACCATCCTGGCTAACACGGTGAAACCCTGTCTCTA
gi|349585109|ref|NG_030301.1| 3	GAGGTCAGGAGATCCAGACCATCCTGGCTAACACGGTGAAACCCTGTCTCTA
gi|342187424|gb|AC245389.1| 11	GAGGTCAGGAGATCCAGACCATCCTGGCTAACACGGTGAAACCCTGTCTCTA
gi|330688500|gb|AC243744.3| 9	GAGGTCAGGAGATCCAGACCATCCTGGCTAACACGGTGAAACCCTGTCTCTA
gi|329755374|gb|AC243756.3| 11	GAGGTCAGGAGATCCAGACCATCCTGGCTAACACGGTGAAACCCTGTCTCTA
gi|329299149|gb|AC242843.2| 7	GAGGTCAGGAGATCCAGACCATCCTGGCTAACACGGTGAAACCCTGTCTCTA
gi|310772341|gb|AC242842.3| 4	GAGGTCAGGAGATCCAGACCATCCTGGCTAACACGGTGAAACCCTGTCTCTA
gi|406035364|ref|NG_032939.1| 6	GAGGTCAGGAGATCCAGACCATCCTGGCTAACATGGTGAAACCCCGTCTCTA
gi|399220396|gb|AC244100.3| 17	GAGGTCAGGAGATCCAGACCATCCTGGCTAACATGGTGAAACCCCGTCTCTA
gi|345842502|ref|NG_029965.1| 3	GAGGTCAGGAGATCCAGACCATCCTGGCTAACATGGTGAAACCCCGTCTCTA
gi|340007371|ref|NG_029432.1| 6	GAGGTCAGGAGATCCAGACCATCCTGGCTAACATGGTGAAACCCCGTCTCTA
gi|326807069|gb|AC243752.2| 6	GAGGTCAGGAGATCCAGACCATCCTGGCTAACATGGTGAAACCCCGTCTCTA
gi|427197659|ref|NG_009358.2| 11	GAGGTCAGGAGATCCAGACCATCCTGGCTAACACAGTGAAACCGCGTCTCTA
gi|399220397|gb|AC244112.3| 6	GAGGTCAGGAGATCCAGACCATCCTGGCTAACTTGGTGAAACCCCGTCTCTA
gi|355389859|emb|FP700058.7| 22	GAGGTCAGGAGATCCAGACCATCCTGGCTAACATGGTGAAACCCCGTATCTA
gi|350606377|ref|NG_030334.1| 9	GAGGTCAGGAGATCCAGACCATCCTGGCTAACACGGTGAAACCCCCTCTCTA
gi|343962762|gb|AC243913.2| 26	GAGGTCAGGAGATCCAGACCATCCTGGCTAACACGGGGAAACCCCATCTCTA
gi|343962762|gb|AC243913.2| 27	GAGGTCAGGAGATCCAGACCATCCTGGCTAACACGGGGAAACCCCATCTCTA
gi|343962601|ref|NG_029792.1| 6	GAGGTCAGGAGATCCAGACCATCCTGGCTAACACGGTGAAACCTCGTCTCTA
gi|342675615|ref|NG_029392.1| 13	GAGGTCAGGAGATCCAGACCATCCTGGCTAACACGGTGCAACCCTGTCTCTA
gi|340805839|ref|NG_029502.1| 25	GAGGTCAGGAGATCCAGACCATCCTGGCTAACACGGTGAAGCCCTGTCTCTA
gi|336088640|ref|NG_029120.1| 18	GAGGTCAGGAGATCCAGACCATCCTGGCTAACACAGTGAAACCCCGTCTCTA
gi|315138987|ref|NG_028012.1| 10	GAGGTCAGGAGATCCAGACCATCCTGGCTAACACAGTGAAACCCCGTCTCTA
gi|307219207|ref|NG_027734.1| 37	GAGGTCAGGAGATCCAGACCATCCTGGCTAACACAGTGAAACCCCGTCTCTA
gi|344925854|ref|NG_029821.1| 7	GAGGTCAGGAGATCGAGACCATCCTGGCTAGCACAGTGAAACCCTGTCTCTA
gi|387530837|gb|AC245052.3| 5	GAGGTCAGGAGATCGAGACCATCCTGGCTAGCACGGTGAAACCCCGTCTCTA
gi|353731108|gb|AC244647.2| 3	GAGGTCAGGAGATCGAGACCATCCTGGCTAGCACGGTGAAACCCCGTCTCTA
gi|307133676|tpg|BK007104.1| 10	GAGGTCAGGAGATCGAGACCATCCTGGCTAGCACGGTGAAACCCCGTCTCTA
gi|325197151|ref|NG_011991.2| 9	GAGGTCAGGAGATCGAGACCATCCTGGCTAGCACGGTGAAACCCTGTCTTTA
gi|351734554|gb|AC233701.6| 6	GAGGTCAGGAGATGGAGACCATCCTGGCTAGCACGGTGAAACCCTGTCTCTA
gi|356995897|ref|NG_030562.1| 5	GAGGTCAGGAGATCGAGACCATCCTGGCTAGCACGGTGAAACCCTGTCTCTA
gi|325910943|gb|AC244033.1| 16	GAGGTCAGAAGATCGAGACCATCCTGGCTATCACAGTGAAACCCCATCTCTA
gi|343887342|ref|NG_029777.1| 11	GAGGTCAGGAGATCGAGACCAGCCTGGCTAATACGGTGAAACCCCATCTCTA
gi|350540693|gb|AC244014.3| 6	GAGGTCAGGAGATCGAGACCATCCTGGCTAATACGGCGAAACCCCATCTCTA
gi|330688497|gb|AC243994.3| 4	GAGGTCAGGAGATCGAGACCATCCTGGCTAATACGGCGAAACCCCATCTCTA
gi|307746952|gb|AC242498.3| 5	GAGGTCAGGAGATCGAGACCATCCTGGCTAATACGGCGAAACCCCATCTCTA
gi|319655712|ref|NG_028083.1| 5	GAGGTCAGGAGATCGAGACCATCCTGGCTACTACGGTGAAACCCCATCTCTA
gi|341865593|ref|NG_029549.1| 4	GAGGTCAGGAGATCGAGACCATCCTGGCTAATACGGTGAAACCCCATCTCTA
gi|330688505|gb|AC244157.2| 2	GAGGTCAGGAGATCGAGACCATCCTGGCTAATACGGTGAAACCCCATCTCTA
gi|347543783|ref|NG_030016.1| 15	GAGGTCAGGAGATGGAGACCATCCTGGCTAATACGGTGAAACCCCATCTCTA
gi|322359364|gb|AC242213.3| 2	GAGGTCAGGAGCTCGAGACCATCCTGGCTAATACGGTGAAACCCCATCTCTA
gi|351734550|gb|AC245886.2| 13	GAGGTCAGGAGATCGAGACCATCCCAGCTAGAACGGTGAAACCCCGTCTCTA
gi|390517029|ref|NG_032784.1| 12	GAGGTCAGGAGATCGAGACCATCCCAGCTAAAACGGTGAAACCCCGTCTCTA
gi|356582650|gb|AC243622.3| 19	GAGGTCAGGAGATCGAGACCATCCCAGCTAAAACGGTGAAACCCCGTCTCTA
gi|343780999|gb|AC244666.2| 14	GAGGTCAGGAGATCGAGACCATCCCAGCTAAAACGGTGAAACCCCGTCTCTA
gi|333360967|gb|AC243899.3| 19	GAGGTCAGGAGATCGAGACCATCCCAGCTAAAACGGTGAAACCCCGTCTCTA
gi|331284260|gb|AC243658.3| 12	GAGGTCAGGAGATCGAGACCATCCCAGCTAAAACGGTGAAACCCCGTCTCTA
gi|326694015|gb|AC243755.2| 11	GAGGTCAGGAGATCGAGACCATCCCAGCTAAAACGGTGAAACCCCGTCTCTA
gi|311210846|ref|NG_027868.1| 3	GAGGTCAGGAGATCGAGACCATCCCAGCTAAAACGGTGAAACCCCGTCTCTA
gi|349732424|gb|AC243587.3| 17	GAGGTCAGGAGATCGAGACCATCCCGGCTAAAACGGTGAAACCCCGTCTGTA
gi|349585497|gb|AC244165.2| 12	GAGGTCAGGAGATCGAGACCATCCCGGCTAAAACGGTGAAACCCCGTCTGTA
gi|409264755|ref|NG_032967.1| 3	GAGGTCAGGAGATCGAGACCATCCCGGCTAAAACGGTGAAACCTCGTCTCTA
gi|326381105|ref|NG_028228.1| 8	GAGGTCAGGAGATCGAGACCATCCCGGCTAAAACGGTGAAACCTCGTCTCTA
gi|324096590|gb|AC243586.3| 11	GAGGTCAGGAGATCGAGACCATCCCGGCTAAAACGGTGAAACCTCGTCTCTA
gi|341865574|ref|NG_029568.1| 7	GAGGTCAGGAGTTCAAGACCATCCCGGCTAAAACGGTGAAACCCCGTCTCTA
gi|427197659|ref|NG_009358.2| 5	GAGGTCAGGAGATCGAGACCATCCCGGCTAAAACGGTGAAACCCCGTCTCTA
gi|425905366|gb|AC005280.4| 10	GAGGTCAGGAGATCGAGACCATCCCGGCTAAAACGGTGAAACCCCGTCTCTA
gi|407892495|ref|NG_032958.1| 5	GAGGTCAGGAGATCGAGACCATCCCGGCTAAAACGGTGAAACCCCGTCTCTA
gi|399567934|gb|AC245014.3| 4	GAGGTCAGGAGATCGAGACCATCCCGGCTAAAACGGTGAAACCCCGTCTCTA
gi|398650674|gb|AC247041.1| 4	GAGGTCAGGAGATCGAGACCATCCCGGCTAAAACGGTGAAACCCCGTCTCTA
gi|392996993|gb|AC244102.3| 2	GAGGTCAGGAGATCGAGACCATCCCGGCTAAAACGGTGAAACCCCGTCTCTA
gi|392996993|gb|AC244102.3| 3	GAGGTCAGGAGATCGAGACCATCCCGGCTAAAACGGTGAAACCCCGTCTCTA
gi|392996986|gb|AC243971.2| 3	GAGGTCAGGAGATCGAGACCATCCCGGCTAAAACGGTGAAACCCCGTCTCTA
gi|392996969|gb|AC244451.3| 8	GAGGTCAGGAGATCGAGACCATCCCGGCTAAAACGGTGAAACCCCGTCTCTA
gi|392996966|gb|AC245152.2| 5	GAGGTCAGGAGATCGAGACCATCCCGGCTAAAACGGTGAAACCCCGTCTCTA
gi|392996964|gb|AC244098.2| 3	GAGGTCAGGAGATCGAGACCATCCCGGCTAAAACGGTGAAACCCCGTCTCTA
gi|390125221|gb|AC243792.2| 14	GAGGTCAGGAGATCGAGACCATCCCGGCTAAAACGGTGAAACCCCGTCTCTA
gi|386781753|ref|NG_032693.1| 9	GAGGTCAGGAGATCGAGACCATCCCGGCTAAAACGGTGAAACCCCGTCTCTA
gi|386685468|gb|AC246818.2| 3	GAGGTCAGGAGATCGAGACCATCCCGGCTAAAACGGTGAAACCCCGTCTCTA
gi|366039928|ref|NG_008801.2| 13	GAGGTCAGGAGATCGAGACCATCCCGGCTAAAACGGTGAAACCCCGTCTCTA
gi|359806850|ref|NG_031891.1| 4	GAGGTCAGGAGATCGAGACCATCCCGGCTAAAACGGTGAAACCCCGTCTCTA
gi|357527478|gb|AC243732.3| 8	GAGGTCAGGAGATCGAGACCATCCCGGCTAAAACGGTGAAACCCCGTCTCTA
gi|357527477|gb|AC244092.2| 9	GAGGTCAGGAGATCGAGACCATCCCGGCTAAAACGGTGAAACCCCGTCTCTA
gi|356461112|gb|AC243837.2| 4	GAGGTCAGGAGATCGAGACCATCCCGGCTAAAACGGTGAAACCCCGTCTCTA
gi|353731115|gb|AC243836.4| 4	GAGGTCAGGAGATCGAGACCATCCCGGCTAAAACGGTGAAACCCCGTCTCTA
gi|350606478|gb|AC245166.2| 2	GAGGTCAGGAGATCGAGACCATCCCGGCTAAAACGGTGAAACCCCGTCTCTA
gi|350540689|gb|AC245097.2| 5	GAGGTCAGGAGATCGAGACCATCCCGGCTAAAACGGTGAAACCCCGTCTCTA
gi|347921647|ref|NG_030039.1| 3	GAGGTCAGGAGATCGAGACCATCCCGGCTAAAACGGTGAAACCCCGTCTCTA
gi|347921647|ref|NG_030039.1| 4	GAGGTCAGGAGATCGAGACCATCCCGGCTAAAACGGTGAAACCCCGTCTCTA
gi|347662301|gb|AC243509.2| 3	GAGGTCAGGAGATCGAGACCATCCCGGCTAAAACGGTGAAACCCCGTCTCTA
gi|347543783|ref|NG_030016.1| 4	GAGGTCAGGAGATCGAGACCATCCCGGCTAAAACGGTGAAACCCCGTCTCTA
gi|347543783|ref|NG_030016.1| 6	GAGGTCAGGAGATCGAGACCATCCCGGCTAAAACGGTGAAACCCCGTCTCTA
gi|347543783|ref|NG_030016.1| 8	GAGGTCAGGAGATCGAGACCATCCCGGCTAAAACGGTGAAACCCCGTCTCTA
gi|347361047|gb|AC241587.3| 7	GAGGTCAGGAGATCGAGACCATCCCGGCTAAAACGGTGAAACCCCGTCTCTA
gi|346716342|ref|NG_029982.1| 10	GAGGTCAGGAGATCGAGACCATCCCGGCTAAAACGGTGAAACCCCGTCTCTA
gi|346716342|ref|NG_029982.1| 11	GAGGTCAGGAGATCGAGACCATCCCGGCTAAAACGGTGAAACCCCGTCTCTA
gi|345478700|ref|NG_029900.1| 6	GAGGTCAGGAGATCGAGACCATCCCGGCTAAAACGGTGAAACCCCGTCTCTA
gi|345090960|ref|NG_029835.1| 3	GAGGTCAGGAGATCGAGACCATCCCGGCTAAAACGGTGAAACCCCGTCTCTA
gi|344179187|gb|AC245088.2| 3	GAGGTCAGGAGATCGAGACCATCCCGGCTAAAACGGTGAAACCCCGTCTCTA
gi|343887342|ref|NG_029777.1| 6	GAGGTCAGGAGATCGAGACCATCCCGGCTAAAACGGTGAAACCCCGTCTCTA
gi|343887342|ref|NG_029777.1| 8	GAGGTCAGGAGATCGAGACCATCCCGGCTAAAACGGTGAAACCCCGTCTCTA
gi|343790959|ref|NG_029764.1| 4	GAGGTCAGGAGATCGAGACCATCCCGGCTAAAACGGTGAAACCCCGTCTCTA
gi|343790959|ref|NG_029764.1| 5	GAGGTCAGGAGATCGAGACCATCCCGGCTAAAACGGTGAAACCCCGTCTCTA
gi|343790958|ref|NG_029763.1| 10	GAGGTCAGGAGATCGAGACCATCCCGGCTAAAACGGTGAAACCCCGTCTCTA
gi|343790958|ref|NG_029763.1| 14	GAGGTCAGGAGATCGAGACCATCCCGGCTAAAACGGTGAAACCCCGTCTCTA
gi|343488440|ref|NG_029743.1| 4	GAGGTCAGGAGATCGAGACCATCCCGGCTAAAACGGTGAAACCCCGTCTCTA
gi|343478313|gb|AC243561.3| 5	GAGGTCAGGAGATCGAGACCATCCCGGCTAAAACGGTGAAACCCCGTCTCTA
gi|343098473|ref|NG_029635.1| 5	GAGGTCAGGAGATCGAGACCATCCCGGCTAAAACGGTGAAACCCCGTCTCTA
gi|342349359|ref|NG_029612.1| 16	GAGGTCAGGAGATCGAGACCATCCCGGCTAAAACGGTGAAACCCCGTCTCTA
gi|342349359|ref|NG_029612.1| 20	GAGGTCAGGAGATCGAGACCATCCCGGCTAAAACGGTGAAACCCCGTCTCTA
gi|342349359|ref|NG_029612.1| 24	GAGGTCAGGAGATCGAGACCATCCCGGCTAAAACGGTGAAACCCCGTCTCTA
gi|341865675|gb|AC245033.2| 6	GAGGTCAGGAGATCGAGACCATCCCGGCTAAAACGGTGAAACCCCGTCTCTA
gi|341604734|ref|NG_029532.1| 3	GAGGTCAGGAGATCGAGACCATCCCGGCTAAAACGGTGAAACCCCGTCTCTA
gi|340805852|ref|NG_029504.1| 9	GAGGTCAGGAGATCGAGACCATCCCGGCTAAAACGGTGAAACCCCGTCTCTA
gi|340805839|ref|NG_029502.1| 18	GAGGTCAGGAGATCGAGACCATCCCGGCTAAAACGGTGAAACCCCGTCTCTA
gi|340805820|ref|NG_029494.1| 9	GAGGTCAGGAGATCGAGACCATCCCGGCTAAAACGGTGAAACCCCGTCTCTA
gi|339896039|gb|AC244020.3| 3	GAGGTCAGGAGATCGAGACCATCCCGGCTAAAACGGTGAAACCCCGTCTCTA
gi|339895980|gb|AC243830.3| 5	GAGGTCAGGAGATCGAGACCATCCCGGCTAAAACGGTGAAACCCCGTCTCTA
gi|339895958|gb|AC244517.2| 5	GAGGTCAGGAGATCGAGACCATCCCGGCTAAAACGGTGAAACCCCGTCTCTA
gi|339409171|ref|NG_029365.1| 5	GAGGTCAGGAGATCGAGACCATCCCGGCTAAAACGGTGAAACCCCGTCTCTA
gi|338827687|ref|NG_029236.1| 6	GAGGTCAGGAGATCGAGACCATCCCGGCTAAAACGGTGAAACCCCGTCTCTA
gi|338827687|ref|NG_029236.1| 7	GAGGTCAGGAGATCGAGACCATCCCGGCTAAAACGGTGAAACCCCGTCTCTA
gi|336088639|ref|NG_029119.1| 7	GAGGTCAGGAGATCGAGACCATCCCGGCTAAAACGGTGAAACCCCGTCTCTA
gi|335892847|ref|NG_029099.1| 6	GAGGTCAGGAGATCGAGACCATCCCGGCTAAAACGGTGAAACCCCGTCTCTA
gi|334191655|ref|NG_029011.1| 2	GAGGTCAGGAGATCGAGACCATCCCGGCTAAAACGGTGAAACCCCGTCTCTA
gi|333360965|gb|AC244170.3| 3	GAGGTCAGGAGATCGAGACCATCCCGGCTAAAACGGTGAAACCCCGTCTCTA
gi|332978841|ref|NG_028922.1| 2	GAGGTCAGGAGATCGAGACCATCCCGGCTAAAACGGTGAAACCCCGTCTCTA
gi|332323102|gb|AC243825.3| 11	GAGGTCAGGAGATCGAGACCATCCCGGCTAAAACGGTGAAACCCCGTCTCTA
gi|329755374|gb|AC243756.3| 6	GAGGTCAGGAGATCGAGACCATCCCGGCTAAAACGGTGAAACCCCGTCTCTA
gi|329755373|gb|AC243838.3| 5	GAGGTCAGGAGATCGAGACCATCCCGGCTAAAACGGTGAAACCCCGTCTCTA
gi|329755373|gb|AC243838.3| 6	GAGGTCAGGAGATCGAGACCATCCCGGCTAAAACGGTGAAACCCCGTCTCTA
gi|329299149|gb|AC242843.2| 9	GAGGTCAGGAGATCGAGACCATCCCGGCTAAAACGGTGAAACCCCGTCTCTA
gi|326381105|ref|NG_028228.1| 6	GAGGTCAGGAGATCGAGACCATCCCGGCTAAAACGGTGAAACCCCGTCTCTA
gi|313185911|emb|FP325311.11| 6	GAGGTCAGGAGATCGAGACCATCCCGGCTAAAACGGTGAAACCCCGTCTCTA
gi|325995139|ref|NG_008854.2| 3	GAGGTCAGGAGATCGAGACCATCCCGGCTAAAACGGTGAAACCCCGTCTCTA
gi|325652220|gb|AC244027.1| 6	GAGGTCAGGAGATCGAGACCATCCCGGCTAAAACGGTGAAACCCCGTCTCTA
gi|318067929|ref|NG_028077.1| 6	GAGGTCAGGAGATCGAGACCATCCCGGCTAAAACGGTGAAACCCCGTCTCTA
gi|311213952|gb|AC242988.1| 12	GAGGTCAGGAGATCGAGACCATCCCGGCTAAAACGGTGAAACCCCGTCTCTA
gi|307746952|gb|AC242498.3| 3	GAGGTCAGGAGATCGAGACCATCCCGGCTAAAACGGTGAAACCCCGTCTCTA
gi|307219207|ref|NG_027734.1| 35	GAGGTCAGGAGATCGAGACCATCCCGGCTAAAACGGTGAAACCCCGTCTCTA
gi|307219207|ref|NG_027734.1| 36	GAGGTCAGGAGATCGAGACCATCCCGGCTAAAACGGTGAAACCCCGTCTCTA
gi|425876814|gb|AC245507.2| 8	GAAGTCAGGAGATCGAGACCATCCCGGCTAACATGGTGAAACCCCGTCTCTA
gi|410176098|gb|AC243914.3| 22	GAGGTCAGGAGATCGAGACCATCCCAGCTAACATGGTGAAACCCCGTCTCTA
gi|339896033|gb|AC243806.3| 26	GAGGTCAGGAGATCGAGACCATCCCAGCTAACATGGTGAAACCCCGTCTCTA
gi|344925915|gb|AC243660.3| 11	GAGGTCAGGAGATCGAGACCATCCCGGCTAACATGGTGAAACCCCGTCTCTA
gi|340805839|ref|NG_029502.1| 34	GAGGTCAGGAGATCGAGACCATGCCGGCTAACATGGTGAAACCCCATCTCTA
gi|339409171|ref|NG_029365.1| 10	GAGGTCAGGAGATCGAGACCATCCCGGCTAACATGGTGAAACCCCATCTCTA
gi|345090960|ref|NG_029835.1| 4	GAGGTCAGGAGATTGAGACCATCCAGGCTAACACAGTGAAACCCCGTCTCTA
gi|410176098|gb|AC243914.3| 24	GAGGTCAGGAGATTGAGACCATCCCGGCTAACACAGTGAAACCCCGTCTCTA
gi|339896033|gb|AC243806.3| 24	GAGGTCAGGAGATTGAGACCATCCCGGCTAACACAGTGAAACCCCGTCTCTA
gi|427197659|ref|NG_009358.2| 17	GAGGTCAGGAGATCGAGTCCATCCCGGCTAACACAGTGAAACCCCATCTCTA
gi|342349297|ref|NG_029616.1| 9	GAGGTCAGGAGATCGAGACCATCCCGGCTAACACAGTGAAACCCCATCTCTA
gi|359718930|ref|NG_031878.1| 7	GAGGTCAGGAGATCGAGACCATCCCGGCTAAGACGGTGAAACCCCGTCTCTA
gi|343962601|ref|NG_029792.1| 7	GAGGTCAGGAGATCAAGACCATCCCGGCTAACACGGTGAAACCCCGTCTCTA
gi|345441753|ref|NG_029860.1| 19	GAGGTCAGGAGATCTAGACCATCCCGGCTAACACGGTGAAACCCCGTCTCTA
gi|313747413|ref|NG_027973.1| 4	GAGGTCAGGAGATCGAGACCATCCCGGCTAACACGGTGAAACCCCATCTCTA
gi|350606371|ref|NG_030333.1| 9	GAGGTCAGGAGATCGAGACCATCCCGGCTAACACAGTGAAACCCCGTCTCTA
gi|427197659|ref|NG_009358.2| 7	GAGGTCAGGAGATCGAGACCATCCCGGCTAACACGGTGAAACCCTGTCTCTA
gi|341604954|gb|AC243949.2| 7	GAGGTCAGGAGATCGAGACCATCCCGGCTAACACGGTGAAACCCTGTCTCTA
gi|386781753|ref|NG_032693.1| 7	GAGGTCAGGAGATCGAGACCATCCCGGCTAACACGGTGAAACCCCGTCTCTA
gi|347543880|gb|AC243655.3| 8	GAGGTCAGGAGATCGAGACCATCCCGGCTAACACGGTGAAACCCCGTCTCTA
gi|345441753|ref|NG_029860.1| 7	GAGGTCAGGAGATCGAGACCATCCCGGCTAACACGGTGAAACCCCGTCTCTA
gi|325910942|gb|AC243827.3| 7	GAGGTCAGGAGATCGAGACCATCCCGGCTAACACGGTGAAACCCCGTCTCTA
gi|325053807|gb|AC243948.1| 6	GAGGTCAGGAGATCGAGACCATCCCGGCTAACACGGTGAAACCCCGTCTCTA
gi|407339791|ref|NG_032953.1| 2	GAGGTCAGGAGATCGAGACCATCCCGGCTAAAATGGTGAAACCCCGTCTCTA
gi|406035364|ref|NG_032939.1| 9	GAGGTCAGGAGATCGAGACCATCCCGGCTAAAATGGTGAAACCCCGTCTCTA
gi|399220397|gb|AC244112.3| 5	GAGGTCAGGAGATCGAGACCATCCCGGCTAAAATGGTGAAACCCCGTCTCTA
gi|341865675|gb|AC245033.2| 11	GAGGTCAGGAGATCGAGACCATCCCGGCTAAAATGGTGAAACCCCGTCTCTA
gi|386781753|ref|NG_032693.1| 17	GAGGTCAGGAGATCGAGATCATCCTGGCTAAAATGGTGAAACCCCGTCTCTA
gi|406035364|ref|NG_032939.1| 7	GAGGTCAGGAGATCGAGACCATCCTGGCTAAAATGGTGAAACCCCGTCTCTA
gi|427197659|ref|NG_009358.2| 14	GAGGTCAGGAGATCGAGACCATCCTGGCTAATACAGTGAAACTCCGTCTCTA
gi|362999165|ref|NG_031913.1| 5	GAGGTCAGGAGATCGAGACCATCCTGGCTAATACAGTGAAACCCCGTCTCTA
gi|355389859|emb|FP700058.7| 11	GAGGTCAGGAGATCGAGACCATCCTGGCTAATTCGGTGAAACCCCGTCTCTA
gi|386685470|gb|AC245453.3| 2	GAGGCCAGGAGATCGAGACCATCCTGGCTAATACGGTGAAACCCCGTCTCTA
gi|343790958|ref|NG_029763.1| 9	GAGGTCAGGAGGTCGAGACCATCCTGGCTAATACGGTGAAACCCCGTCTCTA
gi|327412390|ref|NG_028246.1| 6	GAGGTCAGGAGATCGAGACCTTCCTGGCTAATACGGTGAAACCCCGTCTCTA
gi|336088640|ref|NG_029120.1| 9	GAGGTCAGGAGATCGAGACCATCCTGGCTAATACGGTGAAACCCCGTCTCTA
gi|387763668|gb|AC244260.3| 23	GAGGTCAGGAGATCGAGACCATCCTGGCTAAAACAGTGAAACCCCATCTCTA
gi|354721250|gb|AC244635.3| 19	GAGGTCAGGAGATCGAGACCATCCTGGCTAAAACAGTGAAACCCCATCTCTA
gi|346716444|gb|AC243972.3| 8	GAGGTCAGGAGATCGAGACCATCCTGGCTAAAACGGTGAAACCCCATCTCTA
gi|346716342|ref|NG_029982.1| 13	GAGGTCAGGAGATCGAGACCATCCTGGCTAAAACAGTGAAACCCCGTCTCTA
gi|351734556|gb|AC245692.2| 5	GAGGTCAGGAGATCGAGACCATCCTGGCTAAAACGGTGAAACCCCGTCTCTA
gi|342349359|ref|NG_029612.1| 6	GAGGTCAGGAGATCGAGACCATCCTGGCTAAAACGGTGAAACCCCGTCTCTA
gi|342187424|gb|AC245389.1| 6	GAGGTCAGGAGATCGAGACCATCCTGGCTAAAACGGTGAAACCCCGTCTCTA
gi|336088639|ref|NG_029119.1| 3	GAGGTCAGGAGATCGAGACCATCCTGGCTAAAACGGTGAAACCCCGTCTCTA
gi|329755374|gb|AC243756.3| 3	GAGGTCAGGAGATCGAGACCATCCTGGCTAAAACGGTGAAACCCCGTCTCTA
gi|313747413|ref|NG_027973.1| 28	GAGGTCAGGAGATTGAGATCATCCCGGCTAATGTGGTAAAACCCCGTCTCTA
gi|329755295|ref|NG_028243.1| 58	GAGGTTAGGAAATAGAGACCATCCTGGTTAACATGGTAAAACCCCGTTTCTA
gi|347447240|gb|AC243964.3| 49	GAGGTCAGAAATTCAAGACAAACCTGGCCAACACGGTGAAACCCGGTCTCTA
gi|425905366|gb|AC005280.4| 52	GAGATCAGGAATTCGAGTCCAACCTGGCCAACACAGTGAAACCCCGTCTCTA
gi|336285248|ref|NG_029149.1| 16	GACGTCAGGAGTTCCAGACCACCCTGGCTAACAAGGTGAAACCCCTTCTCTA
gi|336088640|ref|NG_029120.1| 119	GAGGTCAGAAGTTCCACATCAGCCTGACCAACACGGTGAAACCCCGTCTCTA
gi|392996964|gb|AC244098.2| 8	GAGCTCGGGAGATCGAGACTGTCCTGACTAACACGGTGAAACCCCGTCTGTA
gi|333360965|gb|AC244170.3| 9	GAAGTCAGGAAATCGAGACCATCCTCGGTAACACGGTGAAACCCCGTTTCTA
gi|319803043|ref|NG_028095.1| 40	GAGGTCAGGAGATCGGGACCATCCTGGCTACCATTATGAAACACCATCTCTA
gi|338968872|ref|NG_029246.1| 33	GAGGTCAGGAGATCGATGCCATCCTGGCTAACAAGGTGAAACCCTGCTTCTA
gi|392996974|gb|AC245081.2| 55	GAGGTCGGGAAATGGAGATCATCCTGGCTAACACAGTGAAACCTCGTCTCTA
gi|339896033|gb|AC243806.3| 96	GAGGTCCGAAGATGAAGAACATCCTGGCTAACAGGGTGAAACCCTGTCTCTA
gi|332323102|gb|AC243825.3| 75	GAGGTCCGAAGATGAAGAACATCCTGGCTAACAGGGTGAAACCCTGTCTCTA
gi|344925915|gb|AC243660.3| 28	GAGGTTAGCGGATCGAGACCATCCTGGCTAACAGTGTGAAACCCCGTCTCTA
gi|343962762|gb|AC243913.2| 50	GAGGTTAGCGGATCGAGACCATCCTAGCTAACAGTGTGAAACCCCGTCTCTA
gi|308275376|gb|AC242662.2| 16	GAGGTTAGCGGATCGAGACCATCCTAGCTAACAGTGTGAAACCCCGTCTCTA
gi|406362856|ref|NG_032943.1| 2	GAGATCAGGATTTCGAGACCATCCTGGCTAACACAGTGAAACCTCGTCTCTA
gi|427197657|ref|NG_008799.2| 66	GAGGTCGGGAGATGGATTCCATCCTGGCCAACAAGGTGAAACCCCGTCTCTA
gi|338968872|ref|NG_029246.1| 29	GAAGTCAAGAGATTGAGACCATCCTGGCCAACACTGTGAAATCCCGTCTCTA
gi|345842502|ref|NG_029965.1| 12	GAGATCAGCAGACCGAGACCATCCTGGCTAACATGGTGAAGCCCCATCTCTA
gi|313482822|ref|NG_027957.1| 66	GAAGTCAAGAGATCAAGACCATCCTGGCTAACACAGTGAAACCTTGGCTCTA
gi|313747413|ref|NG_027973.1| 26	GAGGTCAGGAGATTAAGTCCATCCTAGTTAACACAGTGAAACCCTGTCTCTA
gi|315138987|ref|NG_028012.1| 31	GAGGTCAGGAGATAGAGACCATCCTTGCTGACACGGTGAAACCCCATCTCTA
gi|356460958|ref|NG_030484.1| 29	GAGGTCAGGAGATCGAGACCATCCTGGCTGAAGCGGTGAAACCCCATCTCTA
gi|427197654|ref|NG_007455.2| 11	GAGTTCAGGAAATCGAGACCATCCTGGCTCACACGGTGAAACCCCGTCTCTA
gi|350540693|gb|AC244014.3| 7	GAGGTCAGGAGATCGAGACCATCCTGGCTGACACGGTGAAAACCCATCTCTA
gi|343962603|ref|NG_029794.1| 8	GAGGTCAGGAGATCGAGACCATCCTGGCTGACACGGTGAAACCCCATCTCTA
gi|332323102|gb|AC243825.3| 13	GAGGTCAGGAGATCGAGACCATCCTGGCTGACACGGTGAAACCCCATCTCTA
gi|315434347|gb|AC243620.1| 2	GAGGTCAGGAGATCAAGACCATCCTGGCTGACACGTTGAAACCCCGTCTCTA
gi|357527478|gb|AC243732.3| 14	GAGGTCAGGAGATCAAGACCATCCTGGCTGACACGATGAAACCCCGTCTCTA
gi|329299062|ref|NG_028336.1| 6	GAGGTCAGGAGATCGAGACCATCCTGGCTGACACAGTGAAACCCTGTCTCTA
gi|399923580|ref|NG_032019.2| 9	GAGGTCAGGAGATCGAGACCATCCTGGCTGACACGGTGAAACCCTGTCTCTA
gi|343478187|ref|NG_029721.1| 9	GAGGTCAGGAGATCGAGACCATCCTGGCTGACACGGTGAAACCCTGTCTCTA
gi|357197218|gb|AC243687.3| 9	GAGGTCAGGAGATCGAGACCATCCTGGCTTACACGGTGAAACCCTGTCTCTA
gi|347543880|gb|AC243655.3| 12	GAGGTCAGGAGATCGAGACCATCCTGGCTTACACGGTGAAACCCTGTCTCTA
gi|343887354|ref|NG_029781.1| 10	GAGGTCAGGAGATCCAGACCATCCTGGCTTACACGGTGAAACCCCGTCTCTA
gi|340805820|ref|NG_029494.1| 5	GAGGTCAGGAGATCGAGACCATCCTGGCTTACACGGTGAAACCCCGTCTCTA
gi|315075304|ref|NG_028005.1| 4	GAGGTCAGGAGATCGAGACCATCCTGGCTTACACGGTGAAACCCCGTCTCTA
gi|342307146|gb|AC245140.2| 8	GAGGTCAGGAGATCGAGACCATCCTGGCTGACACGGTGAAACCCCGTCTGTA
gi|342307146|gb|AC245140.2| 9	GAGGTCAGGAGATCGAGACCATCCTGGCTGACACGGTGAAACCCCGTCTGTA
gi|402244305|gb|AC244107.3| 6	GAGGTCAGGAGATCGAGACCATCCTGGCTGACACGGTGAAACCCCGCCTCTA
gi|402169594|gb|AC244090.3| 13	GAGGTCAGGAGATCGAGACCATCCTGGCTGACACGGTGAAACCCCGCCTCTA
gi|350540690|gb|AC245438.2| 6	GAGGTCAGGAGATCGAGACCATCCTGGCTGACACGGTGAAACCCCGTCTCTA
gi|313482822|ref|NG_027957.1| 4	GAGGTCAGGAGATCGAGACCATCCTGGCTGACACGGTGAAACCCCGTCTCTA
gi|307219207|ref|NG_027734.1| 8	GAGGTCAGGAGATCGAGACCATCCTGGCTGACACGGTGAAACCCCGTCTCTA
gi|345091015|ref|NG_029844.1| 38	GAGGTCAGGAGATAGACACCATACTGGCTAACATGGTGAAACCCCGTCTGTA
gi|321267536|ref|NG_028119.1| 12	GAGGTCAGGAGATCAAGATCATCCTGGCCAACGTGGTGAAAACCCGTCTCTA
gi|343790958|ref|NG_029763.1| 28	GAGGTCAGGAGATTGAGACCATCCTGGCTAATAGGGCGAAACCCCGTCACTA
gi|327412390|ref|NG_028246.1| 13	GATGTCAGGAGCTCGAGAGCATCCTGGCTAACACGGTGAAACCTCATCTCTA
gi|309243112|ref|NG_027833.1| 48	GAGGTCAGGAGATTGAGACCATCCTGGCTCACACAATGAAACTCCATCTCTA
gi|329755295|ref|NG_028243.1| 25	GAGGTCAGGAGATCGAGACTACCCTGGCTAATACAGTGAAACCCCTTCTCTA
gi|319803043|ref|NG_028095.1| 28	GAGGTCTGGAGATTGAGACCATTCTGGCTAACACAGTGAAACTCAGTCTCTA
gi|342675615|ref|NG_029392.1| 36	GAGGTCAGGAGATTGAGATGAGCCTGGCTAACACAGTGAAACCCCATCTCTA
gi|331028925|gb|AC244093.2| 21	GAGGTCAGGAGATGGAGACCATCATGGCTAACACCATGAAACCCCATCTCTA
gi|392996993|gb|AC244102.3| 6	GAGGTCAGGAGATCGACAGCATCCTGGCTACCACAGTGAAACTCTGTCTCTA
gi|392996993|gb|AC244102.3| 7	GAGGTCAGGAGATCGACAGCATCCTGGCTACCACAGTGAAACTCTGTCTCTA
gi|392996970|gb|AC245520.3| 23	GAGGTCAAGAGATCAAGACTATCCTGGCTAACACCGTAAAACCCCGTCTCTA
gi|349732420|gb|AC243947.3| 34	GAGGTCAAGAGATCAAGACTATCCTGGCTAACACCGTAAAACCCCGTCTCTA
gi|349585500|gb|AC244010.2| 38	GAGGTCAAGAGATCAAGACTATCCTGGCTAACACCGTAAAACCCCGTCTCTA
gi|325053741|ref|NG_028168.1| 19	GAGGTCAGGAGATCCAGACTATCTTGGCTAACAGGGTGAAACCCCGTCTCTA
gi|347543783|ref|NG_030016.1| 22	GAGGTCAGGGTATCGAGACCATCCTGACTAACACGGTGAAACTCCATCTCTA
gi|386685468|gb|AC246818.2| 8	GAGGTCAGGAGATCGAGACCATCCTGACTCACACGGAGAAACCCCTTCTCTA
gi|319803043|ref|NG_028095.1| 31	GAGGAGAGGAGATCGAGACCATCCTGGCCAACATGGTGAAACACCGTCTATA
gi|425905366|gb|AC005280.4| 35	GAGGCCAGGAGTTTGAAACCATCCTGGCTAACATGGTGAAACCTCGTCTCTA
gi|336088640|ref|NG_029120.1| 72	GAGGTCATGAGATTGAGACCATCCTGGCTAACATGGTTAAACCCCGTCTGTA
gi|410176088|gb|AC244166.2| 65	GAGCTGAGGATATCAAGACCATCCTGGCCAACACGGTGAAACCCTGTCTGTA
gi|349585497|gb|AC244165.2| 37	GAGTTCAGGAGTTCAAGACCAGCCCGGCTAACACGGTGAAACCCCGTCTGTA
gi|341604954|gb|AC243949.2| 31	GAGTTCAGGAGTTCAAGACCAGCCCGGCTAACACGGTGAAACCCCGTCTGTA
gi|356995899|ref|NG_016644.2| 8	GAGGTCAAGAGATTGAGGCCATCCTGGCTAAGACGGTGAAACCCCGTCTGTA
gi|347800663|ref|NG_030034.1| 6	GAGGTCAAGAGACAGAGACCATCCTGGCGAACACAGTGAAACCCCGTCTCTA
gi|345441753|ref|NG_029860.1| 45	GAGGTCAGGCGATCTAGACCATCCTGGCTAACACGATGAAACACCGTCTCTA
gi|345478674|ref|NG_029882.1| 24	GACGTCAAGAGATCGAGAGCATCCTGGCTAACATGGTGAAACCGCATCTCTA
gi|349705752|emb|BX323845.7| 12	GAGGTCAGGAGACGGAGACCATCCTAGTTAACACGGTGAAACCCCGTCTCTA
gi|392996970|gb|AC245520.3| 42	GAGGTCAGGAAATCGAGACCATCCTGGCTAACGTGGTGAAATCTTGTCTCTA
gi|349585500|gb|AC244010.2| 45	GAGGTCAGGAAATCGAGACCATCCTGGCTAACGTGGTGAAATCTTGTCTCTA
gi|332323102|gb|AC243825.3| 48	GAGGTCAGGAAATCGAGACCATCCTGGCTAACGTGGTGAAATCTTGTCTCTA
gi|325910941|gb|AC243826.3| 11	GAGGTCAGGAAATCGAGACCATCCTGGCTAACGTGGTGAAATCTTGTCTCTA
gi|317008669|gb|AC241640.3| 43	GAGGTCAGGAAATCGAGACCATCCTGGCTAACGTGGTGAAATCTTGTCTCTA
gi|311334805|gb|AC241988.3| 34	GAGGTCAGGAAATCGAGACCATCCTGGCTAACGTGGTGAAATCTTGTCTCTA
gi|307746953|gb|AC241410.3| 37	GAGGTCAGGAAATCGAGACCATCCTGGCTAACGTGGTGAAATCTTGTCTCTA
gi|307133676|tpg|BK007104.1| 65	GAGGTCAGGAAATCGAGACCATCCTGGCTAACGTGGTGAAATCTTGTCTCTA
gi|342349324|ref|NG_029619.1| 9	GAGGCCAGGAGATGGAGACCATCCTGACTAACACGGTGAAACCCCGTCCCTA
gi|319803043|ref|NG_028095.1| 21	GAGGTCACAAGATTGAGACCATCCTGGCTAACTCGGTGATACCCCGTCTCTA
gi|339409171|ref|NG_029365.1| 16	GAAGTCAGGAGTTCGAGACCAGCCTGGCTAACACGGTGAAAGCTCGTCTCTA
gi|343790959|ref|NG_029764.1| 17	GAAGTCAGGAGATCGACACCAACCTGGCTAACACGGTGAAATCTCGTCTCTA
gi|354721248|gb|AC246050.2| 12	GAAGTCAGGTGATCGAGACCATCCTGGCTAACAAGGTGAAAACCCATCTCTA
gi|343478187|ref|NG_029721.1| 19	GAGGTCAAAAGATCGAGACCATCCTGGCTAACACGATGAAGTCCCGTCTCTA
gi|308522722|ref|NG_027811.1| 17	GAGATCTGGAGATCGAGACCATCCTGACTAATACGGTGAAATCCCATCTCTA
gi|352962134|ref|NG_030354.1| 21	GAGGTCGGGAGACCGAGACCACCCTGGCTAACACAGTGAAACCTTGTCTCTA
gi|315075391|gb|AC243547.1| 16	GAAGTCAGGAAATCGAGACCATCCTGTCAAACACGGTGAAACCCCGTCTCTA
gi|347361047|gb|AC241587.3| 14	GAAGTCAGGGGATCGAGACCATCCTGACTAACACGGTGAAAACCCGTCTCTA
gi|329112193|emb|FP700122.11| 16	GAAGTCAGGGGATCGAGACCATCCTGACTAACACGGTGAAAACCCGTCTCTA
gi|313185911|emb|FP325311.11| 14	GAAGTCAGGGGATCGAGACCATCCTGACTAACACGGTGAAAACCCGTCTCTA
gi|313569907|gb|AC242717.4| 8	GAAGTCAGGGGATCGAGACCATCCTGACTAACACGGTGAAAACCCGTCTCTA
gi|343478169|ref|NG_029719.1| 7	GAGGCCAGGATATCGAGACCATCCTGTTTAACATGGTGAAACCCCGTCTCTA
gi|347921647|ref|NG_030039.1| 15	GAGGTCAGGAGATCGAGGTCATCCTGGCTAACACGGTGAAACACCATCTCTA
gi|344925854|ref|NG_029821.1| 13	GAGGTCAGGAGATCGAGACCATCCTGGTGAACACGGTGAAACCCCCTATCTA
gi|402169596|gb|AC253533.1| 6	GAGGTCAGGAGATCGAGTCCACCCTGGCTAACACGGTGAAACACCTTCTTTA
gi|345091015|ref|NG_029844.1| 55	GAGGCCGGGTGATCGAGACCATCCTGGCCAACATGGTGGAACCCCGTCTCTA
gi|344925915|gb|AC243660.3| 22	GATGTCAGGAGATCGAGACCATGCTGGCTAACACGGTGAAACAGCGTCTCTA
gi|402691644|gb|AC244084.3| 36	GAGGTCAGCAGATCGAGACCATCCTGGCTAACGTAGTGAAACCGCATCTCTA
gi|410176098|gb|AC243914.3| 37	GAGATCAGAAGATCGAGTCCATTCTGGCTAACATGGTGAAACCCCGTCTCTA
gi|339896033|gb|AC243806.3| 47	GAGATCAGAAGATCGAGTCCATTCTGGCTAACATGGTGAAACCCCGTCTCTA
gi|340805941|gb|AC244207.2| 29	GAGGTCAGGAGATGGAGACCATTCTGGCTAACACAGTGAAACCCTGCCACTA
gi|359465544|ref|NG_031854.1| 11	GAGGAGAGGAGATCGAGACCATCCTGGCTAACACGGTGAAACCCAAGCTCTA
gi|349585497|gb|AC244165.2| 18	GAGATCAGGAGATCGAGAACATCCCGGCTAACACGGTGAAACCCCGTCCCTA
gi|342672140|gb|AC245411.1| 6	GAGGTCAGGAGACCGAAACCATCCTGGCTAACACGGTGAAACACTGTCTCTA
gi|351734550|gb|AC245886.2| 12	GAGATCAGGAAATCGAGACCATCCTGGCTAACACGGTAAAACCCCATCTCTA
gi|399567934|gb|AC245014.3| 6	GAGGTCAGGAAATCGAGACCATCCTGGCTAACACGGTAGAACCCCATCTCTA
gi|351734550|gb|AC245886.2| 14	GAGGTCAGGAAATCGAGACCGTCCTGGCTAACACGGTAAAACCCCATCTCTA
gi|329112193|emb|FP700122.11| 12	GAGGTCAGGAAATCGAGACCATCCTGGCTAACACGGTAAAACCCCATCTCTA
gi|325304121|gb|AC242005.2| 2	GAGGTCAGGAAATCGAGACCATCCTGGCTAACACGGTAAAACCCCATCTCTA
gi|313747650|gb|AC243493.1| 2	GAGGTCAGGAAATCGAGACCATCCTGGCTAACACGGTAAAACCCCATCTCTA
gi|310772341|gb|AC242842.3| 7	GAGGTCAGGAAATCGAGACCATCCTGGCTAACACGGTAAAACCCCATCTCTA
gi|309747121|gb|AC242284.3| 2	GAGGTCAGGAAATCGAGACCATCCTGGCTAACACGGTAAAACCCCATCTCTA
gi|351734550|gb|AC245886.2| 7	GAGATCAGGAGATCGAGACCATCCTGGCTAACACGGTGAAACCTCGTCTCTA
gi|343432605|ref|NG_029710.1| 7	GAGATCAGGAGATCGAGACCAACCTGGCTAACACGGTGAAACCTCGTCTCTA
gi|309243112|ref|NG_027833.1| 11	GAGGTCAGGAGATCGAGACCAACCTGGCTAACACGGTGAAACCTCGTCTCTA
gi|344925915|gb|AC243660.3| 30	GAGGTCAGGAGATCGAGGTCATCCTGGCCAACATGGTGAAACCCCATCTCTA
gi|343962762|gb|AC243913.2| 39	GAGGTCAGGAGATCGAGGTCATCCTGGCGAACATGGTGAAACCCCATCTCTA
gi|399157398|gb|AC243680.5| 22	GAGGTCAGGAGATCGAGACCATCTTGGCTAACACGAGGAAACCGCGTCTCTA
gi|357197218|gb|AC243687.3| 29	GAGGTCAGGAGATCGAGACCATCTTGGCTAACACGAGGAAACCGCGTCTCTA
gi|345842684|gb|AC243790.3| 13	GAGGTCAGGAGATCAAGACCATCTTGGCTAACACGAGGAAACCGCGTCTCTA
gi|392996970|gb|AC245520.3| 28	GAGGTCAGGAAATCGAGCCCATCCTGGCTAAGACAGTGAAACCCTGTCTCTA
gi|349585500|gb|AC244010.2| 33	GAGGTCAGGAAATCGAGCCCATCCTGGCTAAGACAGTGAAACCCTGTCTCTA
gi|332323102|gb|AC243825.3| 26	GAGGTCAGGAAATCGAGCCCATCCTGGCTAAGACGGTGAAACCCTGTCTCTA
gi|343962762|gb|AC243913.2| 43	GAGGTCAGCAAATCCAGACCATCCTGGCTAACACGGTGAAACCGTGTCTCTA
gi|343962762|gb|AC243913.2| 44	GAGGTCAGCAAATCCAGACCATCCTGGCTAACACGGTGAAACCGTGTCTCTA
gi|308275376|gb|AC242662.2| 10	GAGGTCAGCAAATCCAGACCATCCTGGCTAACACGGTGAAACCCTGTCTCTA
gi|340007442|gb|AC245042.2| 9	GAGGTCAGGAGTTCGAGACCATCCTGGCTGACACGATGAAACCCTGTCTGTA
gi|320469131|gb|AC241938.2| 9	GAGGTCAGGAGTTCGAGACCATCCTGGCTAACACGATGAAACCCTGTCTGTA
gi|320203012|gb|AC241929.3| 9	GAGGTCAGGAGTTCGAGACCATCCTGGCTAACACGATGAAACCCTGTCTGTA
gi|347361047|gb|AC241587.3| 15	GAGGTCAGGAGATGGAGACCTTCCTGGCTAACATGGTGAAACCCAGTCTCTA
gi|313185911|emb|FP325311.11| 15	GAGGTCAGGAGATGGAGACCTTCCTGGCTAACATGGTGAAACCCAGTCTCTA
gi|329112193|emb|FP700122.11| 19	GAGGTCAGCAGATGGAGACCTTCCTGGCTAACATGGTGAAACCCAGTCTCTA
gi|406362883|gb|AC246790.3| 8	GAGGTCAGGAGATCGAGATCGTCCTGGCTAACACGGTGAAACCCTGTCTCTA
gi|399923580|ref|NG_032019.2| 10	GAGGTCAGGAGATCGAGATCATCCTGGCTAACACGGTGAAACCCTGTCTCTA
gi|335334997|ref|NG_029078.1| 3	GAGGTCAGGAGATCGAGATCATCCTGGCTAACACGGTGAAACCCTGTCTCTA
gi|340007442|gb|AC245042.2| 6	GAGGTTGGGAGATCGAGACCATCCTGGCTAACACGGTGAAGCCCCGTTTCTA
gi|313569907|gb|AC242717.4| 5	GAGGTCGGGAGATCGAGACCATCCTGGCTAACACGGTGAAGCCCCGTTTCTA
gi|321400103|ref|NG_028125.1| 7	GAGGTCAGGAGATTGAGACAATCCTGGCTAACATGGCAAAACCCCATCTCTA
gi|346716444|gb|AC243972.3| 14	GAGGTCAGGAGATCGATACCACCCTGGCTAACATGGTGAAAACCCATCTCTA
gi|350540692|gb|AC245300.2| 9	GAGGTCAGGAGATTGAGAACATCCTGGCTAACACAGTAAAACCCCGTCGCTA
gi|313747413|ref|NG_027973.1| 13	GAGATCAGGAGATTGAAACCATCCTGGCTAACACAGTTAAACCCCGTCTCTA
gi|343790881|ref|NG_029759.1| 5	GAGGTCAGGAGATCGAGACCATCCTGACTAACTCGGTGAAACTTTGTCTCTA
gi|306966260|gb|AC241878.3| 5	GAGGTCAGGAGATCAAGACCACCCTAACTAACATGGTGAAACCCCATCTCTA
gi|347543880|gb|AC243655.3| 37	GAGGTTGGGAGATCGAGACCATCCTGGTTAACATGGTGAAACCCCATCTCTA
gi|339895972|gb|AC243679.3| 23	GAGGTTGGGAGATCGAGACCATCCTGGTTAACATGGTGAAACCCCATCTCTA
gi|346716342|ref|NG_029982.1| 35	GAGGTCAGGAAATCGAGACCATCCTGACTAACATGGTGAAACCTTGTCTCTA
gi|326806980|ref|NG_028248.1| 8	GAAGTCAGGAGATGGAGACCATCCTGGCTAATATGGTAAAACCCCGTCTCTA
gi|319655712|ref|NG_028083.1| 8	GAGGTCAGGAGATGGAGACCATCCTGGCTACCACGGTGAAACCCTATCTCTA
gi|325995139|ref|NG_008854.2| 18	GAAGTCAGGAGATTGAGACCATCCTGTCCAACATGGTGAAACCCCATCTCTA
gi|339895988|gb|AC243616.2| 33	GAGGTCAGGAGGTTGAGACCATCCTGGCTAACAAGATGAAACCCCATCTCTA
gi|332323102|gb|AC243825.3| 41	GAGGTCAGGAGGTTGAGACCATCCTGGCTAACAAGATGAAACCCCATCTCTA
gi|341572551|ref|NG_029516.1| 10	GAGGTCAGGAGATTGAGACCATCCTGGCTGACACAGTGAAACACCATCTCTA
gi|339896039|gb|AC244020.3| 14	GAAGTCAGAAGATTGAGACCATCCTGACTAACATGGTGAAACCCCATCTCTA
gi|326806980|ref|NG_028248.1| 9	GAGGTCGGGAAATCGAGACCATCCTGGCCAACATGGTGAAACCCCGTCTATA
gi|339759629|gb|AC245102.1| 22	GAAGTCAGGAGATGGAGACCATCCTGGCCAACATGGTGAAACCTCGTCTCTA
gi|325053807|gb|AC243948.1| 17	GAGGTCAGGAGATTGAGACCTTCCTGGCTAACACCGTGAAACCCTGTCTCTA
gi|386685469|gb|AC244111.3| 32	GAGGTCAGGAGATCAAGACCGACCTGGCCAACATGGTGAAACCCCATCTCTA
gi|392996966|gb|AC245152.2| 11	GAGGTCAGGAGATCGAGACCACCCTGGCTAACCCAGTGAAACCCCGTCTCTA
gi|327478426|ref|NG_028282.1| 16	GAGGTCAGGAGATCGACATCATCCTGCCTAACATGGTGAAACCCCATCTCTA
gi|342307146|gb|AC245140.2| 15	GAGGTCAGGAGATTGAGACCACTCTGGCTAACACAGTGAAACCCCGTCTCTA
gi|392996966|gb|AC245152.2| 13	GAGATCAGGAGATTGAGACCATCCTGGCTAACCAGGTGAAACCCCGTCTCTA
gi|356461112|gb|AC243837.2| 8	GAGATCAGGAGATTGAGACCATCCTGGCTAACCAGGTGAAACCCCGTCTCTA
gi|345478673|ref|NG_029881.1| 5	GAGGTCAGGAGATTGACACCATCCTGGCTAACACAGTGAAACACCGTCTCTA
gi|330688500|gb|AC243744.3| 24	GAGGTCAGGAGGTTGAGACCATCCTGGCTAACACAGTGAAACCCCGACTCTA
gi|356460958|ref|NG_030484.1| 25	GAGATCAGGAGATCGAGACCATACTGGCTAACACAGTGAAACCCCGTCTGTA
gi|354721248|gb|AC246050.2| 10	GAGGTCAGGAGATTGAGACCATCATGGCTAAGACAGTGAAAACCCGTCTCTA
gi|343432597|ref|NG_029707.1| 6	GAGGTCAAGAGATCGAGACCATCCTGGTTAACACAATGAAACCCCGTCTCTA
gi|339759605|gb|AC245078.1| 9	GAGGTCAGGAGATGGAGACCATCCTGGCGAACACAGTAAAACCCTGTCTCTA
gi|326320094|gb|AC243974.2| 5	GAGGTCAGGAGATGGAGACCATCCTGGCGAACACAGTAAAACCCTGTCTCTA
gi|308080224|ref|NG_027757.1| 15	GAGGCCAGGAGATCGAGACCAGCCTGGCTAACATGGTGAAACCTTGTCTCTA
gi|350606377|ref|NG_030334.1| 16	GAGGTCAGTAGATCGAGACCATCCTGGCTAACCTGGTGAAACCCTGTCTCTA
gi|345842502|ref|NG_029965.1| 7	GAGGTCAGGACATCGAGACCATCCTGGCTAATACGGTGAAACCCTGTCTCTA
gi|427197671|ref|NG_031959.2| 13	GAAGTCAGGAGATCGAGACCATCCCGGCTAACACGGTGAAACACAGTCTCTA
gi|311771700|ref|NG_008360.2| 9	GAGGTCAGGAGATCGAGCCCATCCCGGCTAACACGGTGAAACCCAGCCTCTA
gi|427197657|ref|NG_008799.2| 59	GAGCTCAGGAGTTCGAGACCAGCCTGGGTAACACGGTGAAACCCTGTCTCTA
gi|311210846|ref|NG_027868.1| 10	GAGGTCAGGAGTTCGAGACCAGCCTGGCTAACACGGCGAAGCCCTGTCTCTA
gi|427197668|ref|NG_011402.2| 22	GAGGTTAGGAGATCGAGACCATCCTCGCTAACACGGTGAAACCCTGTCTCTA
gi|345091015|ref|NG_029844.1| 45	GAGGTCAGGAGTTCGAGACCAGCCTGGCTAACACGGTGTAACCTTGTCTCTA
gi|345090960|ref|NG_029835.1| 8	GAGGTCGGGAGATCGAGACCATCGTGGCTAACACGGTGAAACCCTGTATCTA
gi|427197668|ref|NG_011402.2| 28	GAGGTTAGGAGATCGAGACTATCCTGGCTAACACGGTGAAACCATGTCTCTA
gi|335892847|ref|NG_029099.1| 14	GAGGTCAGGAGATCGAGACCTTCCTGGGTAACATGGTGAAACCCTGTCTCTA
gi|355390230|ref|NG_030466.1| 11	GAGGTCAGGAGACCGAGACCATCCTGGCTAACCCGGTGAAACCCTGTCTCTA
gi|340805927|gb|AC243742.3| 25	GAGGTCAGGAGATTGAAACCATCCTGGCTAACATGGTGAAACCCCACCTCTA
gi|330688500|gb|AC243744.3| 33	GAGGTCAGGAGATTGAAACCATCCTGGCTAACATGGTGAAACCCCACCTCTA
gi|402691644|gb|AC244084.3| 25	GAGGTCAGGAGATTGAGACCATCCTGGCTAACGTGGTGAATCCCCGTCTCTA
gi|390125221|gb|AC243792.2| 34	GAGGTCAGGAGATTGAGACCATCCTGGCTAACGTGGTGAATCCCCGTCTCTA
gi|357527477|gb|AC244092.2| 28	GAGGTCAGGAGATTGAGACCATCCTGGCTAACGTGGTGAATCCCCGTCTCTA
gi|340523094|ref|NG_029465.1| 8	GAGGTCAGCAGATTGAGACCATCCTGGCTAACATGGTGAAACCCCGAATCTA
gi|399220396|gb|AC244100.3| 27	GAGGTCAGAAGATCGAGACCATGCTGACTAACATGGTGAAACCCCGTCTCTA
gi|326807069|gb|AC243752.2| 10	GAGGTCAGAAGATCGAGACCATGCTGACTAACATGGTGAAACCCCGTCTCTA
gi|358001112|gb|AC243615.2| 12	GAGGTCAGGAAATCGAGACAATCCTGGGTAACATGGTGAAACCCCGTCTCTA
gi|341865593|ref|NG_029549.1| 9	GAGGTCAAGAGATTGAGACCATCCTGGCTAACATGGTGAAAACCCGTCTCTA
gi|333360979|gb|AC243654.3| 32	GAGGTCAGGAGATTAAGACCATTCTGACTAACATGGTGAAACCCCGTCTCTA
gi|329755368|gb|AC243585.2| 7	GAGGTCAGGAGATTAAGACCATTCTGACTAACATGGTGAAACCCCGTCTCTA
gi|327478426|ref|NG_028282.1| 6	GAGGTCAGGAGATCGAGACCATCCTGGCTAATGCGGTGAAATCCCGTCTCTA
gi|399157400|gb|AC247059.1| 20	GAAGTCAGGAGATTGAGACCATCCTGGCTAACCTGGTGAAATCCCGTCTCTA
gi|339896017|gb|AC243961.3| 26	GAAGTCAGGAGATTGAGACCATCCTGGCTAACCTGGTGAAATCCCGTCTCTA
gi|410176088|gb|AC244166.2| 24	GAGGTCAGGAGATTGAGATCATCCTGGCTAACAAGGTGAAACCCTGTCTCTA
gi|354623081|ref|NG_030415.1| 7	GAGGTCAGGTGATTGAGACCATCCTGGCTAACATGATGAAACCCCATCTCTA
gi|326694006|gb|AC243650.3| 9	GAGGTCAGGAAATCGAGACCATCTTGGCTAACACGGTGAAACCCTGCCTCTA
gi|324096590|gb|AC243586.3| 13	GAGGTCAGGAAATCGAGACCATCTTGGCTAACACGGTGAAACCCTGCCTCTA
gi|386781753|ref|NG_032693.1| 18	GAGGTCAGGACATCGAGACCATCCTAGCTAACACGGGGAAACCCCGTCTCTA
gi|343488440|ref|NG_029743.1| 15	GAGGTCAGGAGTTCGAGACAAGCCTGGCTAACACAGTGAAACCCTGTCTCTA
gi|343790971|ref|NG_029766.1| 18	GAGGTCAGGAGATCAAGACCAGCCTGGCTAACACAGTGAAACCCTGTCTTTA
gi|350606371|ref|NG_030333.1| 13	GAGGTCAGGACATTGAGACCATCCTGGCTAACACAGTGAACCCCCGTCTCTA
gi|318067929|ref|NG_028077.1| 20	GAGGTCAGGAGATCAAGACCAACCTGGCTAACACAGTGAAACCCCGTGTCTA
gi|406362867|gb|AC244259.2| 10	GAGGTCAAGAGATTGAGACCATCCTGGCCAACACGGTGAAACCCCGTGTCTA
gi|336455035|ref|NG_029160.1| 8	GAGGTCAAGAGATTGAGACCATCCTGGCCAACACGGTGAAACCCCGTGTCTA
gi|357527477|gb|AC244092.2| 32	GAGGTCAGGAGATGGGGACCATCCTGGCTAACACGGTGAAATCTCATCTCTA
gi|311771700|ref|NG_008360.2| 7	GAGGTGAAGAGATCGAGACCATCCTGGCCAACACGGCGAAACCCCGTCTCTA
gi|340805941|gb|AC244207.2| 15	GAGGTCAGGAGATCGAGACCATCCTGGTTAAAACGGTGAAACTCCATCTCTA
gi|387157929|gb|AC244670.3| 9	GAGGTCTGGAGATCGAGACCATCCTGGCTGACGTGGTGAAACCCCGTCTCTA
gi|359465561|ref|NG_031857.1| 9	GAGGTCAGGAGATCGAGACAATCGTGGCTGACACGGTGAAACCCCGTCTCTA
gi|392996974|gb|AC245081.2| 27	GAGGTCAGGAGATGGAGACCATCCCGGCTAACACGGTGAAACCCTTTCTCTA
gi|350540693|gb|AC244014.3| 11	GAGGTCAGGAGATTGAGACCATCCTGGTTAACACAATGAAACCCCGTCTCTA
gi|325910943|gb|AC244033.1| 10	GAGGTCAGGAGATCGAGACTATCTTGACTAACACGGTGAAACCCCGTCTCTA
gi|336088640|ref|NG_029120.1| 59	GAGGTCAGGAGATTGAGACCATCCTGGCTGACAAGGGGAAACCCCGTCTCTA
gi|336455035|ref|NG_029160.1| 9	GAGGTCAGGAGATCGAGACTATCCTGGCTAACACAGTGAAATCCCATCTCTA
gi|332323102|gb|AC243825.3| 55	GAGGTCAGGAGTCCAAGAACAGCCTGGCCAACACGGTGAAACCCCGTCTCTA
gi|325652220|gb|AC244027.1| 13	GAGGTCAGGAGTTCGAGTTCAGCCTGGCTAACATGGTGAAACCCCGTCTCTA
gi|340805839|ref|NG_029502.1| 35	GAGGTCAGGAGATTGACACCTGCCTGGCTAACACGGTGAGACCCCGTCTCTA
gi|335892847|ref|NG_029099.1| 11	GAGGTCAGGAGATTGAGACCAGCCTCGCTAACACGGTGAAACCCCGTCTCTA
gi|311213952|gb|AC242988.1| 27	GAGGTCAGGAGATCGAGAGCAACCTTGCTAACACGGTGAAACCCCGTCTCTA
gi|343887354|ref|NG_029781.1| 22	GAGGTCAGAAGATCTAGACCACCCTGGCTAACACAGTGAAACCCCGTCTCTA
gi|307219207|ref|NG_027734.1| 48	GAGGTCAGGAGATTGAGACCATCCTGGCTAACATGGTGAAACCCCGACTCTA
gi|329755295|ref|NG_028243.1| 15	GAGGTCAGGAGATTGAGACCATCCTGGCTAACATGGTGAAACCCCGCCTCTA
gi|325053807|gb|AC243948.1| 12	GAGGTCAGGAGATTGAGACCATCCCGGCTAACATGGTGAAACCCCGTCTCTA
gi|399220396|gb|AC244100.3| 20	GAGGTCAGGAGATTGAGACCATCCTGGCTAACATGGTGAAACCCGGTCTCTA
gi|392996966|gb|AC245152.2| 9	GAGGCCAGGAGATTGAGACCATCCTGGCTAACATGGTGAAACCCCGTCTCTA
gi|356461112|gb|AC243837.2| 6	GAGGCCAGGAGATTGAGACCATCCTGGCTAACATGGTGAAACCCCGTCTCTA
gi|365812496|ref|NG_031970.1| 2	GAGGTAAGGAGATTGAGACCATCCTGGCTAACATGGTGAAACCCCGTCTCTA
gi|345091015|ref|NG_029844.1| 21	GAGGTCAGGCGATTGAGACCATCCTGGCTAACATGGTGAAACCCCGTCTCTA
gi|340805852|ref|NG_029504.1| 14	GAGGTCAGCAGATTGAGACCATCCTGGCTAACATGGTGAAACCCCGTCTCTA
gi|353731112|gb|AC245878.2| 11	GAGTTCAGGAGATTGAGACCATCCTGGCTAACATGGTGAAACCCCGTCTCTA
gi|324096600|gb|AC239802.3| 7	GAGTTCAGGAGATTGAGACCATCCTGGCTAACATGGTGAAACCCCGTCTCTA
gi|402244305|gb|AC244107.3| 10	GAGGTCAGGAGATTGAGACCATCCTGGCTAACATGGTGAAATCCCGTCTCTA
gi|402169594|gb|AC244090.3| 16	GAGGTCAGGAGATTGAGACCATCCTGGCTAACATGGTGAAATCCCGTCTCTA
gi|406362870|gb|AC253555.1| 3	GAGGTCAGGAGATTGAGACCATCCTGGCTAACATGGTGAAACCCCGTCTCTA
gi|402691644|gb|AC244084.3| 7	GAGGTCAGGAGATTGAGACCATCCTGGCTAACATGGTGAAACCCCGTCTCTA
gi|402244305|gb|AC244107.3| 8	GAGGTCAGGAGATTGAGACCATCCTGGCTAACATGGTGAAACCCCGTCTCTA
gi|402169594|gb|AC244090.3| 7	GAGGTCAGGAGATTGAGACCATCCTGGCTAACATGGTGAAACCCCGTCTCTA
gi|390125221|gb|AC243792.2| 15	GAGGTCAGGAGATTGAGACCATCCTGGCTAACATGGTGAAACCCCGTCTCTA
gi|357527477|gb|AC244092.2| 8	GAGGTCAGGAGATTGAGACCATCCTGGCTAACATGGTGAAACCCCGTCTCTA
gi|350606371|ref|NG_030333.1| 10	GAGGTCAGGAGATTGAGACCATCCTGGCTAACATGGTGAAACCCCGTCTCTA
gi|349732424|gb|AC243587.3| 12	GAGGTCAGGAGATTGAGACCATCCTGGCTAACATGGTGAAACCCCGTCTCTA
gi|349732423|gb|AC244099.2| 3	GAGGTCAGGAGATTGAGACCATCCTGGCTAACATGGTGAAACCCCGTCTCTA
gi|347921647|ref|NG_030039.1| 7	GAGGTCAGGAGATTGAGACCATCCTGGCTAACATGGTGAAACCCCGTCTCTA
gi|346716342|ref|NG_029982.1| 16	GAGGTCAGGAGATTGAGACCATCCTGGCTAACATGGTGAAACCCCGTCTCTA
gi|345441753|ref|NG_029860.1| 16	GAGGTCAGGAGATTGAGACCATCCTGGCTAACATGGTGAAACCCCGTCTCTA
gi|345091015|ref|NG_029844.1| 15	GAGGTCAGGAGATTGAGACCATCCTGGCTAACATGGTGAAACCCCGTCTCTA
gi|343790958|ref|NG_029763.1| 12	GAGGTCAGGAGATTGAGACCATCCTGGCTAACATGGTGAAACCCCGTCTCTA
gi|343478187|ref|NG_029721.1| 7	GAGGTCAGGAGATTGAGACCATCCTGGCTAACATGGTGAAACCCCGTCTCTA
gi|342307146|gb|AC245140.2| 5	GAGGTCAGGAGATTGAGACCATCCTGGCTAACATGGTGAAACCCCGTCTCTA
gi|340805852|ref|NG_029504.1| 12	GAGGTCAGGAGATTGAGACCATCCTGGCTAACATGGTGAAACCCCGTCTCTA
gi|336285248|ref|NG_029149.1| 4	GAGGTCAGGAGATTGAGACCATCCTGGCTAACATGGTGAAACCCCGTCTCTA
gi|336088640|ref|NG_029120.1| 26	GAGGTCAGGAGATTGAGACCATCCTGGCTAACATGGTGAAACCCCGTCTCTA
gi|330417985|gb|AC243758.2| 6	GAGGTCAGGAGATTGAGACCATCCTGGCTAACATGGTGAAACCCCGTCTCTA
gi|324096590|gb|AC243586.3| 6	GAGGTCAGGAGATTGAGACCATCCTGGCTAACATGGTGAAACCCCGTCTCTA
gi|317008669|gb|AC241640.3| 10	GAGGTCAGGAGATTGAGACCATCCTGGCTAACATGGTGAAACCCCGTCTCTA
gi|313482822|ref|NG_027957.1| 11	GAGGTCAGGAGATTGAGACCATCCTGGCTAACATGGTGAAACCCCGTCTCTA
gi|307133676|tpg|BK007104.1| 15	GAGGTCAGGAGATTGAGACCATCCTGGCTAACATGGTGAAACCCCGTCTCTA
gi|332323102|gb|AC243825.3| 20	GAGGTCAGAAGATTGAGACCATCCTGGCTAACACAGTGAAACCCCGTCTCTA
gi|399157400|gb|AC247059.1| 10	GAGGTCAGAAGATTGAGACCATCCTGGCTAATACGGTGAAACCCCGTCTCTA
gi|339896017|gb|AC243961.3| 16	GAGGTCAGAAGATTGAGACCATCCTGGCTAATACGGTGAAACCCCGTCTCTA
gi|342349359|ref|NG_029612.1| 25	GAGGTCAGAAGATTGAGACCATCCTGGCTAACACGGTGAAACCCCGTCTCTA
gi|343962603|ref|NG_029794.1| 22	GAGGTCAGAAGATTGGGACCATCCTGGCTAACATGGTGAAACCCCGTCTCTA
gi|315075391|gb|AC243547.1| 24	GAGGTTAGGAGATGGAGACCATCCTGGCTAACACAGTGAAACCCTGTCTGTA
gi|344925854|ref|NG_029821.1| 16	GAGGTCAAGAGATGGAGACCATCCTGGTTAACACAGTGAAACCCTGTCTCTA
gi|340805927|gb|AC243742.3| 28	GAGATCAGGAGGTTGAGACCATCCTGGCTAACACAGTGAAACCCAGTCTCTA
gi|410176101|gb|AC247039.2| 9	GAGGTCAGGAGATTGAGACCATCCTGGCTAACACAGTGAAGCCCCGTCTCTA
gi|392996969|gb|AC244451.3| 15	GAGGTCAGGAGATTGAGACCATCCTGGCTAACACAGTGAAGCCCCGTCTCTA
gi|372466561|emb|FP700060.7| 8	GAGGTCAGGAGATTGAGACCATCCTGGCTAACACAGTGAAGCCCCGTCTCTA
gi|353731112|gb|AC245878.2| 7	GAGGTCAGGAGATTGAGACCATCCTGGCTAACACAGTGAAGCCCCGTCTCTA
gi|346716449|gb|AC244669.2| 10	GAGGTCAGGAGATTGAGACCATCCTGGCTAACACAGTGAAGCCCCGTCTCTA
gi|342187424|gb|AC245389.1| 19	GAGGTCAGGAGATTGAGACCATCCTGGCTAACACAGTGAAGCCCCGTCTCTA
gi|339895960|gb|AC244506.2| 6	GAGGTCAGGAGATTGAGACCATCCTGGCTAACACAGTGAAGCCCCGTCTCTA
gi|329299149|gb|AC242843.2| 15	GAGGTCAGGAGATTGAGACCATCCTGGCTAACACAGTGAAGCCCCGTCTCTA
gi|313185911|emb|FP325311.11| 12	GAGGTCAGGAGATTGAGACCATCCTGGCTAACACAGTGAAGCCCCGTCTCTA
gi|324096600|gb|AC239802.3| 11	GAGGTCAGGAGATTGAGACCATCCTGGCTAACACAGTGAAGCCCCGTCTCTA
gi|343432605|ref|NG_029710.1| 12	GAGGTCAGGAGATTGAGACCATCCTGGCTAACACAGTGAAGCCCTGTCTCTA
gi|325053807|gb|AC243948.1| 15	GAGGTCAGGAGATTGAGACCATCCTGGCTAACACAGTGAAACCCAGTCTCTA
gi|308522741|ref|NG_027818.1| 17	GAGGTCAGGAGTTCAAGACCAGCCTGGCTAACACAGTGAAACCCTGTCTCTA
gi|359718932|ref|NG_031879.1| 4	GAGGTCAGGAGATTGAGAACATCCTGGCTAACACAGTGAAACCCTGTCTCTA
gi|341604736|ref|NG_029533.1| 2	GAGGTCAGGAGATCAAGACCGTCCTGGCTAACACAGTGAAACCCTGTCTCTA
gi|342349324|ref|NG_029619.1| 10	GAGGTCAGGAGATCAAGACCATCCTGGCCAACACAGTGAAACCCTGTCTCTA
gi|334883167|ref|NG_029059.1| 8	GAGGTCAAGAGATCGAGACCATCCTGCCTAACACAGTGAAACCCTGTCTCTA
gi|323510661|ref|NG_028144.1| 11	GAGGTCAGGAGATTGAGACCATCCTGGCAAACACAGTGAAACCCTGTCTCTA
gi|343478187|ref|NG_029721.1| 16	GAGGTCAGGAGATCAAGACCATCCTGGCTAACACAGTGAAACCCTGACTCTA
gi|343432605|ref|NG_029710.1| 15	GAGGTCAGGAGATCAAGACCATCCTGGCTAACACAGTGAAACCCTGTCTGTA
gi|356995899|ref|NG_016644.2| 5	GAGGTCAGGAGATCAAGACCATCCTGGCTAACACAGTGAAACCCTGTCTCTA
gi|345478674|ref|NG_029882.1| 8	GAGGTCAGGAGATCAAGACCATCCTGGCTAACACAGTGAAACCCTGTCTCTA
gi|343962603|ref|NG_029794.1| 21	GAGGTCAGGAGATCAAGACCATCCTGGCTAACACAGTGAAACCCTGTCTCTA
gi|331284260|gb|AC243658.3| 9	GAGGTCAGGAGATCAAGACCATCCTGGCTAACACAGTGAAACCCTGTCTCTA
gi|325910943|gb|AC244033.1| 11	GAGGTCAGGAGATCAAGACCATCCTGGCTAACACAGTGAAACCCTGTCTCTA
gi|309243112|ref|NG_027833.1| 24	GAGGTCAGGAGATCAAGACCATCCTGGCTAACACAGTGAAACCCTGTCTCTA
gi|386685469|gb|AC244111.3| 6	GAGGTCAGGAGATGGAGACCATCCTGGCTAACACAGTGAAACCCTGTCTCTA
gi|427197659|ref|NG_009358.2| 15	GAGGTCAAGAGATCGAGACCATCCTGGCTAACACAGTGAAACCCTGTCTCTA
gi|400974202|emb|AL034412.3| 3	GAGGTTAGGAGTTCCAGACCATCCTGGCTAACACAGTGAAACCCTGTCTCTA
gi|392996970|gb|AC245520.3| 17	GAGATCAGGAGATTGAGACCATCCTGGCTAACACAGTGAAACCCTGTCTCTA
gi|359465561|ref|NG_031857.1| 12	GAGATCAGGAGATTGAGACCATCCTGGCTAACACAGTGAAACCCTGTCTCTA
gi|349585500|gb|AC244010.2| 26	GAGATCAGGAGATTGAGACCATCCTGGCTAACACAGTGAAACCCTGTCTCTA
gi|332323102|gb|AC243825.3| 24	GAGATCAGGAGATTGAGACCATCCTGGCTAACACAGTGAAACCCTGTCTCTA
gi|307746953|gb|AC241410.3| 14	GAGATCAGGAGATTGAGACCATCCTGGCTAACACAGTGAAACCCTGTCTCTA
gi|307133676|tpg|BK007104.1| 32	GAGATCAGGAGATTGAGACCATCCTGGCTAACACAGTGAAACCCTGTCTCTA
gi|363543578|gb|AC236029.3| 3	GAGGTCAGGACATTGAGACCATCCTGGCTAACACAGTGAAACCCTGTCTCTA
gi|343790959|ref|NG_029764.1| 9	GAGATCAGGAGATCGAGACCATCCTGGCTAACACAGTGAAACCCTGTCTCTA
gi|339896009|gb|AC244153.3| 12	GAGATCAGGAGATCGAGACCATCCTGGCTAACACAGTGAAACCCTGTCTCTA
gi|343790959|ref|NG_029764.1| 10	GAGGTCAGAAGATCGAGACCATCCTGGCTAACACAGTGAAACCCTGTCTCTA
gi|333033839|gb|AC244404.2| 4	GAGGTCAGAAGATCGAGACCATCCTGGCTAACACAGTGAAACCCTGTCTCTA
gi|332688285|gb|AC244250.3| 5	GAGGTCAGAAGATCGAGACCATCCTGGCTAACACAGTGAAACCCTGTCTCTA
gi|330688505|gb|AC244157.2| 10	GAGGTCAGAAGATCGAGACCATCCTGGCTAACACAGTGAAACCCTGTCTCTA
gi|340007368|ref|NG_029429.1| 8	GAGGTCAGGAGATCCAGACCATCCTGGCTAACACAGTGAAACCCTGTCTCTA
gi|339759629|gb|AC245102.1| 8	GAGGTCAGGGGATCGAGACCATCCTGGCTAACACAGTGAAACCCTGTCTCTA
gi|333360965|gb|AC244170.3| 5	GAGGTCAGGAAATCGAGACCATCCTGGCTAACACAGTGAAACCCTGTCTCTA
gi|313482822|ref|NG_027957.1| 32	GAGGTCAGGAGTTCAAGACCATCCTGGCTAACACAGTGAAACCCTGTCTCTA
gi|402244305|gb|AC244107.3| 11	GAGGTCAGGAGATTGAGACCATCCTGGCTAACACAGTGAAACCCTGTCTCTA
gi|402169594|gb|AC244090.3| 17	GAGGTCAGGAGATTGAGACCATCCTGGCTAACACAGTGAAACCCTGTCTCTA
gi|340805927|gb|AC243742.3| 15	GAGGTCAGGAGATTGAGACCATCCTGGCTAACACAGTGAAACCCTGTCTCTA
gi|339896009|gb|AC244153.3| 13	GAGGTCAGGAGATTGAGACCATCCTGGCTAACACAGTGAAACCCTGTCTCTA
gi|330688500|gb|AC243744.3| 17	GAGGTCAGGAGATTGAGACCATCCTGGCTAACACAGTGAAACCCTGTCTCTA
gi|325910941|gb|AC243826.3| 4	GAGGTCAGGAGATTGAGACCATCCTGGCTAACACAGTGAAACCCTGTCTCTA
gi|317008669|gb|AC241640.3| 19	GAGGTCAGGAGATTGAGACCATCCTGGCTAACACAGTGAAACCCTGTCTCTA
gi|311334805|gb|AC241988.3| 13	GAGGTCAGGAGATTGAGACCATCCTGGCTAACACAGTGAAACCCTGTCTCTA
gi|307344760|gb|AC241402.3| 8	GAGGTCAGGAGATTGAGACCATCCTGGCTAACACAGTGAAACCCTGTCTCTA
gi|339895988|gb|AC243616.2| 8	GAGGTCAGGAGATCGAGACCATCCTGGCTAACACGGTAAAACCCCGTCTCTA
gi|342675615|ref|NG_029392.1| 12	GAGGTCAGGAGATGGAGACCATCCTGGCTAACATGGTAAAACCCCGTCTCTA
gi|349705752|emb|BX323845.7| 7	GAGGTCAGGAGATGGAGACCATCCTGGCTAACACGGTAAAACCCCGTCTCTA
gi|343962762|gb|AC243913.2| 24	GAGGTCAGGAGATGGAGACCATCCTGACTAACACGGTCAAACCCCGTCTCTA
gi|308275376|gb|AC242662.2| 9	GAGGTCAGGAGATGGAGACCATCCTGACTAACACGGTCAAACCCCGTCTCTA
gi|344925915|gb|AC243660.3| 7	GAGGTCAGGAGATGGAGACCATCCTGGCTAACACGGTCAAACCCCGTCTCTA
gi|359465594|ref|NG_031863.1| 3	GAGGTCAGGAGATTGAGACCATCCTGGCTAACACCGTGAAACCCCGTCACTA
gi|309243112|ref|NG_027833.1| 21	GAGGTCAGGTGATTGAGACCATCCTGGCTAACACAGTGAAACCCCGTCTCTA
gi|315138987|ref|NG_028012.1| 17	GAGGTCAGGAGATTGAGACCATCCTGGCTAACACAGTGAAACCCCGTCACTA
gi|344030205|ref|NG_029797.1| 2	GAGGTCAGGAGATTGAGACCATCCTGGCTAACACAGTGAAAACCCGTCTCTA
gi|343887250|emb|AL138743.6| 9	GAGGTCAGGAGATTGAGACCAGCCTGGCTAACACAGTGAAACCCCGTCTCTA
gi|406362867|gb|AC244259.2| 4	GAGGTCAGGAGATTGAGACCATCCTGGCTAACACAGTGAAACCCCGTCTCTA
gi|392996994|gb|AC244231.3| 8	GAGGTCAGGAGATTGAGACCATCCTGGCTAACACAGTGAAACCCCGTCTCTA
gi|366039928|ref|NG_008801.2| 14	GAGGTCAGGAGATTGAGACCATCCTGGCTAACACAGTGAAACCCCGTCTCTA
gi|350606371|ref|NG_030333.1| 6	GAGGTCAGGAGATTGAGACCATCCTGGCTAACACAGTGAAACCCCGTCTCTA
gi|345441753|ref|NG_029860.1| 22	GAGGTCAGGAGATTGAGACCATCCTGGCTAACACAGTGAAACCCCGTCTCTA
gi|344925854|ref|NG_029821.1| 5	GAGGTCAGGAGATTGAGACCATCCTGGCTAACACAGTGAAACCCCGTCTCTA
gi|343962603|ref|NG_029794.1| 9	GAGGTCAGGAGATTGAGACCATCCTGGCTAACACAGTGAAACCCCGTCTCTA
gi|340805869|ref|NG_029512.1| 6	GAGGTCAGGAGATTGAGACCATCCTGGCTAACACAGTGAAACCCCGTCTCTA
gi|339895988|gb|AC243616.2| 14	GAGGTCAGGAGATTGAGACCATCCTGGCTAACACAGTGAAACCCCGTCTCTA
gi|339759629|gb|AC245102.1| 5	GAGGTCAGGAGATTGAGACCATCCTGGCTAACACAGTGAAACCCCGTCTCTA
gi|338827668|ref|NG_029233.1| 2	GAGGTCAGGAGATTGAGACCATCCTGGCTAACACAGTGAAACCCCGTCTCTA
gi|331284260|gb|AC243658.3| 7	GAGGTCAGGAGATTGAGACCATCCTGGCTAACACAGTGAAACCCCGTCTCTA
gi|330688500|gb|AC243744.3| 8	GAGGTCAGGAGATTGAGACCATCCTGGCTAACACAGTGAAACCCCGTCTCTA
gi|329755295|ref|NG_028243.1| 8	GAGGTCAGGAGATTGAGACCATCCTGGCTAACACAGTGAAACCCCGTCTCTA
gi|315075391|gb|AC243547.1| 7	GAGGTCAGGAGATTGAGACCATCCTGGCTAACACAGTGAAACCCCGTCTCTA
gi|398650676|gb|AC245440.3| 15	GAGTTCAGTAGATGGAGACCGTCCTGGCTAACACGGTGAAACACCGTCTCTA
gi|386685470|gb|AC245453.3| 4	GAGTTCAGTAGATGGAGACCGTCCTGGCTAACACGGTGAAACACCGTCTCTA
gi|345531592|gb|AC243686.3| 15	GAGATTAGGAGGTCGAGACTATCCTGGCTAACACAGTGAAACCCCGTCTCTA
gi|336088640|ref|NG_029120.1| 61	GAGGTCAGGAGGTGGAGAACATCCTGGCTAACACAGTGAAACCCCGTCTCTA
gi|359338967|ref|NG_013230.3| 14	GAGGTCAGGAGATCGAGACCGTCCTGGCTAACAGGGTGAAACCCCCTCTCTA
gi|388556519|ref|NG_032763.1| 9	GATGTCAGGAATTCGAGATCATCCTGGCTAACACGGTGAAACCCTGTCTCTA
gi|355389859|emb|FP700058.7| 41	GAGATCAGGAGATCAACTTCATCCTGGCTAACATGGTGAAACCCCGTCTCTA
gi|339895988|gb|AC243616.2| 23	GAGTTCAGGAGATCGAGACCATCCTGGCTAACAGGGTGAAATCCCGTCTCTA
gi|319655712|ref|NG_028083.1| 9	GAGGTCAGGAGATCGAGACCATCCTGGCTAGCAAGGTGAAATCACGTCTCTA
gi|364023813|ref|NG_031944.1| 3	GAGGTCTGGAGATCGAGACCATCCTGGCTAACAAGGTGAAACCTCATCTCTA
gi|399923580|ref|NG_032019.2| 17	GAGGTCAGGAGATCGAGACCAACCTGGCTAACATGTTGAAACCCCATCTCTA
gi|390517029|ref|NG_032784.1| 19	GAGGTCAGCAGATCGAGACCATCCTGGCTAACATGATGAAACCCCACCTCTA
gi|356582650|gb|AC243622.3| 29	GAGGTCAGCAGATCGAGACCATCCTGGCTAACATGATGAAACCCCACCTCTA
gi|343780999|gb|AC244666.2| 20	GAGGTCAGCAGATCGAGACCATCCTGGCTAACATGATGAAACCCCACCTCTA
gi|333360967|gb|AC243899.3| 29	GAGGTCAGCAGATCGAGACCATCCTGGCTAACATGATGAAACCCCACCTCTA
gi|331284260|gb|AC243658.3| 19	GAGGTCAGCAGATCGAGACCATCCTGGCTAACATGATGAAACCCCACCTCTA
gi|326694015|gb|AC243755.2| 20	GAGGTCAGCAGATCGAGACCATCCTGGCTAACATGATGAAACCCCACCTCTA
gi|390125221|gb|AC243792.2| 42	GAGGTCAGGAGATCGAGGCCATCCTGGCTAACATAGTGAAACCGCATCTCTA
gi|357527477|gb|AC244092.2| 35	GAGGTCAGGAGATCGAGGCCATCCTGGCTAACATAGTGAAACCGCATCTCTA
gi|339895941|gb|AC243627.3| 19	GAGGTCAGGGGATCGAGACCATCCTGGCTAACAAAGTGAAACCCCGTCTGTA
gi|340805941|gb|AC244207.2| 17	GAGGTCAGGGGATCGAGACCATCCTGGCTAACAAGGCGAAACCCCGTCTGTA
gi|344925926|gb|AC245669.1| 4	GAGGTCAGAAGATGGAGACTATCCTGGCTAACACGGTGAAACCTCGTCTCTA
gi|343962757|gb|AC245602.1| 5	GAGGTCAGAAGATGGAGACTATCCTGGCTAACACGGTGAAACCTCGTCTCTA
gi|339759702|gb|AC245174.1| 4	GAGGTCAGAAGATGGAGACTATCCTGGCTAACACGGTGAAACCTCGTCTCTA
gi|353731108|gb|AC244647.2| 10	GAGGTCAGGAGATTGAGACCATCCTGGCTAAGAGGGTGAAACCCCGTCTCTA
gi|307746953|gb|AC241410.3| 9	GAGGTCAGGAGATTGAGACCATCCTGGCTAAGAGGGTGAAACCCCGTCTCTA
gi|307344760|gb|AC241402.3| 12	GAGGTCAGGAGATTGAGACCGTCCTGGCTAAGAGGGTGAAACCCCGTCTCTA
gi|359465544|ref|NG_031854.1| 5	GAGGTCAGGAGATTGAGACCATCCTGGCTAACACGATGAAACCCCGTCTTTA
gi|345441753|ref|NG_029860.1| 35	GAGGTCAGGAGATTGAGACCATCCTGGCTAACACGATGAAACCCCGTCTGTA
gi|325652220|gb|AC244027.1| 10	GAGGTCAGGAGATTGAGACCATCCTGGCTAACAAGGTGAAACCTCGTCTCTA
gi|339409171|ref|NG_029365.1| 6	GAGGTCAGGAGATTGAGACCATCCTGGCTAACAAGGTGAAACCCCGTCTCTA
gi|338968872|ref|NG_029246.1| 6	GAGGTCAGGAGATTGAGACCATCCTGGCTAACAAGGTGAAACCCCGTCTCTA
gi|345842462|ref|NG_029958.1| 4	GAGGTCAGGAGATTGAGACCATCCTGGCTAACAAGATGAAACCCCGTCTCTA
gi|392996970|gb|AC245520.3| 12	GAGGTCAGGAGATTGAGATCATCCTGGCTAACACGATGAAACCCCGTCTCTA
gi|349732420|gb|AC243947.3| 16	GAGGTCAGGAGATTGAGATCATCCTGGCTAACACGATGAAACCCCGTCTCTA
gi|349585500|gb|AC244010.2| 17	GAGGTCAGGAGATTGAGATCATCCTGGCTAACACGATGAAACCCCGTCTCTA
gi|340007387|ref|NG_029435.1| 6	GAGGTCAGGAGATTGAGATCATCCTGGCTAACACGATGAAACCCCGTCTCTA
gi|327412390|ref|NG_028246.1| 7	GAGGTCAGGAGATTGAGACCATCCTGGCTAACACGATGAAACCCCGTCTCTA
gi|325053807|gb|AC243948.1| 13	GAGGTCAGGAGACCGAGACCATCCTGGCTAACACGATGAAACCCCGTGTCTA
gi|334191655|ref|NG_029011.1| 10	GAGGTCAGGAGATGGAGACCATCCTGGCTAACACCGTGAAAAGCCATCTCTA
gi|331284262|gb|AC243920.3| 8	GAGGTCAGGAGATGGAGACCATCCTGGCTAACACGGCGAAACCTTGTCTCTA
gi|399124813|gb|AC247046.1| 4	GAGGTCAGGAAATCAAGACCATCCTGGCTAACAAGGTGAAACCCCGTGTCTA
gi|339735650|emb|AL929101.5| 4	GAGGTCAGGAAATCAAGACCATCCTGGCTAACAAGGTGAAACCCCGTGTCTA
gi|340138925|ref|NG_029443.1| 3	GAGGTCGGGAGATCGAGACCATCCTGGCTAACACCATGAAACCCCGTCTCTA
gi|315138987|ref|NG_028012.1| 32	GAGGTCATGAGATCACGACCATCCTGGCTAACACGGTGAAATCCCGTCTCTA
gi|399220397|gb|AC244112.3| 8	GAGGTCAGGAGATTGAGACCATCCTGGCTAATACAGTGAAATCCCGTCTCTA
gi|341604954|gb|AC243949.2| 13	GATGTCAGGAGATCGAGACCATCCTGGCTAACACTGTAAAACCCCGTCTCTA
gi|336285248|ref|NG_029149.1| 11	GAGGTCAGGAGATCGAGACCATCCTGGCTAAGACCATGAAACCTCGTCTCTA
gi|329299062|ref|NG_028336.1| 7	GAAGTCAGGAGATCGAGACCATCCTGGCTAACACGGTAAAACTTCGTCTCTA
gi|315075391|gb|AC243547.1| 17	GAGGTCAGGAGATCGAGACCATCCTGGCTAATACCGGGAAACCCCGTCTATA
gi|349732143|ref|NG_030315.1| 3	GAGATCAGGAGATCGAGACCATCCTGGCTAACACAGGGAAAACCAGTCTCTA
gi|345478674|ref|NG_029882.1| 15	GAGGTGAGGAGATCGAGACCATCCTGGCTAACACAATGAAACCCCATTTCTA
gi|345441753|ref|NG_029860.1| 44	GAGGTCAGGAGATCGAGACCAGCCTGGCTAACACCATGAAACCCTGTCTCTA
gi|334191655|ref|NG_029011.1| 4	GAGGTCAGGAGATCGAGATCATCCTGGCTAACACGATGAAGCCCCGTCTCTA
gi|330417985|gb|AC243758.2| 16	GAGGTCAGGAGATCGAGATCATCCTGGCTAACACGGCGAAAACCCATCTCTA
gi|318067929|ref|NG_028077.1| 8	GAGGTCAGGAGATCGAGTCCATCCTGGCTAACACGGCGAAACCCTGTCTCTA
gi|315138987|ref|NG_028012.1| 19	GAGGTCAGGACATCGAGACCATCCTGGCTAACACTGTGAAACCTCGTCTCTA
gi|425905366|gb|AC005280.4| 15	GAGGTCAGGAGATCGAGACCATCCTGGCGAACACGGTTAAACCCCGTCTGTA
gi|359718930|ref|NG_031878.1| 11	GAGGTCAGGAGATCGAGACCACCCTGGCTAACACGGCGAAACCCCATCTCTA
gi|347543877|gb|AC244606.2| 4	GAGGTCAGGAGGTCGACACCATCCTGGCTAACACGGTGAAACCCCGTCACTA
gi|333360979|gb|AC243654.3| 14	GAGGTCAGGAGATCGATACCATCCTGGCTAACACAGAGAAACCCCGTCTCTA
gi|410176088|gb|AC244166.2| 17	GAGGTCAGGAGATCGAGACCATTCTGGCTAACACCGTAAAACCCCGTCTCTA
gi|339896017|gb|AC243961.3| 12	GAGGTCAAGAGATCGAGGCCATCCTGGCTAACACTGTGAAACCCCGTCTCTA
gi|334191655|ref|NG_029011.1| 7	GAGGTCAGCAAATCGACACCATCCTGGCTAACACGGTGAATCCCCGTCTCTA
gi|330864701|ref|NG_028352.1| 4	GAGGTCAAGAGATCAAAACCATCCTGGCTAACAAGGTGAAACCCCGTCTCTA
gi|325995265|gb|AC243657.2| 15	GAGGTCAGGATATCGACACCATCCTGGCTAACACGGTGAAACCTCGTCTCTA
gi|311213952|gb|AC242988.1| 69	GAGGTCAGGAGCTGAAGACCAGCCTGGCTAACATGGTGAAACACCGTCTCTA
gi|427197668|ref|NG_011402.2| 55	GAGGTCAGGAGATCGAGACCATCTTGGCTAACATGGCAAAAACCTGTCTCTA
gi|366039928|ref|NG_008801.2| 29	GAGGTCAGGAGATTGAAACCATCCTAGCTAACATGGTGAAACACCGTCTCTA
gi|349585497|gb|AC244165.2| 16	GAGGTCAGGAGATCGAGACCATCCTGGCTGACATGGTGCAACCCCATCTCTA
gi|309243112|ref|NG_027833.1| 31	GAGGTCAGGAGATCGAGACCATCCTGCCTAACACAGTGAAATGCCGTCTCTA
gi|308080224|ref|NG_027757.1| 18	GAGGTCAGGAGATCGATACCATCCTGGCTAACACAGTGAAATCGTGTCTCTA
gi|347543880|gb|AC243655.3| 30	GAGGTCAGGAGATCGAGACCAGCCTGGCTAACACAGTGTATCCCCGTCTCTA
gi|410176098|gb|AC243914.3| 32	GAGGTCAGGAGATCGAGACCATCCTAGCTAACACAGTGAAATCCTGTCTCTA
gi|339896033|gb|AC243806.3| 33	GAGGTCAGGAGATCGAGACCATCCTAGCTAACACAGTGAAATCCTGTCTCTA
gi|427197659|ref|NG_009358.2| 29	GAGGTCAGGAGATCAAGACCATCCTGGCTAACACAGTAAAACCCCATCTGTA
gi|307219207|ref|NG_027734.1| 52	GAGGTCAGGAGACCGAGACCATTCTGGCTAACACGGTGAAACCCCGTCTGTA
gi|353731115|gb|AC243836.4| 12	GAGGCCAGGAGATCGAGACCATCCTGGCTAACATGGTGAAAACCCAACTCTA
gi|399220396|gb|AC244100.3| 26	GACGTCAGGAGATCGAGACCATCCTGGCTGACATGGTGAACCCCCGTCTCTA
gi|326807069|gb|AC243752.2| 11	GACGTCAGGAGATCGAGACCATCCTGGCTGACATGGTGAACCCCCGTCTCTA
gi|338827687|ref|NG_029236.1| 25	GACGTCAGGAGATCGAGACCATCCTGACTAACATGGTGAAACCATGTCTCTA
gi|345478725|ref|NG_029917.1| 20	GAAGTCAGGAGATGTAGACCATCCTGGCTAACACGGTGAAACCCTGTCTCTA
gi|345091015|ref|NG_029844.1| 31	GAGGTAAGGAGAACCAGACCATCCTGGCTAACATGGTGAAACCCCGTCTCTA
gi|321267536|ref|NG_028119.1| 7	GAGATCAGGAGATCAAGACCATCCTAGCTAACACGGTGAAACCCCGTCTCTA
gi|406647886|ref|NG_032944.1| 11	GAGGTCAGGAGACAGAGACCATCCTGGCTAAAACGGTGAAACCCCGTCTCTA
gi|308080224|ref|NG_027757.1| 11	GAGGTCAGGAGGTCAAGACCATCTTGGCTAACACGGTGAAACCCCGTCTCTA
gi|350606371|ref|NG_030333.1| 12	GAGGCCAGGAGATTGAGACCATCCCGGCTAACACGGTGAAACCCCGTCTCTA
gi|338827687|ref|NG_029236.1| 21	GAGGTCAGTCGATCAAGACCATCCTGGCTAACACGGTGAAACCCCGTCGCTA
gi|427197668|ref|NG_011402.2| 26	GAGTTCAGGAGACTGAGACCATCCTGTCTAACACGGTGAAACCCCGTCTCTA
gi|392996974|gb|AC245081.2| 34	GAGGTTAACAGATAGAGACCATCCTGGCTAACACGGTGATACCCCGTCTCTA
gi|390125221|gb|AC243792.2| 25	GAGGTCAGCAGAGCGAGACCATCCTGGTTAACACGGTGAAACCCCGTCTCTA
gi|349732425|gb|AC243829.3| 7	GAGGTCAGCAGAGCGAGACCATCCTGGTTAACACGGTGAAACCCCGTCTCTA
gi|325974516|gb|AC243661.4| 6	GAGGTCAGCAGAGCGAGACCATCCTGGTTAACACGGTGAAACCCCGTCTCTA
gi|355390230|ref|NG_030466.1| 10	GAGGTTAGGAGATGGAGACCATCCTGGCTAACACGGTGAATCCCCGTCTCTA
gi|354721248|gb|AC246050.2| 6	GAGGACAGGAGATGGAGACCATCCTGGCTAAAACGGTGAAACCCCGTCTCTA
gi|345441753|ref|NG_029860.1| 52	GAAGTCAGGAGATTGAGACCATCCTGGCTAACACGGTGAAATCCCATTTCTA
gi|345091015|ref|NG_029844.1| 32	GAGGTCAGAAGATCGAGACCGTCCTGGCTAACACGGTGAAATCCCATCTCTA
gi|340805941|gb|AC244207.2| 14	GAGGTCAGGAGATTGAGACCATCCTGGCGAACACGGTGAAATCCCATCTCTA
gi|338827687|ref|NG_029236.1| 11	GAGGTCAGGAGATCGACACCATCCTGGCTAACACGGTGATACCCCGTCTGTA
gi|340007442|gb|AC245042.2| 4	GAGGTCAGGAGATCGAGACCATCCTGGCTCACACGGTGAGACCCCGTCTCTA
gi|320203012|gb|AC241929.3| 6	GAGGTCAGGAGATCGAGACCATCCTGGCTCACACGGTGAGACCCCGTCTCTA
gi|346716444|gb|AC243972.3| 12	GAGGTCGGGAGATCGAGACCATCCAGGCTAACACAGTGAAACCCTGTCTCTA
gi|320469131|gb|AC241938.2| 13	GAGGTCAGGGGGTCGAGACCATCCTGGATAACACAGTGAAACCCTGTCTCTA
gi|320203012|gb|AC241929.3| 13	GAGGTCAGGGGGTCGAGACCATCCTGGATAACACAGTGAAACCCTGTCTCTA
gi|349732420|gb|AC243947.3| 27	GAGATCAGGAGATCGAGACCATCCTGGCTAACATGGTGAAACCCAGTGTCTA
gi|349585500|gb|AC244010.2| 29	GAGATCAGGAGATCGAGACCATCCTGGCTAACATGGTGAAACCCAGTGTCTA
gi|350540693|gb|AC244014.3| 9	GAGGTCCGGAGATCGAGACCATCCTGGCTAACATGGTGAAACCCTGCCTCTA
gi|330688497|gb|AC243994.3| 7	GAGGTCCGGAGATCGAGACCATCCTGGCTAACATGGTGAAACCCTGCCTCTA
gi|307746952|gb|AC242498.3| 7	GAGGTCCGGAGATCGAGACCATCCTGGCTAACATGGTGAAACCCTGCCTCTA
gi|338827687|ref|NG_029236.1| 18	GAGGTCGGGAGATCGAGACCATCCTGGCTAACATGGTGAAACCACATCTCTA
gi|356460958|ref|NG_030484.1| 21	GAGGTCAGGAGATCGAGACCATCCGGGCTAACATGGTGAAACCCCGTCACTA
gi|345531592|gb|AC243686.3| 16	GAGGTCAGGAGATCGAGACCATTCTGGCTAACATGGTGAAACTCTGTTTCTA
gi|341604734|ref|NG_029532.1| 16	GAGGTCAGGAGATCGAGACCATCCTGGCTAATATGGTGAAACCTGGCCTCTA
gi|336088640|ref|NG_029120.1| 52	GAGGTCAGGAGATCGAGACCATCCTGGCTAGCATGGTGAAACCCTGTGTCTA
gi|307344657|ref|NG_027748.1| 5	GAGGTCAGGAGATCGAGACCATCCTGGCTAGCACGGTGAAACGCCATCTCTA
gi|332323102|gb|AC243825.3| 19	GAGGTCAGGAGATCGAAACCATCCTGGCTAACACGGTGAAATCTCGTCTCTA
gi|343887342|ref|NG_029777.1| 12	GAGGTCAGGAGATCGAGACCATCCTGGTTAACACGGTGAAACTACGTCTCTA
gi|386365510|gb|AC245884.3| 28	GAGGTCAAGAGATCGAGACCATCCTGGCTAACACGGTGAAATCCCGTCGCTA
gi|359338967|ref|NG_013230.3| 17	GAGGTCAGGAGATCGAGACCATCCTGACTAACACAGTGAAACCACATCTCTA
gi|345441753|ref|NG_029860.1| 48	GAGGTCAGGAGATCGAGACCGTCCTGGCTAACACAGTGAAACCCTGACTCTA
gi|402691644|gb|AC244084.3| 33	GAGGTCAGGAGATCAAGACCATCCTGGCTAACACAGTGAAACCCTGCATCTA
gi|386685469|gb|AC244111.3| 15	GAGGTCAGGAGATCGAGACCATCCTGGCTGACACAGTGAAACTCCATCTCTA
gi|340805839|ref|NG_029502.1| 30	GAGTTTAGGAGATCGAGACCATCCTGGCTAACATGGTGAAACCCGGTCTCTA
gi|347447240|gb|AC243964.3| 10	GAGGTGAGTAGATCGAGACCATCCTGGCTAACATGGTGAAACCCTGTCTCTA
gi|336088640|ref|NG_029120.1| 42	GAGGTCATTAGATCGAGACCATCCTGGCTAACACGGTGAAACTCCGTCTCTA
gi|427197654|ref|NG_007455.2| 12	GAGGTCAGGAGATCGAGATCATCCTGGCTAACACGGTGAAAGCCCGTCTGTA
gi|331284262|gb|AC243920.3| 5	GAGGTCAGGAGATCGAGACCATCCTGGCTCACACGGTGAAAGCCCATCTCTA
gi|399157400|gb|AC247059.1| 9	GAGGTCAGGAGATGGAGACCATCCTGGCTAACATGATGAAACCCCGTCTCTA
gi|325995139|ref|NG_008854.2| 8	GAGGTCAGGAGATGGAGACCATCCTGGCTAACATGATGAAACCCCGTCTCTA
gi|402691644|gb|AC244084.3| 18	GAGGTCAGAAGATGGAGACCATCCTGGCTAACACGATGAAACCCCGTCTCTA
gi|308193465|gb|AC242204.4| 7	GAGGTCAGAAGATGGAGACCATCCTGGCTAACACGATGAAACCCCGTCTCTA
gi|399220396|gb|AC244100.3| 18	GAGGTCAGGAGATGGAGACCATCCTGGCTAACACGATGAAACCCCGTCTCTA
gi|326807069|gb|AC243752.2| 5	GAGGTCAGGAGATGGAGACCATCCTGGCTAACACGATGAAACCCCGTCTCTA
gi|336088640|ref|NG_029120.1| 41	GAGGTCAGGAGATCGAGACCATCCTGACTAACATGGTGAAACCCCATCTCTA
gi|345842507|ref|NG_029966.1| 14	GAGGTCAGGAGATCAAGACCATCCTGACTAACATGGTGAAACCCCATCTCTA
gi|363807289|ref|NG_031933.1| 4	GAGGTCAGGAGATCAAGACCATCCTGACTAACATGGTGAAACCCCGTCTCTA
gi|357197218|gb|AC243687.3| 19	GAGATCAGGAGATTGAGACCATCCTAGCTAACACGGTGAAACCCCGTCTCTA
gi|347543880|gb|AC243655.3| 22	GAGATCAGGAGATTGAGACCATCCTAGCTAACACGGTGAAACCCCGTCTCTA
gi|319655712|ref|NG_028083.1| 11	GAGGTCAGAAGATCGAGACCATCCTGGCTATCATGGTGAAACCCCATCACTA
gi|311334805|gb|AC241988.3| 16	GAGGTCAGAAGATCGATACCATCCTGGCTAACATGGTGAAACCCCATCTCTA
gi|311213952|gb|AC242988.1| 19	GAGGCCAGGAGATCGAGACCATCCTGGCTAACACGGTGAAACCCCGGCTCTA
gi|343432605|ref|NG_029710.1| 5	GAGGTCAGGAGATCGAGGCCATCCTGGCTAACACAGTGAAACCTCGTCTCTA
gi|345441753|ref|NG_029860.1| 17	GAGGTCAGGAGATCGAGGCCATCCTGGCTAACACAGTGAAACCCCGTCTCTA
gi|325053741|ref|NG_028168.1| 12	GAGGTCAGGAGATCGAGGCCATCCTGGCTAACACAGTGAAACCCCGTCTCTA
gi|325053739|ref|NG_028167.1| 4	GAGATGAGGAGATCGAGACCATCCTGGCTAACACGGTAAAACCCCATCTCTA
gi|410176088|gb|AC244166.2| 14	GACGTCAGGAGATCGAGACCACCCTGGCTAACACGGTGAAACCCCATCTCTA
gi|342675615|ref|NG_029392.1| 8	GAGGTCAGGAGATCGAGACCATCTTGGCTAACCCGGTGAAACCCCGTCTCTA
gi|336285248|ref|NG_029149.1| 7	GAGGTCAGGAGATCGAGACCATCTTGGCTAACGCGGTGAAACCCCGTCTCTA
gi|318067929|ref|NG_028077.1| 12	GAGGTCAGGAGATCGAGATCATCCTGGCTAACGTGGTGAAACCCCGTCTCTA
gi|336088640|ref|NG_029120.1| 33	GAGGTCAGGAGATCGAGACCATCCTGGCTAACGTGGTGAAACCACGTCTCTA
gi|336088640|ref|NG_029120.1| 38	GAGGTCAGGAGATCGAGACCATCCTGGCTAACGTGGTGAAACCGCGTCTCTA
gi|325995265|gb|AC243657.2| 16	GAGGTCAGGAGATCGAGACCATCCTGGCTAACGTGGTGAAACCCTGTCTCTA
gi|318067929|ref|NG_028077.1| 5	GAGGTCAGGAGATCGAGACCATCCTGGCTAACGTGGTGAAACCCCGTCTCTA
gi|359806850|ref|NG_031891.1| 2	GAGGTCAGGAGATCGAGACCATCCTGGCTAACGCGGTGAAACCCCGTCTCTA
gi|329112193|emb|FP700122.11| 5	GAGGTCAGGAGATCGAGACCATCCTGGCTAACGCGGTGAAACCCCGTCTCTA
gi|359338967|ref|NG_013230.3| 11	GAGCTCAGGAGATCGAGACCATCTTGGCTAACACGGTGAAACCCCGTCTCTA
gi|427197657|ref|NG_008799.2| 11	GAGGTCAGGAGATCGAGACCATCTTGGCTAACACGGTGAAACCCCGTCTCTA
gi|406647886|ref|NG_032944.1| 2	GAGGTCAGGAGATCGAGACCATCTTGGCTAACACGGTGAAACCCCGTCTCTA
gi|385719284|gb|AC244101.3| 2	GAGGTCAGGAGATCGAGACCATCTTGGCTAACACGGTGAAACCCCGTCTCTA
gi|343962603|ref|NG_029794.1| 6	GAGGTCAGGAGATCGAGACCATCTTGGCTAACACGGTGAAACCCCGTCTCTA
gi|343488536|ref|NG_029734.1| 2	GAGGTCAGGAGATCGAGACCATCTTGGCTAACACGGTGAAACCCCGTCTCTA
gi|342675615|ref|NG_029392.1| 2	GAGGTCAGGAGATCGAGACCATCTTGGCTAACACGGTGAAACCCCGTCTCTA
gi|333360979|gb|AC243654.3| 3	GAGGTCAGGAGATCGAGACCATCTTGGCTAACACGGTGAAACCCCGTCTCTA
gi|326381106|ref|NG_028229.1| 4	GAGGTCAGGAGATCGAGACCATCTTGGCTAACACGGTGAAACCCCGTCTCTA
gi|309243112|ref|NG_027833.1| 5	GAGGTCAGGAGATCGAGACCATCTTGGCTAACACGGTGAAACCCCGTCTCTA
gi|354721251|gb|AC245513.3| 14	GAGGTCAGGAGTTCGAGACCATCCTGGCTAACATGGTGAAACCACGTCTCTA
gi|354721246|gb|AC245041.3| 6	GAGGTCAGGAGTTCGAGACCATCCTGGCTAACATGGTGAAACCACGTCTCTA
gi|354721243|gb|AC245882.3| 15	GAGGTCAGGAGTTCGAGACCATCCTGGCTAACATGGTGAAACCACGTCTCTA
gi|339895974|gb|AC244230.3| 7	GAGGTCAGGAGTTCGAGACCATCCTGGCTAACATGGTGAAACCACGTCTCTA
gi|315713611|gb|AC243308.3| 5	GAGGTCAGGAGTTCGAGACCATCCTGGCTAACATGGTGAAACCACGTCTCTA
gi|313482822|ref|NG_027957.1| 21	GAGGTCAGGAAATCGAGACCATCCTGGCTATCACGGTGAAACCCCGTCGCTA
gi|342672140|gb|AC245411.1| 5	GAAGTCAGGAGATCGAGACAATCCTGGCTAACACGGTGAAACCCTGTCTCTA
gi|325995265|gb|AC243657.2| 20	GAGTTCAGGAGATCGAGACCATCCTGGCTAACGCGGTGAAACCCTGTCTCTA
gi|387530837|gb|AC245052.3| 13	GAGTTCAGGAGATCGAGACCATCCTGGCTAACACGGTGACACCCCGTCTCTA
gi|354721251|gb|AC245513.3| 18	GAGATCAAGAGATCGAGACCATCCTGGCTAACATGGAGAAACCCCATCTCTA
gi|354721243|gb|AC245882.3| 18	GAGATCAAGAGATCGAGACCATCCTGGCTAACATGGAGAAACCCCATCTCTA
gi|328550517|ref|NG_028289.1| 5	GAGATCAAGAGATCGAGACCATCCTGGCTAACATGGTGAAACCCCATCTCTA
gi|406362869|gb|AC253554.1| 5	GAGGTAAGGAGATTGAGACCATCCTGGCTAATACGGTGAAACCCCGTCTCTA
gi|399220396|gb|AC244100.3| 12	GAGGTCAGGAGATTGAGACCATCCTGGCTAATACGGTGAAACCCCGTCTCTA
gi|351734549|gb|AC243915.4| 4	GAGGTCAGGAGATTGAGACCATCCTGGCTAATACGGTGAAACCCCGTCTCTA
gi|343478313|gb|AC243561.3| 2	GAGGTCAGGAGATTGAGACCATCCTGGCTAATACGGTGAAACCCCGTCTCTA
gi|343478313|gb|AC243561.3| 3	GAGGTCAGGAGATTGAGACCATCCTGGCTAATACGGTGAAACCCCGTCTCTA
gi|330688500|gb|AC243744.3| 7	GAGGTCAGGAGATTGAGACCATCCTGGCTAATACGGTGAAACCCCGTCTCTA
gi|354721248|gb|AC246050.2| 7	GAAGTCAGGAGATCGAGACCATTCTGGCTAACAGGGTGAAACCCCGTCTCTA
gi|307219207|ref|NG_027734.1| 53	GAGGTTAGGAGATCGTGACCATCCTGGCTAACATGGTGAAACCCCGTCTCTA
gi|345478725|ref|NG_029917.1| 16	GAGGTCAGGAGATCGAGACCATCCTGACTAACATAGTGAAACCCCGTCTCTA
gi|345842684|gb|AC243790.3| 7	GAGGTCAGGAGATCGAGACCATCCTGACTAACATGGTGAAACCCCGTCTCTA
gi|355389859|emb|FP700058.7| 28	GAGGACAGGAGATCGAGACTATCCTGGCTAACACGGTGAAACCCCATCTCTA
gi|427197671|ref|NG_031959.2| 7	GAGGTCAGGAGATCGAGACTATCCTGGCTAACACGGTGAAACCCCATCTCTA
gi|341926370|gb|AC243688.3| 9	GAGGTCAGGAGATCGAGACTATCCTGGCTAACACGGTGAAACCCCATCTCTA
gi|339759629|gb|AC245102.1| 6	GAGGTCAGGAGATCGAGACTATCCTGGCTAACACGGTGAAACCCCATCTCTA
gi|307219207|ref|NG_027734.1| 41	GAGGTCAGGAGATCGAGACTATCCTGGCTAACACGGTGAAACCCCATCTCTA
gi|392871546|ref|NG_032811.1| 3	GAGGTCAGGAGATGGAGAACATCCTGGCTAACACTGTGAAACCCCGTCTCTA
gi|427197659|ref|NG_009358.2| 6	GAGGTCAGGAGATGGAGACCATCCTGGCTAACACTGTGAAACCCCGTCTCTA
gi|332323102|gb|AC243825.3| 29	GAGGTCAGGAGTTCAAGACCAGCCTGGCTAACACGGTGAAACCCTGTCTCTA
gi|365192586|ref|NG_031953.1| 3	GAGGTCAGGAGTTCGAGACCAGCCTGGCTAACACGGTGAAACCCTGTCTCTA
gi|351542164|ref|NG_030339.1| 13	GAGGTCAGGAGTTCGAGACCAGCCTGGCTAACACGGTGAAACCCTGTCTCTA
gi|399220396|gb|AC244100.3| 23	GAGCTCAGGAGATCGAGCCCATCCTGGCTAACACGGTGAAACCCTGTCTCTA
gi|326807069|gb|AC243752.2| 7	GAGCTCAGGAGATCGAGCCCATCCTGGCTAACACGGTGAAACCCTGTCTCTA
gi|312836883|gb|AC243317.1| 6	GAGGTCAGGAGATCGAGCCCATCCTGGCTAACACGGTGAAACCCTGTCTCTA
gi|390517029|ref|NG_032784.1| 14	GAGGTCAGGAGATTGAGGCCATCCTGGTTAACACGGTGAAACCCTGTCTCTA
gi|356582650|gb|AC243622.3| 21	GAGGTCAGGAGATTGAGGCCATCCTGGTTAACACGGTGAAACCCTGTCTCTA
gi|343780999|gb|AC244666.2| 16	GAGGTCAGGAGATTGAGGCCATCCTGGTTAACACGGTGAAACCCTGTCTCTA
gi|333360967|gb|AC243899.3| 21	GAGGTCAGGAGATTGAGGCCATCCTGGTTAACACGGTGAAACCCTGTCTCTA
gi|331284260|gb|AC243658.3| 17	GAGGTCAGGAGATTGAGGCCATCCTGGTTAACACGGTGAAACCCTGTCTCTA
gi|326694015|gb|AC243755.2| 18	GAGGTCAGGAGATTGAGGCCATCCTGGTTAACACGGTGAAACCCTGTCTCTA
gi|355390230|ref|NG_030466.1| 7	GAGGTCAGGAGATCGAGGCCATCCTGGTTAACACGGTGAAACCCTGTCTCTA
gi|325995265|gb|AC243657.2| 22	GAGGTCAGAAGATGGAGACCATCCTGGCTAACACGGTGAAACCCAGTCTCTA
gi|325995265|gb|AC243657.2| 11	GAGGTCAGGAGATGGAGACCATCCTGGCTAACACGGTGAAACCCAGTCTCTA
gi|309243112|ref|NG_027833.1| 9	GAGGTCAGGAGATGGAGACCATCCTGGCTAACACGGTGAAACCCAGTCTCTA
gi|313482822|ref|NG_027957.1| 25	GACGTCAGGAGATCGAGACCATCCTGGCTAACACGGTGAAATCCTGTCTCTA
gi|356582650|gb|AC243622.3| 14	GAGGTCAGGATATCGAGACCATCCTCGCTAACATGGTGAAACCCCGTCTCTA
gi|339895941|gb|AC243627.3| 15	GAGGTCAGGATATCGAGACCATCCTCGCTAACATGGTGAAACCCCGTCTCTA
gi|333360967|gb|AC243899.3| 14	GAGGTCAGGATATCGAGACCATCCTCGCTAACATGGTGAAACCCCGTCTCTA
gi|326694015|gb|AC243755.2| 16	GAGGTCAGGATATCGAGACCATCCTCGCTAACATGGTGAAACCCCGTCTCTA
gi|333360965|gb|AC244170.3| 4	GAGCTCAGGAGATCGAGACCATCCTGGCTAACACGGTGAAACCCTGTTTCTA
gi|325995142|ref|NG_012141.2| 5	GAGGTCAGGAGATCGAGACCATCCTGGCTAAGACGGTGAAACCCTGTTTCTA
gi|356995899|ref|NG_016644.2| 6	GAGATCAGGAGATCGAGACCATCCTGGCTAACATGTTGAAACCCCGTCTCTA
gi|349732420|gb|AC243947.3| 23	GAGATCAGGAGATCGAGACCATCCTGGCTAACATAGTGAAACCCCGTCTCTA
gi|349585500|gb|AC244010.2| 24	GAGATCAGGAGATCGAGACCATCCTGGCTAACATAGTGAAACCCCGTCTCTA
gi|335892847|ref|NG_029099.1| 16	GAGGTCAGGAGATCAAGACCGTCCTGGCTAACATGGTGAAACCCCATCTCTA
gi|399220396|gb|AC244100.3| 9	GAGGTCAGGAGATCGAGACCATCCTGGCTAACACGGTGGAACCCCGTCTCTA
gi|326807069|gb|AC243752.2| 2	GAGGTCAGGAGATCGAGACCATCCTGGCTAACACGGTGGAACCCCGTCTCTA
gi|427197657|ref|NG_008799.2| 17	GAGGTCAGGAGATCGAGACCATCCTGGCTAACACGATGAAACCCCATCTCTA
gi|349732424|gb|AC243587.3| 13	GAGGTCAGGAGATCGAGACCATCCTGGCTAACACGATGAAACCCCATCTCTA
gi|332323102|gb|AC243825.3| 6	GAGGTCAGGAGATCGAGAGCATCCTGGCTAACACGGTGAAACCCCGTCTCTA
gi|359465544|ref|NG_031854.1| 4	GAGTTCAGGAGATCGAGACCATCCTGACTAACATGGTGAAACCCCGTCTCTA
gi|342672140|gb|AC245411.1| 4	GAGGTCAGGAGATCGAGACCATCCTGACTAACATGGTGAAACCCTGTCTCTA
gi|343432629|ref|NG_029716.1| 4	GAGGTCAGGAGACCGAGACCATCCTGGTTAACATGGTGAAACCCCGTCTCTA
gi|338827687|ref|NG_029236.1| 17	GAAGTCAGGAGATTGAGACCATCCTGGCTAACATGGTGAAACCCCATCTCTA
gi|345842507|ref|NG_029966.1| 15	GAAGTCAGGAGATCGAGACCATCCTGGCCAACATGGTGAAACCCCATCTCTA
gi|427197668|ref|NG_011402.2| 20	GAGGTCAGGAAATCGAGACCATCCTGGCCAACATGGTGAAACCCCGTCTCTA
gi|318067929|ref|NG_028077.1| 9	GAGGTCAGGAGATCGAGGCCATCCTGGCCAACATGGTGAAACCCCGTCTCTA
gi|345478674|ref|NG_029882.1| 7	GAGGTCAGGAGATAGAGACCATCCTGGCTAACACGGTGAAGCCCTGTCTCTA
gi|427197668|ref|NG_011402.2| 7	GAGGTCAGGAGATCGAGACAATCCTGGCTAACACGGTGAAACCCCATCTCTA
gi|386685469|gb|AC244111.3| 7	GAGGTCAGGAGATCGAGACTATCCTGGCTAACACGGTGAAACTCCATCTCTA
gi|345842502|ref|NG_029965.1| 5	GAGGTCAGGAGATGGAGACCATCCTGGCTAACACGGTGAAACCTCATCTCTA
gi|350540689|gb|AC245097.2| 6	GAGATCAGGAGATGGAGACCATCCTGGCTAACACTGTGAAACCCCGTCTCTA
gi|345478725|ref|NG_029917.1| 8	GAGGTCAGGAGATGGAGACCATCCTGGCTAACACCGTGAAACCCCGTCTCTA
gi|339759629|gb|AC245102.1| 10	GAGATCAGGAGATCGAGACCATCCTGGCTAACATGGTGAAACTCCGTCTCTA
gi|344925853|ref|NG_029820.1| 6	GAGATCAGGAGATCGAGACCATCCTGGCTAACATGGTAAAACCCTGTCTCTA
gi|356582649|gb|AC244518.2| 5	GAGGTCTGGAGATCGAGACCATCCTGGCTAACATGGTGAAACCCCATCTCTA
gi|392871546|ref|NG_032811.1| 4	GAGGTCAGGAGATCGAGACCATCCAGGCTAACATGGTAAAACCCCGTCTCTA
gi|359338967|ref|NG_013230.3| 9	GAGGTCAGGAGATCGAGGCCATCCTGGCTAACATGGTGAAACCCCGTCTCTA
gi|356582650|gb|AC243622.3| 15	GAGGTCAGGAGATCGAGACCATCCAGGCTAACATGGTGAAACCCGGTCTCTA
gi|339895941|gb|AC243627.3| 14	GAGGTCAGGAGATCGAGACCATCCAGGCTAACATGGTGAAACCCGGTCTCTA
gi|333360967|gb|AC243899.3| 15	GAGGTCAGGAGATCGAGACCATCCAGGCTAACATGGTGAAACCCGGTCTCTA
gi|326694015|gb|AC243755.2| 15	GAGGTCAGGAGATCGAGACCATCCAGGCTAACATGGTGAAACCCGGTCTCTA
gi|355389859|emb|FP700058.7| 32	GAGGTCAGGAGATCGAGGCCATCCTGGCTAACATGGTGAAATCCCATCTCTA
gi|343962601|ref|NG_029792.1| 11	GAGGTCAGGAGACCGAGACCATCCTGGCTAACATGGTAAAACCCTGTCTCTA
gi|340523094|ref|NG_029465.1| 5	GAGGTCAGCAGATCGAGACCATCCTGGCTAACATGGTGAAACCCCCTCTCTA
gi|338827687|ref|NG_029236.1| 12	GAGGTCAGGAGATCGACACCATCCTGGCTAACATGGTGAAACCTCGTCTCTA
gi|327412390|ref|NG_028246.1| 9	GAGGTCAGGAGATCGAGACCATCATGGCTAACATGGTGAAACCATGTCTCTA
gi|319803043|ref|NG_028095.1| 10	GAGGTCAGGAGGTCGAGACCATCCTGGCTAACATGGTGAAACCCCATCTCTA
gi|317008669|gb|AC241640.3| 16	GAGGTCAGGAAATCGAGACCATCCTGGCTAACATGGTGAAACCTCGTCTCTA
gi|307133676|tpg|BK007104.1| 23	GAGGTCAGGAAATCGAGACCATCCTGGCTAACATGGTGAAACCTCGTCTCTA
gi|313482822|ref|NG_027957.1| 20	GAGGTCAGGAGATCGAGACCATCCTGCCTAACATGGTGAAACCCCATCTCTA
gi|308080224|ref|NG_027757.1| 9	GAGGTCAGGAGATCGAGACCATCTTGGCTAACATGGTGAAACCCCGTTTCTA
gi|399157398|gb|AC243680.5| 18	GAGGTCAGGAGATCGAGAGCATCCTGGCTAACACAGTGAAACCCCATCTCTA
gi|357197218|gb|AC243687.3| 23	GAGGTCAGGAGATCGAGAGCATCCTGGCTAACACAGTGAAACCCCATCTCTA
gi|359338967|ref|NG_013230.3| 15	GAGGTCGGGAGATTGAGACCATCCTGGCTAACACAGTGAAACCCCGTCTCTA
gi|399157400|gb|AC247059.1| 12	GAGGTCAGGAGATCGAGACCATCCTGGGTAACACAGTGAAACTCCGTCTCTA
gi|339896017|gb|AC243961.3| 14	GAGGTCAGGAGATCGAGACCATCCTGGGTAACACAGTGAAACTCCGTCTCTA
gi|392996964|gb|AC244098.2| 5	GAGGTCAGGAGATCGAGACCATTCTGGCTAACACAGTGAAACACCATCTCTA
gi|349732423|gb|AC244099.2| 6	GAGGTCAGGAGATCGAGACCATTCTGGCTAACACAGTGAAACACCATCTCTA
gi|365906235|ref|NG_031974.1| 5	GAGGTCAGGAGATCGGGACCATCCTGGCTAACACAGTGAAACCCCGTCTCTA
gi|359465561|ref|NG_031857.1| 4	GAGGTCAGGAGATCGAGACCATCCTGGCTCACACAGTGAAACCCCGTCTCTA
gi|347543880|gb|AC243655.3| 10	GAGGTCAGGAGATAGAGACCATCCTGGCTAACACTGTGAAACCCCGTCTCTA
gi|346716449|gb|AC244669.2| 7	GAGGTCAGGAGATCGTGACCATCCTGGCTAACACAGTGAAACCCCGTCTCTA
gi|342349359|ref|NG_029612.1| 26	GAGGTCAGGAGATTGAGGCCATCCTGGCTAACACAGTGAAACCCCGTCTCTA
gi|335892847|ref|NG_029099.1| 10	GAGGTCAGGAGATCGAGACCATCCTGGCTTACACAGTGAAACCCCGTCTTTA
gi|335892847|ref|NG_029099.1| 12	GAGGTCAGGAGATCGAGACCATCCAGGCTAACACAGTGAAAACCCGTCTCTA
gi|317008669|gb|AC241640.3| 17	GAGGTCAGGAGATCGAGACCATGCTGGCTAACACAGTGAAACCCCATCTCTA
gi|307133676|tpg|BK007104.1| 24	GAGGTCAGGAGATCGAGACCATGCTGGCTAACACAGTGAAACCCCATCTCTA
gi|313482822|ref|NG_027957.1| 31	GAGGTCAGGAGATCGAGACCGTCCTGGCTAACACAGTGAAACTCTGTCTCTA
gi|427197654|ref|NG_007455.2| 4	GAGGTCAGGAGATCGAGACCATCTTGGCTAACACGGTGAAACCCCGTTTCTA
gi|386365510|gb|AC245884.3| 19	GAGGTCAGGAGATCGAGACCATCTTGGCTAACACGGTGAAACCCCGTTTCTA
gi|345842507|ref|NG_029966.1| 6	GAGGTCAGGAGATCGAGACCATCTTGGCTAACACGGTGAAACCCCGTTTCTA
gi|339409171|ref|NG_029365.1| 8	GAGGTCAGGAGATCGAGACCATCTTGGCTAACACGGTGAAACCCCGTTTCTA
gi|427197668|ref|NG_011402.2| 11	GAGGTCAGGAGATCGAGACCATCTTGGCTAACACGATGAAACCCCGTCTCTA
gi|309243112|ref|NG_027833.1| 8	GAGGTCGGGAGATCGAGACCATCCTGGCTAACACGGTGAAACCCTGTCTCTA
gi|388556519|ref|NG_032763.1| 4	GAGGTCAGCAGATCGAGACCATCCTGGCTAACACGGTGAAACCCTGTCTCTA
gi|427197657|ref|NG_008799.2| 22	GAGGTCAGGAGTTCGAGACCATCCTGGCTAACACGGTGAAACCCTGTCTCTA
gi|338968872|ref|NG_029246.1| 7	GAGGTCAGGAGTTCGAGACCATCCTGGCTAACACGGTGAAACCCTGTCTCTA
gi|363807289|ref|NG_031933.1| 2	GAGGTCAGGAGATCGAGACGATCCTGGCTAACACGGTGAAACCCTGTCTCTA
gi|356995897|ref|NG_030562.1| 7	GAGGTCAGGAGATCGAGACCATCCCGGCTAACACGGTGAAACCCAGTCTCTA
gi|354721243|gb|AC245882.3| 12	GAGGTCAGGAGATCGAGGCCATCCTGGCTAACACGGTGAAACCCTGTCTCTA
gi|339895974|gb|AC244230.3| 6	GAGGTCAGGAGATCGAGGCCATCCTGGCTAACACGGTGAAACCCTGTCTCTA
gi|354721239|gb|AC245506.3| 4	GAGGTCAGGAGATGGAGACCATCCTGGCTAACACGGTGAAACCCTGTCTCTA
gi|339895988|gb|AC243616.2| 12	GAGGTCAGGAGATGGAGACCATCCTGGCTAACACGGTGAAACCCTGTCTCTA
gi|333360962|gb|AC244255.3| 2	GAGGTCAGGAGATGGAGACCATCCTGGCTAACACGGTGAAACCCTGTCTCTA
gi|325995139|ref|NG_008854.2| 5	GAGGTCAGGAGATGGAGACCATCCTGGCTAACACGGTGAAACCCTGTCTCTA
gi|344925915|gb|AC243660.3| 10	GAGGTCAGGAGCTCGAGACCATCCTGGCTAACACGGTGAAACCCTGTCTCTA
gi|340805839|ref|NG_029502.1| 15	GAGGTCAGGAGATCGAGACTATCCTGGCTAACACGGTGAAACCCTGTCTCTA
gi|329755295|ref|NG_028243.1| 7	GAGGTCAGGAGATCGAGACTATCCTGGCTAACACGGTGAAACCCTGTCTCTA
gi|345842502|ref|NG_029965.1| 2	GAGGTCAGGAGATCGAGACCATCCTTGCTAACACGGTGAAACCCCGTTTCTA
gi|342349324|ref|NG_029619.1| 4	GAGGTCAGGAGATCGAGACCATCCTCGCTAACACGGTGAAACCCCGTCTCTA
gi|339409171|ref|NG_029365.1| 2	GAGGTCAGGAGATCGAGACCATCCTCGCTAACACGGTGAAACCCCGTCTCTA
gi|386781753|ref|NG_032693.1| 12	GAGATCAGGAGATCGAGACCATCCTCGCTAACACGGTGAAACCCCGTCTCTA
gi|329755368|gb|AC243585.2| 3	GAGGTCAGGAGATCGAGACCATACTGGCTAACATGGTGAAACCCTGTCTCTA
gi|390517028|ref|NG_032783.1| 5	GAGGTCAGGAGATCGAGACCATCCAGGCTAACACGGTGAAACCCCGTCTCTA
gi|427197657|ref|NG_008799.2| 24	GAGGTTAGGAGATCGAGACCATCCTAGCTAACACGGTGAAACCCCGTCTCTA
gi|427197657|ref|NG_008799.2| 34	GAGGTCAGGAGGTCGAGACCATCCTGGCTAACATGGTGAAACCCTGTCTCTA
gi|345842462|ref|NG_029958.1| 5	GAGGTCAGGAGGTCGAGACCATCCTGGCTAACATGGTGAAACCCTGTCTCTA
gi|345110544|ref|NG_029851.1| 8	GAGGTCAGGAGGTCGAGACCATCCTGGCTAACATGGTGAAACCCTGTCTCTA
gi|349705752|emb|BX323845.7| 9	GAGGTCAGGTGATCGAGACCATCCTGGCTAACATGGTGAAACCCTGTCTCTA
gi|343790971|ref|NG_029766.1| 8	GAGGTCAGGAGATCGAGACCATCTTGGCTAACATGGTGAAACCCTGTCTCTA
gi|315133354|emb|FP885875.6| 7	GAGGTCAGGAGATCGAGACCATGCTGGCTAACATGGTGAAACCCTGTCTCTA
gi|387530837|gb|AC245052.3| 11	GAGGTCAGGAAATCGAGACCATCCTGGATAACACGGTGAAACCCCGTCTCTA
gi|312836883|gb|AC243317.1| 5	GAGGTCAGGAGATCGAGACCCTCCTGGCTAACAGGGTGAAACCCCGTCTCTA
gi|410176101|gb|AC247039.2| 6	GAGGTCAGGACATCGAGACCATCCTGGCTAACACGATGAAACCCCGTCTCTA
gi|313482779|ref|NG_027954.1| 3	GAGGTCAGGAGAGCGAGACCATCCTGGCTAACATGGTGAAACCCCGTCTCTA
gi|342349359|ref|NG_029612.1| 14	GAGGTCAGGAGATAGAGACCATCCTGGCTAACATGGTGAAACCCCGTCTCTA
gi|326694006|gb|AC243650.3| 8	GAGGTCAGAAGATGGAGACCATCCTGGCTAACATGGTGAAACCCCGTCTCTA
gi|324096590|gb|AC243586.3| 10	GAGGTCAGAAGATGGAGACCATCCTGGCTAACATGGTGAAACCCCGTCTCTA
gi|346716444|gb|AC243972.3| 11	GAGGTCAGGAGATTGAGACCACCCTGGCTAACATGGTGAAACCCCGTCTCTA
gi|408535192|ref|NG_032963.1| 2	GAGGTCAGGAGATCGAGATCATCCTGGCTAACACGGTGAAACCCCGTCGCTA
gi|359338967|ref|NG_013230.3| 7	GAGGTCAGGAGATCGAGATCATCCTGGCTAACACGGTGAAACCCCCTCTCTA
gi|349732424|gb|AC243587.3| 9	GAGGTCAGGAGATCGAGATCATCCTGGCTAACACGGTTAAACCCCGTCTCTA
gi|427197654|ref|NG_007455.2| 8	GAGGTCAGGAGATCAAGACCGTCCTGGCTAACATGGTGAAACCCCGTCTCTA
gi|427197659|ref|NG_009358.2| 8	GAGGTCAGGAGATCGAGACCGTCCTGGCTAACACAGTGAAACCCCGTCTCTA
gi|350276268|ref|NG_030322.1| 5	GAGGTCAGGAGATCGAGACCGTCCTGGCTAACACAGTGAAACCCCGTCTCTA
gi|402691644|gb|AC244084.3| 17	GAGGTCAGGAGATCGAGACCATCCTGGCTAACCCAGTGAAACCCCGCCTCTA
gi|308193465|gb|AC242204.4| 6	GAGGTCAGGAGATCGAGACCATCCTGGCTAACCCAGTGAAACCCCGCCTCTA
gi|351734549|gb|AC243915.4| 5	GAGGTCAGGAAATCGAGACCATCCTGGCTAACACGGTGAAACCTCGTCTCTA
gi|333033839|gb|AC244404.2| 3	GAGATCAGGAGATCGAGACCATCCTGGCTAACACGGTGAAACCCCATTTCTA
gi|332688285|gb|AC244250.3| 6	GAGATCAGGAGATCGAGACCATCCTGGCTAACACGGTGAAACCCCATTTCTA
gi|330688505|gb|AC244157.2| 9	GAGATCAGGAGATCGAGACCATCCTGGCTAACACGGTGAAACCCCATTTCTA
gi|319655712|ref|NG_028083.1| 4	GAGGTCAGGAGATCGAGACCATCCTGGCTATCATGGTGAAACCCCATCTCTA
gi|354721248|gb|AC246050.2| 5	GAGGTCAGGAGATCGAGACCATCCTGGCAAACACGGTGAAACCCCCTCTCTA
gi|350540689|gb|AC245097.2| 11	GAGGTCAGGAGATCGAGACGATCCTGGCTAACAAGGTGAAATCCCATCTCTA
gi|334883167|ref|NG_029059.1| 4	GAGGTCAGGAGATCGAGACCATCCTGGGTAACAAGGTGAAACCCTGTCTCTA
gi|311771700|ref|NG_008360.2| 4	GAGGTCAGGAGATCGAGGCCATCCTGGCTAACAAGGTGAAACCCCGTCTCTA
gi|307219207|ref|NG_027734.1| 21	GAGGTCAGGAGATCGAGACCATCCTGGGTAACACGGTGAAACCCCGTCTCTA
gi|329755378|gb|AC244432.1| 2	GAGGTCAGGAGATCGAGACCATCCTGGTTAACACGGTGAAAACCCGTCTCTA
gi|355389859|emb|FP700058.7| 21	GAGGTCAGGAGATCGAGACTATCCTGGTTAACACGGTGAAACCCCGTCTCTA
gi|356995897|ref|NG_030562.1| 13	GAGGTCAGGAGATCGAGAGCATCCTGGCTAACACAGTGAAACCCTGTCTCTA
gi|340805852|ref|NG_029504.1| 18	GAGGTCAGGAGATCAAGACTATCCTGGCTAACACAGTGAAACCCTGTCTCTA
gi|329755295|ref|NG_028243.1| 14	GAGGTCAGGAGATCGAGACTATCCTGGCTAACACAGTGAAACCCTGTCTCTA
gi|427197668|ref|NG_011402.2| 10	GAGGTCAGGAGATCGAGACTATCCTGGCTAACACAGTGAAACCCCGTCTCTA
gi|356460958|ref|NG_030484.1| 11	GAGGTCAGGAGATCGAGACTATCCTGGCTAACACAGTGAAACCCCGTCTCTA
gi|327478426|ref|NG_028282.1| 7	GAGGTCAGGAGATCAAGACTATCCTGGCTAACACAGTGAAACCCCGTCTCTA
gi|387157929|gb|AC244670.3| 6	GAAGTCAGGAGATCAAGACCATCCTGGCTAACACGGTGAAACCTCGTCTCTA
gi|359385716|ref|NG_031846.1| 2	GAGGTCAGGAGATCAAGACCATCCTGGCCAACACGGTGACACCCTGTCTCTA
gi|327478426|ref|NG_028282.1| 4	GAGGTCAGGAGATCAAGACCATCTTGGCTAACACGGTGAAACCCCGTCTGTA
gi|386685469|gb|AC244111.3| 9	GAAGTCAGGAGATCGAGACCATCCTGGCTAACACGGTGAAACCTCATCTCTA
gi|341865574|ref|NG_029568.1| 3	GAAGTCAGGAGATCGAGACCATCCTGGCTAACACGGTGAAACACCGTCTCTA
gi|386781753|ref|NG_032693.1| 16	GAGATCAGGAGATCGAGACCATCCTGGCTAACACAATGAAACCCCGTCTCTA
gi|349732115|ref|NG_030314.1| 8	GAGATCAGGAGATCGAGACCATCCTGGCTAACACGGTGAAGCCCCGTCTCTA
gi|345478657|ref|NG_029873.1| 7	GAGATCAGGAGATCGAGACCATCCTGGCTAACACGGTGAAACCCTGTGTCTA
gi|340805839|ref|NG_029502.1| 17	GAGATCAGGAGATCGAGACCATCCTGGCTAACACTGTGAAACCCCGTCTCTA
gi|350540690|gb|AC245438.2| 8	GAGGGCAGGAGATCGAGACCATCCTGGCTAACACGGTGAAACTCCGTCTCTA
gi|347543880|gb|AC243655.3| 18	GAGGGCAGGAGATCGAGACCATCCTGGCTAACACGGTGAAATCCCGTCTCTA
gi|346716342|ref|NG_029982.1| 21	GAGGTGAGGAGATCGAGACCATCCTGGCTAACACGGTGAAACCTTGTCTCTA
gi|427197668|ref|NG_011402.2| 23	GAGGTCAGGAGATCGCGACCATCCTGGCTAACACGGTGAAACTCTGTCTCTA
gi|402244305|gb|AC244107.3| 12	GAGGTCAGGAGATCGAGACCAGCCTGGCTAACACGGTGAAACCCTGCCTCTA
gi|402169594|gb|AC244090.3| 18	GAGGTCAGGAGATCGAGACCAGCCTGGCTAACACGGTGAAACCCTGCCTCTA
gi|399220396|gb|AC244100.3| 13	GAGGTCAGGAGATCGAGCCCATCCTGGCTAACACGATGAAACCCCGTCTCTA
gi|387530837|gb|AC245052.3| 12	GAGGTCAGGAGATCGGGACCATCCTGGCTAACACGGTGAAACTCCGTCTCTA
gi|366039928|ref|NG_008801.2| 17	GAGGTCAGGAGATCGAGACCAGCCTGGCTAACACGGTAAAACCCCATCTCTA
gi|358001112|gb|AC243615.2| 8	GAGGTCAGGAGATCGAGACCGTCCTGGCTAACACGGTGAAACTCCATCTCTA
gi|355477306|gb|AC245019.2| 4	GAGGTCAGGAGATCGAGACCATCTTGGCTAACACGGTGAAACCCCTTCTCTA
gi|339895964|gb|AC244394.3| 4	GAGGTCAGGAGATCGAGACCATCTTGGCTAACACGGTGAAACCCCTTCTCTA
gi|351734556|gb|AC245692.2| 9	GAGGTCAGGAGATCGAGCCCATCCTGGCTAACACGGTGAAATCCCGTCTCTA
gi|342187424|gb|AC245389.1| 12	GAGGTCAGGAGATCGAGCCCATCCTGGCTAACACGGTGAAATCCCGTCTCTA
gi|329755374|gb|AC243756.3| 10	GAGGTCAGGAGATCGAGCCCATCCTGGCTAACACGGTGAAATCCCGTCTCTA
gi|351734554|gb|AC233701.6| 4	GAGGTCAGGAGATCGAGAACATCCTGGCTAACACGGTGAAATCCCGTCTCTA
gi|351542164|ref|NG_030339.1| 14	GAGGTCAGGAGATCGAGAACATCCTGGCTAACACGGTGAAACCCTGTGTCTA
gi|345478720|ref|NG_029912.1| 3	GAGGTCAGGAGATCGAGATCATCCTGGCTAACACGGTGAAACCTCATCTCTA
gi|341865574|ref|NG_029568.1| 4	GAGGTCAGGAGATCGAGGCCATCCTGGCTAACACGGTGAAATCCCGTCTCTA
gi|339896009|gb|AC244153.3| 9	GAGGTCAGGAGATGGAGACCATCCTGGCTAACACGGTGAAACGCCGTCTCTA
gi|336088640|ref|NG_029120.1| 25	GAGGTCAGGAGATGGAGACCATCCTGGCTAACACGGTGAAATCCCGTCTCTA
gi|315075306|ref|NG_028007.1| 7	GAGGTCAGGAGATCGAGATCATCCTGGCTAACACTGTGAAACCCCGTCTCTA
gi|307219207|ref|NG_027734.1| 33	GAGGTCAGGAGATGGAGACCATCCTGGCTAACACGGTGGAACCCCGTCTCTA
gi|307219207|ref|NG_027734.1| 50	GAGGTCAGGAAATCGAGACCATCCTGGCTAACACGGTGAAGCCCCATCTCTA
gi|340805820|ref|NG_029494.1| 8	GAGGTCAGGAGATGGAGACCATCCTGGCTGACACGGTGAAACCCCGTCTCTA
gi|355389859|emb|FP700058.7| 13	GAGGTCAGGAGGTCGAGACCATCCTGGCTAACACGGTGAAACCCCGTCTTTA
gi|386365510|gb|AC245884.3| 16	GAGGTCAGGAGATCGAGGCCATCCTGGCTAACACGGTGAAACCCCGTCTGTA
gi|355390230|ref|NG_030466.1| 4	GAGGTCAGGAGATCGACACCATCTTGGCTAACACGGTGAAACCCCGTCTCTA
gi|343962603|ref|NG_029794.1| 13	GAGGTCAGGAGATCGTGACCATCTTGGCTAACACGGTGAAACCCCGTCTCTA
gi|340805852|ref|NG_029504.1| 7	GAGGTCAGGAGATCGAGGCCATCTTGGCTAACACGGTGAAACCCCGTCTCTA
gi|307219207|ref|NG_027734.1| 32	GAGGTCAGGGGATCGAGACCATCCTGGCTAACACGGTGAAACCCCGTCACTA
gi|366039928|ref|NG_008801.2| 12	GAGGTTAGGAGATCGAGACCATCCTGGCTAACACGGTGAAACCCCGTTTCTA
gi|336088640|ref|NG_029120.1| 28	GAGGTCAGGAGGTCGAGACCATCCTGGCTAACACGGTGAAAACCCGTCTCTA
gi|354721251|gb|AC245513.3| 8	GAGGTCAGGAGATGGAGACCATCCCGGCTAACACGGTGAAACCCCGTCTCTA
gi|354721243|gb|AC245882.3| 8	GAGGTCAGGAGATGGAGACCATCCCGGCTAACACGGTGAAACCCCGTCTCTA
gi|425905366|gb|AC005280.4| 14	GAGGTCAGGAGATTGACACCATCCTGGCTAACACGTTGAAACCCCGTCTCTA
gi|410176098|gb|AC243914.3| 15	GAGGTCAGGAGATCGAGGCCATCCTGACTAACACGGTGAAACCCCGTCTCTA
gi|410176088|gb|AC244166.2| 8	GAGGTCAGGAGATCGAGGCCATCCTGACTAACACGGTGAAACCCCGTCTCTA
gi|392996994|gb|AC244231.3| 7	GAGGTCGGGAGATCGAGACCATCCTGGCTATCACGGTGAAACCCCGTCTCTA
gi|365906235|ref|NG_031974.1| 4	GAGGTCAGCAGATCGAGACCATCCTGGGTAACACGGTGAAACCCCGTCTCTA
gi|345478725|ref|NG_029917.1| 9	GAGGTCAAGAGATCGAGACCATCCTGGCTAACACGGCGAAACCCCGTCTCTA
gi|343791081|gb|AC245554.1| 2	GAGGTCAGGAGATAGAGACCATCCTGGCTAACACGGCGAAACCCCGTCTCTA
gi|343790971|ref|NG_029766.1| 5	GAGGTCGGGAGATCGAGACCATCCTGGCTAACACGGAGAAACCCCGTCTCTA
gi|330417985|gb|AC243758.2| 7	GAGGTCAGGAGATAGAGACCATCCTGGCTAAGACGGTGAAACCCCGTCTCTA
gi|329112193|emb|FP700122.11| 7	GAGGTCGGGAGATCGAGACCATCCTGGCTAACACGGTGAAACCACGTCTCTA
gi|312836883|gb|AC243317.1| 4	GAGGTCAGGAGATCGAGACTATCCTGGGTAACACGGTGAAACCCCGTCTCTA
gi|308522741|ref|NG_027818.1| 6	GAGGTTAGGAGATCGAGACCATCCTGGCTAAGACGGTGAAACCCCGTCTCTA
gi|307344657|ref|NG_027748.1| 4	GAGATCAGGAGATCGAGACCATCCTGGCTAAGACGGTGAAACCCCGTCTCTA
gi|367460062|ref|NG_031980.1| 10	GAAGTCAAGAGATCGAGACCATCCTGGCTAACATGGTGAAACCCCGTCTCTA
gi|357197218|gb|AC243687.3| 20	GAAGTCAGGAAATCGAGACCATCCTGGCTAACATGGTGAAACCCCGTCTCTA
gi|347543880|gb|AC243655.3| 23	GAAGTCAGGAAATCGAGACCATCCTGGCTAACATGGTGAAACCCCGTCTCTA
gi|355389859|emb|FP700058.7| 30	GAGGTTGGGAAATCGAGACCATCCTGGCTAACATGGTGAAACCCCGTCTCTA
gi|347447240|gb|AC243964.3| 4	GAGGTCAGTAGATCGAGACCATCCTGGCTAACATGGTGAAACCCCGTCTCTA
gi|345842140|emb|BX682237.7| 2	GATGTCAGGAGATCGAGACCATCCTGGCTAACATGGTGAAACCCCGTCTCTA
gi|345531592|gb|AC243686.3| 3	GAGGTCAGGGGATCGAGACCATCCTGGCTAACATGGTGAAACCCCGTCTCTA
gi|315075306|ref|NG_028007.1| 8	GAGGTCAGGGGATCGAGACCATCCTGGCTAACATGGTGAAACCCCGTCTCTA
gi|345478658|ref|NG_029875.1| 5	GAGGGCAGGAGATCGAGACCATCCTGGCTAACATGGTGAAACCCCGTCTCTA
gi|345441753|ref|NG_029860.1| 27	GAGTTCAGGAGATCGAGACCATCCTGGCTAACATGGTGAAACCCCGTCTCTA
gi|343098473|ref|NG_029635.1| 4	GAGTTCAGGAGATCGAGACCATCCTGGCTAACATGGTGAAACCCCGTCTCTA
gi|345091015|ref|NG_029844.1| 12	GAGGTCAGGAAATCGAGACCATCCTGGCTAACATGGTGAAACCCCGTCTCTA
gi|340523093|ref|NG_029466.1| 4	GAGGTCGGGAGATCGAGACCATCCTGGCTAACATGGTGAAACCCCGTCTCTA
gi|325053741|ref|NG_028168.1| 10	GAGGTCGGGAGATCGAGACCATCCTGGCTAACATGGTGAAACCCCGTCTCTA
gi|325053741|ref|NG_028168.1| 16	GAGGTTGGGAGATCGAGACCATCCTGGCTAACATGGTGAAACCCCGTCTCTA
gi|342349359|ref|NG_029612.1| 28	GAAGTCAGGAGATCGAGACCATCCTGGCTAACATGGTGAAACCTCGTCTCTA
gi|341865675|gb|AC245033.2| 14	GAAGTCAGGAGATCGAGACCATCCTGGCTAACATGGTGAAATGCCGTCTCTA
gi|319803043|ref|NG_028095.1| 14	GACGTCAGGAGATCGAGACCATCCTGGCTAACATGGTGAAACCCCATATCTA
gi|315138987|ref|NG_028012.1| 16	GAAGTCAGGAGATCGAGACCATCCTGGCTAACATGGTGAAACCCCATCTCTA
gi|404501525|ref|NG_032933.1| 2	GAGGTCAGAAGATCGAGACCATCCTGGCTAACATGGTGAAACCCCGTCTCTA
gi|345091015|ref|NG_029844.1| 14	GAGGTCAGAAGATCGAGACCATCCTGGCTAACATGGTGAAACCCCGTCTCTA
gi|339895988|gb|AC243616.2| 22	GAGGTCAGAAGATCGAGACCATCCTGGCTAACATGGTGAAACCCCGTCTGTA
gi|336455035|ref|NG_029160.1| 6	GAGATCAGGAGATTGAGACCATCCTGGCTAACACGGTGAAACCCCATCTCTA
gi|343962603|ref|NG_029794.1| 11	GAGGTCAGGAGATCAAGACCATCCTGGCTAACACGGTGAAACCCCGTCTGTA
gi|339895988|gb|AC243616.2| 3	GAGGTCAGGAGATCGAGACCATCCTGGCTAACACGGTGAAACCCCGTCTGTA
gi|332323102|gb|AC243825.3| 7	GAGGTCAGGAGATCGAGACCATCCTGGCTAACACGGTGAAACCCCGTCTGTA
gi|325053807|gb|AC243948.1| 5	GAGGTCAGGAGATCGAGACCATCCTGGCTAACACGGTGAAACCCCGTCTGTA
gi|357197218|gb|AC243687.3| 10	GAAGTCAGGAGATCAAGACCATCCTGGCTAACACGGTGAAACCCCGTCTCTA
gi|347543880|gb|AC243655.3| 13	GAAGTCAGGAGATCAAGACCATCCTGGCTAACACGGTGAAACCCCGTCTCTA
gi|345478725|ref|NG_029917.1| 10	GAGGTAAGGAGATCGAGACCATCCTGGCTAACACGGTGAAACCCCGTCTGTA
gi|356995897|ref|NG_030562.1| 8	GAGGTTAGGAGATCGAGACCATCCTGGCTAACACGGTGAAACCCCATCTCTA
gi|342675615|ref|NG_029392.1| 5	GAAGTCAGGAGATCGAGACCATCCTGGCTAACACGGTGAAACCCCATCTCTA
gi|340805927|gb|AC243742.3| 10	GAGTTCAGGAGATCGAGACCATCCTGGCTAACACGGTGAAACCCCATCTCTA
gi|399157398|gb|AC243680.5| 8	GAGATCAGGAGATCGAGACCATCCTGGCTAACACGGTGAAACCCCATCTCTA
gi|386685469|gb|AC244111.3| 4	GAGATCAGGAGATCGAGACCATCCTGGCTAACACGGTGAAACCCCATCTCTA
gi|357197218|gb|AC243687.3| 11	GAGATCAGGAGATCGAGACCATCCTGGCTAACACGGTGAAACCCCATCTCTA
gi|347543880|gb|AC243655.3| 14	GAGATCAGGAGATCGAGACCATCCTGGCTAACACGGTGAAACCCCATCTCTA
gi|399923580|ref|NG_032019.2| 4	GAGGTCAGGAGATCGAGACCATCCTGGCTAACACGGTGAAATCCCATCTCTA
gi|399157398|gb|AC243680.5| 10	GAGGTCAGGAGATCGAGACCATCCTGGCTAACACGGTGAAATCCCATCTCTA
gi|357197218|gb|AC243687.3| 13	GAGGTCAGGAGATCGAGACCATCCTGGCTAACACGGTGAAATCCCATCTCTA
gi|345842684|gb|AC243790.3| 6	GAGGTCAGGAGATCGAGACCATCCTGGCTAACACGGTGAAATCCCATCTCTA
gi|349732115|ref|NG_030314.1| 18	GAAGTCAGGAGATCGAGACCATCCTGGCTAACACGGTGAAATCCCATCTCTA
gi|343887342|ref|NG_029777.1| 19	GAGGTCAGGAAATAGAGACCATCCTGGCTAACATGGTGAAACCCTGTCTCTA
gi|333360979|gb|AC243654.3| 7	GAGGTCAGGAGATCGAGACCATCCTGGCTAACACGGTGAAACCTCATCTCTA
gi|343478169|ref|NG_029719.1| 4	GAGGTCAGGAGATCAAGACCATCCTGGCTAACACAGTGAAATCCCGTCTCTA
gi|406362889|gb|AC253570.1| 2	GAGATCAGGAGATCGAGACCATCCTGGCTAACACGGTGAAACCCTGTCTCTA
gi|402244305|gb|AC244107.3| 9	GAGATCAGGAGATCGAGACCATCCTGGCTAACACGGTGAAACCCTGTCTCTA
gi|339895973|gb|AC244452.3| 3	GAGATCAGGAGATCGAGACCATCCTGGCTAACACGGTGAAACCCTGTCTCTA
gi|315075391|gb|AC243547.1| 8	GAGATCAGGAGATCGAGACCATCCTGGCTAACACGGTGAAACCCTGTCTCTA
gi|402691644|gb|AC244084.3| 9	GATGTCAGGAGATCGAGACCATCCTGGCTAACACGGTGAAACCCTGTCTCTA
gi|390125221|gb|AC243792.2| 12	GATGTCAGGAGATCGAGACCATCCTGGCTAACACGGTGAAACCCTGTCTCTA
gi|357527477|gb|AC244092.2| 11	GATGTCAGGAGATCGAGACCATCCTGGCTAACACGGTGAAACCCTGTCTCTA
gi|308193465|gb|AC242204.4| 4	GATGTCAGGAGATCGAGACCATCCTGGCTAACACGGTGAAACCCTGTCTCTA
gi|325910943|gb|AC244033.1| 2	GAGGTCAGGAGATCGAGACCATCCTGGCTAACACGGTGAAACCCCCTCTCTA
gi|325197151|ref|NG_011991.2| 2	GAGGTCAGGAGATCGAGACCATCCTGGCTAACACGGTGAAACCCCCTCTCTA
gi|399567934|gb|AC245014.3| 2	GAGGTCAGGAGATCGAGACCATCCTGGCTAACACGGTGAAACTCTGTCTCTA
gi|350540693|gb|AC244014.3| 4	GAGGTCAGGAGATCGAGACCATCCTGGCTAACACGGTGAAACTCTGTCTCTA
gi|329755374|gb|AC243756.3| 7	GAGGTCAGGAGATCGAGACCATCCTGGCTAACACGGTGAAACTCTGTCTCTA
gi|308522722|ref|NG_027811.1| 3	GAGGTCAGGAGATCGAGACCATCCTGGCTAACACGGTGAAACTCTGTCTCTA
gi|387530837|gb|AC245052.3| 6	GAGGTCAGGAGATCGAGACCATCCTGGCTAACACGGTGAAAACCCGTCTCTA
gi|402691644|gb|AC244084.3| 5	GAGGTCAGGAGATCGAGACCATCCTGGCTAACACGGTGAAACCCTGACTCTA
gi|427197659|ref|NG_009358.2| 3	GAGGTCAGGAGATCGAGACCATCCTGGCTAACACGGTGAAACCCCTTCTCTA
gi|346716342|ref|NG_029982.1| 5	GAGGTCAGGAGATCGAGACCATCCTGGCTAACACGGTGAAACCCCTTCTCTA
gi|342349359|ref|NG_029612.1| 8	GAGGTCAGGAGATCGAGACCATCCTGGCTAACACGGTGAAACCCCTTCTCTA
gi|342672140|gb|AC245411.1| 3	GAGGTCAGGAGATCGAGACCATCCTGGCTAACACGGTGAAACCTTGTCTCTA
gi|307219207|ref|NG_027734.1| 38	GAGGTCAGGAGATCGAGACCATCCTGGCTAACACGGTGAAACCTTGTCTCTA
gi|354721248|gb|AC246050.2| 2	GAGGTCAGAAGATCGAGACCATCCTGGCTAACACGGTGAAACCCCGTCTCTA
gi|343962601|ref|NG_029792.1| 2	GAGGTCAGAAGATCGAGACCATCCTGGCTAACACGGTGAAACCCCGTCTCTA
gi|341865675|gb|AC245033.2| 2	GAGGTCAAGAGATCGAGACCATCCTGGCTAACACGGTGAAACCCCGTCTCTA
gi|307219207|ref|NG_027734.1| 16	GAGGTCAAGAGATCGAGACCATCCTGGCTAACACGGTGAAACCCCGTCTCTA
gi|307219207|ref|NG_027734.1| 27	GAGGTCAAGAGATCGAGACCATCCTGGCTAACACGGTGAAACCCCGTCTCTA
gi|315075391|gb|AC243547.1| 10	GAGGTCAGGAGATCAAGATCATCCTGGCTAACACGGTGAAACCCTGTCTCTA
gi|343962762|gb|AC243913.2| 9	GAGGTCAGGAGATCGAGACCATCCTGGCTAACACGGTGAAACCCAGTCTCTA
gi|333360979|gb|AC243654.3| 2	GAGGTCAGGAGATCGAGACCATCCTGGCTAACACGGTGAAACCCAGTCTCTA
gi|308275376|gb|AC242662.2| 2	GAGGTCAGGAGATCGAGACCATCCTGGCTAACACGGTGAAACCCAGTCTCTA
gi|346716444|gb|AC243972.3| 3	GAGATCAGGAGATCGAGACCATCCTGGCTAACACGGTGAAACCCCGTCTCTA
gi|329755373|gb|AC243838.3| 2	GAGATCAGGAGATCGAGACCATCCTGGCTAACACGGTGAAACCCCGTCTCTA
gi|354721250|gb|AC244635.3| 3	GAGGTCAGGAGATGGAGACCATCCTGGCTAACACGGTGAAACCCCGTCTCTA
gi|352962134|ref|NG_030354.1| 7	GAGGTCAGGAGATGGAGACCATCCTGGCTAACACGGTGAAACCCCGTCTCTA
gi|349732420|gb|AC243947.3| 4	GAGGTCAGGAGATGGAGACCATCCTGGCTAACACGGTGAAACCCCGTCTCTA
gi|349585500|gb|AC244010.2| 4	GAGGTCAGGAGATGGAGACCATCCTGGCTAACACGGTGAAACCCCGTCTCTA
gi|347800663|ref|NG_030034.1| 4	GAGGTCAGGAGATGGAGACCATCCTGGCTAACACGGTGAAACCCCGTCTCTA
gi|347543880|gb|AC243655.3| 4	GAGGTCAGGAGATGGAGACCATCCTGGCTAACACGGTGAAACCCCGTCTCTA
gi|346716444|gb|AC243972.3| 7	GAGGTCAGGAGATGGAGACCATCCTGGCTAACACGGTGAAACCCCGTCTCTA
gi|345478700|ref|NG_029900.1| 2	GAGGTCAGGAGATGGAGACCATCCTGGCTAACACGGTGAAACCCCGTCTCTA
gi|342349324|ref|NG_029619.1| 2	GAGGTCAGGAGATGGAGACCATCCTGGCTAACACGGTGAAACCCCGTCTCTA
gi|342349324|ref|NG_029619.1| 3	GAGGTCAGGAGATGGAGACCATCCTGGCTAACACGGTGAAACCCCGTCTCTA
gi|342349297|ref|NG_029616.1| 5	GAGGTCAGGAGATGGAGACCATCCTGGCTAACACGGTGAAACCCCGTCTCTA
gi|338827687|ref|NG_029236.1| 2	GAGGTCAGGAGATGGAGACCATCCTGGCTAACACGGTGAAACCCCGTCTCTA
gi|324021732|ref|NG_028156.1| 4	GAGGTCAGGAGATGGAGACCATCCTGGCTAACACGGTGAAACCCCGTCTCTA
gi|315075304|ref|NG_028005.1| 3	GAGGTCAGGAGATGGAGACCATCCTGGCTAACACGGTGAAACCCCGTCTCTA
gi|307219207|ref|NG_027734.1| 19	GAGGTCAGGAGATGGAGACCATCCTGGCTAACACGGTGAAACCCCGTCTCTA
gi|351734550|gb|AC245886.2| 3	GAGGTCAGGAGATCGAGACGATCCTGGCTAACACGGTGAAACCCCGTCTCTA
gi|343962603|ref|NG_029794.1| 15	GAGGTCAGGAGATCAAGATCATCCTGGCTAACACGGTGAAACCCCGTCTCTA
gi|350606377|ref|NG_030334.1| 5	GAGGTCAGGAGATCGAGATCATCCTGGCTAACACGGTGAAACCCCGTCTCTA
gi|336088640|ref|NG_029120.1| 8	GAGGTCAGGAGATCGAGATCATCCTGGCTAACACGGTGAAACCCCGTCTCTA
gi|399157398|gb|AC243680.5| 5	GAGGTCAGGAGATCCAGACCATCCTGGCTAACACGGTGAAACCCCGTCTCTA
gi|392996974|gb|AC245081.2| 6	GAGGTCAGGAGATCCAGACCATCCTGGCTAACACGGTGAAACCCCGTCTCTA
gi|357197218|gb|AC243687.3| 5	GAGGTCAGGAGATCCAGACCATCCTGGCTAACACGGTGAAACCCCGTCTCTA
gi|355389859|emb|FP700058.7| 4	GAGGTCAGGAGATCCAGACCATCCTGGCTAACACGGTGAAACCCCGTCTCTA
gi|308522741|ref|NG_027818.1| 4	GAGGTCAGGAGATCCAGACCATCCTGGCTAACACGGTGAAACCCCGTCTCTA
gi|427197671|ref|NG_031959.2|	GAGGTCAGGAGATCGAGACCATCCTGGCTAACACGGTGAAACCCCGTCTCTA
gi|427197671|ref|NG_031959.2| 2	GAGGTCAGGAGATCGAGACCATCCTGGCTAACACGGTGAAACCCCGTCTCTA
gi|427197671|ref|NG_031959.2| 3	GAGGTCAGGAGATCGAGACCATCCTGGCTAACACGGTGAAACCCCGTCTCTA
gi|427197668|ref|NG_011402.2|	GAGGTCAGGAGATCGAGACCATCCTGGCTAACACGGTGAAACCCCGTCTCTA
gi|427197668|ref|NG_011402.2| 2	GAGGTCAGGAGATCGAGACCATCCTGGCTAACACGGTGAAACCCCGTCTCTA
gi|427197668|ref|NG_011402.2| 3	GAGGTCAGGAGATCGAGACCATCCTGGCTAACACGGTGAAACCCCGTCTCTA
gi|427197659|ref|NG_009358.2|	GAGGTCAGGAGATCGAGACCATCCTGGCTAACACGGTGAAACCCCGTCTCTA
gi|427197657|ref|NG_008799.2|	GAGGTCAGGAGATCGAGACCATCCTGGCTAACACGGTGAAACCCCGTCTCTA
gi|427197657|ref|NG_008799.2| 2	GAGGTCAGGAGATCGAGACCATCCTGGCTAACACGGTGAAACCCCGTCTCTA
gi|427197654|ref|NG_007455.2|	GAGGTCAGGAGATCGAGACCATCCTGGCTAACACGGTGAAACCCCGTCTCTA
gi|427197654|ref|NG_007455.2| 2	GAGGTCAGGAGATCGAGACCATCCTGGCTAACACGGTGAAACCCCGTCTCTA
gi|425905366|gb|AC005280.4|	GAGGTCAGGAGATCGAGACCATCCTGGCTAACACGGTGAAACCCCGTCTCTA
gi|425876814|gb|AC245507.2|	GAGGTCAGGAGATCGAGACCATCCTGGCTAACACGGTGAAACCCCGTCTCTA
gi|415716245|ref|NG_009205.2|	GAGGTCAGGAGATCGAGACCATCCTGGCTAACACGGTGAAACCCCGTCTCTA
gi|410592234|gb|JX008031.1|	GAGGTCAGGAGATCGAGACCATCCTGGCTAACACGGTGAAACCCCGTCTCTA
gi|410176101|gb|AC247039.2|	GAGGTCAGGAGATCGAGACCATCCTGGCTAACACGGTGAAACCCCGTCTCTA
gi|410176098|gb|AC243914.3|	GAGGTCAGGAGATCGAGACCATCCTGGCTAACACGGTGAAACCCCGTCTCTA
gi|410176098|gb|AC243914.3| 2	GAGGTCAGGAGATCGAGACCATCCTGGCTAACACGGTGAAACCCCGTCTCTA
gi|410176094|gb|AC253971.1|	GAGGTCAGGAGATCGAGACCATCCTGGCTAACACGGTGAAACCCCGTCTCTA
gi|410176088|gb|AC244166.2|	GAGGTCAGGAGATCGAGACCATCCTGGCTAACACGGTGAAACCCCGTCTCTA
gi|409264755|ref|NG_032967.1|	GAGGTCAGGAGATCGAGACCATCCTGGCTAACACGGTGAAACCCCGTCTCTA
gi|409104124|ref|NG_032965.1|	GAGGTCAGGAGATCGAGACCATCCTGGCTAACACGGTGAAACCCCGTCTCTA
gi|408535192|ref|NG_032963.1|	GAGGTCAGGAGATCGAGACCATCCTGGCTAACACGGTGAAACCCCGTCTCTA
gi|407892495|ref|NG_032958.1|	GAGGTCAGGAGATCGAGACCATCCTGGCTAACACGGTGAAACCCCGTCTCTA
gi|407728619|gb|AC253583.1|	GAGGTCAGGAGATCGAGACCATCCTGGCTAACACGGTGAAACCCCGTCTCTA
gi|407339807|gb|AC253582.1|	GAGGTCAGGAGATCGAGACCATCCTGGCTAACACGGTGAAACCCCGTCTCTA
gi|407339791|ref|NG_032953.1|	GAGGTCAGGAGATCGAGACCATCCTGGCTAACACGGTGAAACCCCGTCTCTA
gi|406647886|ref|NG_032944.1|	GAGGTCAGGAGATCGAGACCATCCTGGCTAACACGGTGAAACCCCGTCTCTA
gi|406362889|gb|AC253570.1|	GAGGTCAGGAGATCGAGACCATCCTGGCTAACACGGTGAAACCCCGTCTCTA
gi|406362883|gb|AC246790.3|	GAGGTCAGGAGATCGAGACCATCCTGGCTAACACGGTGAAACCCCGTCTCTA
gi|406362870|gb|AC253555.1|	GAGGTCAGGAGATCGAGACCATCCTGGCTAACACGGTGAAACCCCGTCTCTA
gi|406362869|gb|AC253554.1|	GAGGTCAGGAGATCGAGACCATCCTGGCTAACACGGTGAAACCCCGTCTCTA
[truncated: 15,812 more rows]

## Sheet: 87-98 del
GenBank ID	Sequence
[truncated: 604 more rows]

[truncated: 18 more sheets: 177.1 ins, 177.1 del, 190 ins, 190 del, 201.1 ins, 201.1 del, 206.1 ins, 206.1 del, 243-261 ins, 243-261 del, 245.1-245.7 ins, 245.1-245.7 del, 259 ins, 259 del, 265.1 ins, 265 del, 266-267 ins, 266-267 del]
